# Supplementary material for: Major sulfonate transporter Soa1 in Saccharomyces cerevisiae and considerable substrate diversity in its fungal family
Source: Nat Commun. 2017 Feb 6;8:14247. doi: 10.1038/ncomms14247 (PMC5303821; doi:10.1038/ncomms14247)
Supplement: Supplementary Data 1 — Identity of the SOA1 orthologs in the fungal phylogenetic tree. [file ncomms14247-s2.xlsx]

## Sheet: Tree
Group 1 (astA group)
	Expressed	Label on tree	Taxonomic unit	Genus	Family	Class	Sub-division	Division	Included peptides in clusters
	ENH65823	Fusarium oxysporum f. sp. cubense race 1: ENH65823	Strain	Fusarium	Nectriaceae	Sordariomycetes	Pezizomycotina	Ascomycota	Fusarium oxysporum f. sp. cubense race 1: ENH65823
		Eutypa lata UCREL1: XP_007798212	Strain	Eutypa	Diatrypaceae	Sordariomycetes	Pezizomycotina	Ascomycota	Eutypa lata UCREL1: XP_007798212
		Leptosphaeria maculans JN3: XP_003834145	Strain	Leptosphaeria	Leptosphaeriaceae	Dothideomycetes	Pezizomycotina	Ascomycota	Leptosphaeria maculans JN3: XP_003834145
		Eutypa lata UCREL1: XP_007798310	Strain	Eutypa	Diatrypaceae	Sordariomycetes	Pezizomycotina	Ascomycota	Eutypa lata UCREL1: XP_007798310
		Rasamsonia emersonii CBS 393.64: XP_013324228	Strain	Rasamsonia	Trichocomaceae	Eurotiomycetes	Pezizomycotina	Ascomycota	Rasamsonia emersonii CBS 393.64: XP_013324228
		Botrytis cinerea: CCD48822, 2	Species	Botrytis	Sclerotiniaceae	Leotiomycetes	Pezizomycotina	Ascomycota	Botrytis cinerea T4: CCD48822	Botrytis cinerea BcDW1: EMR81336
		Phaeomoniella chlamydospora: KKY25730	Strain	Phaeomoniella	Phaeomoniellales incertae sedis	Eurotiomycetes	Pezizomycotina	Ascomycota	Phaeomoniella chlamydospora: KKY25730
		Talaromyces marneffei PM1: KFX45519	Strain	Talaromyces	Trichocomaceae	Eurotiomycetes	Pezizomycotina	Ascomycota	Talaromyces marneffei PM1: KFX45519
	XP_681611	Aspergillus nidulans FGSC A4: XP_681611	Strain	Aspergillus	Aspergillaceae	Eurotiomycetes	Pezizomycotina	Ascomycota	Aspergillus nidulans FGSC A4: XP_681611
	CBF80346	Aspergillus nidulans FGSC A4: CBF80346	Strain	Aspergillus	Aspergillaceae	Eurotiomycetes	Pezizomycotina	Ascomycota	Aspergillus nidulans FGSC A4: CBF80346
		Aspergillus clavatus NRRL 1: XP_001275029	Strain	Aspergillus	Aspergillaceae	Eurotiomycetes	Pezizomycotina	Ascomycota	Aspergillus clavatus NRRL 1: XP_001275029
		Beauveria bassiana D1-5: KGQ03373	Strain	Beauveria	Cordycipitaceae	Sordariomycetes	Pezizomycotina	Ascomycota	Beauveria bassiana D1-5: KGQ03373
		Beauveria bassiana ARSEF 2860: XP_008603499	Strain	Beauveria	Cordycipitaceae	Sordariomycetes	Pezizomycotina	Ascomycota	Beauveria bassiana ARSEF 2860: XP_008603499
		Fusarium avenaceum: KIL92320	Strain	Fusarium	Nectriaceae	Sordariomycetes	Pezizomycotina	Ascomycota	Fusarium avenaceum: KIL92320
		Fusarium verticillioides 7600: EWG41318	Strain	Fusarium	Nectriaceae	Sordariomycetes	Pezizomycotina	Ascomycota	Fusarium verticillioides 7600: EWG41318
		Fusarium fujikuroi: CCT65020, 3	Species	Fusarium	Nectriaceae	Sordariomycetes	Pezizomycotina	Ascomycota	Fusarium fujikuroi IMI 58289: CCT65020	Fusarium fujikuroi: KLO84817	Fusarium fujikuroi: KLO95161
		Fusarium oxysporum f. sp. radicis-lycopersici 26381: EXL40237	Strain	Fusarium	Nectriaceae	Sordariomycetes	Pezizomycotina	Ascomycota	Fusarium oxysporum f. sp. radicis-lycopersici 26381: EXL40237
		Fusarium oxysporum f. sp. vasinfectum 25433: EXM14233	Strain	Fusarium	Nectriaceae	Sordariomycetes	Pezizomycotina	Ascomycota	Fusarium oxysporum f. sp. vasinfectum 25433: EXM14233
		Fusarium oxysporum: EWY94871, 6	Species	Fusarium	Nectriaceae	Sordariomycetes	Pezizomycotina	Ascomycota	Fusarium oxysporum FOSC 3-a: EWY94871	Fusarium oxysporum Fo47: EWZ43362	Fusarium oxysporum f. sp. pisi HDV247: EXA31705	Fusarium oxysporum f. sp. melonis 26406: EXK26182	Fusarium oxysporum f. sp. conglutinans race 2 54008: EXL68194	Fusarium oxysporum f. sp. lycopersici 4287: KNB02960
		Fusarium oxysporum: EMT72405, 2	Species	Fusarium	Nectriaceae	Sordariomycetes	Pezizomycotina	Ascomycota	Fusarium oxysporum f. sp. cubense race 4: EMT72405	Fusarium oxysporum f. sp. cubense tropical race 4 54006: EXL93252
		Nectria haematococca mpVI 77-13-4: XP_003039667	Strain	Fusarium	Nectriaceae	Sordariomycetes	Pezizomycotina	Ascomycota	Nectria haematococca mpVI 77-13-4: XP_003039667
		Neofusicoccum parvum UCRNP2: XP_007589343	Strain	Neofusicoccum	Botryosphaeriaceae	Dothideomycetes	Pezizomycotina	Ascomycota	Neofusicoccum parvum UCRNP2: XP_007589343
		Aureobasidium subglaciale EXF-2481: XP_013344174	Strain	Aureobasidium	Aureobasidiaceae	Dothideomycetes	Pezizomycotina	Ascomycota	Aureobasidium subglaciale EXF-2481: XP_013344174
		Aureobasidium pullulans EXF-150: KEQ88380	Strain	Aureobasidium	Aureobasidiaceae	Dothideomycetes	Pezizomycotina	Ascomycota	Aureobasidium pullulans EXF-150: KEQ88380
		Verticillium longisporum: CRK22053	Strain	Verticillium	Plectosphaerellaceae	Sordariomycetes	Pezizomycotina	Ascomycota	Verticillium longisporum: CRK22053
		Verticillium longisporum: CRK36205	Strain	Verticillium	Plectosphaerellaceae	Sordariomycetes	Pezizomycotina	Ascomycota	Verticillium longisporum: CRK36205
		Verticillium dahliae VdLs.17: XP_009650749	Strain	Verticillium	Plectosphaerellaceae	Sordariomycetes	Pezizomycotina	Ascomycota	Verticillium dahliae VdLs.17: XP_009650749
		Phaeoacremonium minimum UCRPA7: XP_007916698	Strain	Phaeoacremonium	Togniniaceae	Sordariomycetes	Pezizomycotina	Ascomycota	Phaeoacremonium minimum UCRPA7: XP_007916698
		Sporothrix schenckii ATCC 58251: ERS97610	Strain	Sporothrix	Ophiostomataceae	Sordariomycetes	Pezizomycotina	Ascomycota	Sporothrix schenckii ATCC 58251: ERS97610
		Ophiostoma piceae UAMH 11346: EPE03044	Strain	Ophiostoma	Ophiostomataceae	Sordariomycetes	Pezizomycotina	Ascomycota	Ophiostoma piceae UAMH 11346: EPE03044
		Stachybotrys chlorohalonata IBT 40285: KFA63370	Strain	Stachybotrys	Stachybotriaceae	Sordariomycetes	Pezizomycotina	Ascomycota	Stachybotrys chlorohalonata IBT 40285: KFA63370
		Stachybotrys chartarum: KEY65319, 2	Species	Stachybotrys	Stachybotriaceae	Sordariomycetes	Pezizomycotina	Ascomycota	Stachybotrys chartarum IBT 7711: KEY65319	Stachybotrys chartarum IBT 40293: KFA47539
		Exophiala spinifera: KIW17913	Strain	Exophiala	Herpotrichiellaceae	Eurotiomycetes	Pezizomycotina	Ascomycota	Exophiala spinifera: KIW17913
		Nectria haematococca mpVI 77-13-4: XP_003043325	Strain	Fusarium	Nectriaceae	Sordariomycetes	Pezizomycotina	Ascomycota	Nectria haematococca mpVI 77-13-4: XP_003043325
		Verticillium longisporum: CRK11215, 2	Strain	Verticillium	Plectosphaerellaceae	Sordariomycetes	Pezizomycotina	Ascomycota	Verticillium longisporum: CRK11215	Verticillium longisporum: CRK14280
		Verticillium: XP_009654869, 3	Genus	Verticillium	Plectosphaerellaceae	Sordariomycetes	Pezizomycotina	Ascomycota	Verticillium dahliae VdLs.17: XP_009654869	Verticillium longisporum: CRK16598	Verticillium longisporum: CRK21379
		Fusarium avenaceum: KIL91355	Strain	Fusarium	Nectriaceae	Sordariomycetes	Pezizomycotina	Ascomycota	Fusarium avenaceum: KIL91355
		Fusarium verticillioides 7600: EWG42886	Strain	Fusarium	Nectriaceae	Sordariomycetes	Pezizomycotina	Ascomycota	Fusarium verticillioides 7600: EWG42886
		Fusarium fujikuroi IMI 58289: CCT66977	Strain	Fusarium	Nectriaceae	Sordariomycetes	Pezizomycotina	Ascomycota	Fusarium fujikuroi IMI 58289: CCT66977
		Fusarium oxysporum: EMT68159, 4	Species	Fusarium	Nectriaceae	Sordariomycetes	Pezizomycotina	Ascomycota	Fusarium oxysporum f. sp. cubense race 4: EMT68159	Fusarium oxysporum f. sp. cubense race 1: ENH68752	Fusarium oxysporum FOSC 3-a: EWZ02473	Fusarium oxysporum f. sp. melonis 26406: EXK45901
		Fusarium oxysporum Fo5176: EGU87966	Strain	Fusarium	Nectriaceae	Sordariomycetes	Pezizomycotina	Ascomycota	Fusarium oxysporum Fo5176: EGU87966
		Colletotrichum gloeosporioides: EQB56921, 2	Species	Colletotrichum	Glomerellaceae	Sordariomycetes	Pezizomycotina	Ascomycota	Colletotrichum gloeosporioides Cg-14: EQB56921	Colletotrichum gloeosporioides Nara gc5: XP_007287321
		Colletotrichum orbiculare MAFF 240422: ENH86649	Strain	Colletotrichum	Glomerellaceae	Sordariomycetes	Pezizomycotina	Ascomycota	Colletotrichum orbiculare MAFF 240422: ENH86649
		Colletotrichum fioriniae PJ7: XP_007602512	Strain	Colletotrichum	Glomerellaceae	Sordariomycetes	Pezizomycotina	Ascomycota	Colletotrichum fioriniae PJ7: XP_007602512
		Colletotrichum higginsianum: CCF38558	Strain	Colletotrichum	Glomerellaceae	Sordariomycetes	Pezizomycotina	Ascomycota	Colletotrichum higginsianum: CCF38558
		Verticillium dahliae VdLs.17: XP_009652013	Strain	Verticillium	Plectosphaerellaceae	Sordariomycetes	Pezizomycotina	Ascomycota	Verticillium dahliae VdLs.17: XP_009652013
		Nectria haematococca mpVI 77-13-4: XP_003044836	Strain	Fusarium	Nectriaceae	Sordariomycetes	Pezizomycotina	Ascomycota	Nectria haematococca mpVI 77-13-4: XP_003044836
		Sporothrix brasiliensis 5110: KIH87969	Strain	Sporothrix	Ophiostomataceae	Sordariomycetes	Pezizomycotina	Ascomycota	Sporothrix brasiliensis 5110: KIH87969
		Sporothrix schenckii: ERS98753, 2	Species	Sporothrix	Ophiostomataceae	Sordariomycetes	Pezizomycotina	Ascomycota	Sporothrix schenckii ATCC 58251: ERS98753	Sporothrix schenckii 1099-18: KJR89056
		Ophiostoma piceae UAMH 11346: EPE09041	Strain	Ophiostoma	Ophiostomataceae	Sordariomycetes	Pezizomycotina	Ascomycota	Ophiostoma piceae UAMH 11346: EPE09041
		Chaetomium thermophilum var. thermophilum DSM 1495: XP_006695857	Strain	Chaetomium	Chaetomiaceae	Sordariomycetes	Pezizomycotina	Ascomycota	Chaetomium thermophilum var. thermophilum DSM 1495: XP_006695857
		Podospora anserina S mat+: XP_001912675	Strain	Podospora	Lasiosphaeriaceae	Sordariomycetes	Pezizomycotina	Ascomycota	Podospora anserina S mat+: XP_001912675
		Diplodia seriata: KKY27275	Strain	Diplodia	Botryosphaeriaceae	Dothideomycetes	Pezizomycotina	Ascomycota	Diplodia seriata: KKY27275
		Macrophomina phaseolina MS6: EKG20021	Strain	Macrophomina	Botryosphaeriaceae	Dothideomycetes	Pezizomycotina	Ascomycota	Macrophomina phaseolina MS6: EKG20021
		Emmonsia crescens UAMH 3008: KKZ61257	Strain	Emmonsia	Ajellomycetaceae	Eurotiomycetes	Pezizomycotina	Ascomycota	Emmonsia crescens UAMH 3008: KKZ61257
		Emmonsia parva UAMH 139: KLJ11948	Strain	Emmonsia	Ajellomycetaceae	Eurotiomycetes	Pezizomycotina	Ascomycota	Emmonsia parva UAMH 139: KLJ11948
		Blastomyces dermatitidis ER-3: EEQ86688	Strain	Blastomyces	Ajellomycetaceae	Eurotiomycetes	Pezizomycotina	Ascomycota	Blastomyces dermatitidis ER-3: EEQ86688
		Histoplasma capsulatum: EER42972, 2	Species	Histoplasma	Ajellomycetaceae	Eurotiomycetes	Pezizomycotina	Ascomycota	Histoplasma capsulatum H143: EER42972	Histoplasma capsulatum H88: EGC45906
		Histoplasma capsulatum G186AR: EEH10939	Strain	Histoplasma	Ajellomycetaceae	Eurotiomycetes	Pezizomycotina	Ascomycota	Histoplasma capsulatum G186AR: EEH10939
		Histoplasma capsulatum NAm1: XP_001540630	Strain	Histoplasma	Ajellomycetaceae	Eurotiomycetes	Pezizomycotina	Ascomycota	Histoplasma capsulatum NAm1: XP_001540630
		Auricularia subglabra TFB-10046 SS5: XP_007338469	Strain	Auricularia	Auriculariaceae	Agaricomycetes	Agaricomycotina	Basidiomycota	Auricularia subglabra TFB-10046 SS5: XP_007338469
		Auricularia subglabra TFB-10046 SS5: XP_007338468	Strain	Auricularia	Auriculariaceae	Agaricomycetes	Agaricomycotina	Basidiomycota	Auricularia subglabra TFB-10046 SS5: XP_007338468
		Diaporthe ampelina: KKY39647	Strain	Diaporthe	Diaporthaceae	Sordariomycetes	Pezizomycotina	Ascomycota	Diaporthe ampelina: KKY39647
		Tolypocladium ophioglossoides CBS 100239: KND87833	Strain	Tolypocladium	Ophiocordycipitaceae	Sordariomycetes	Pezizomycotina	Ascomycota	Tolypocladium ophioglossoides CBS 100239: KND87833
		Colletotrichum gloeosporioides Cg-14: EQB44689	Strain	Colletotrichum	Glomerellaceae	Sordariomycetes	Pezizomycotina	Ascomycota	Colletotrichum gloeosporioides Cg-14: EQB44689
		Colletotrichum orbiculare MAFF 240422: ENH86137	Strain	Colletotrichum	Glomerellaceae	Sordariomycetes	Pezizomycotina	Ascomycota	Colletotrichum orbiculare MAFF 240422: ENH86137
		Colletotrichum higginsianum: CCF40113	Strain	Colletotrichum	Glomerellaceae	Sordariomycetes	Pezizomycotina	Ascomycota	Colletotrichum higginsianum: CCF40113
		Pestalotiopsis fici W106-1: XP_007839634	Strain	Pestalotiopsis	Amphisphaeriaceae	Sordariomycetes	Pezizomycotina	Ascomycota	Pestalotiopsis fici W106-1: XP_007839634
		Fusarium oxysporum FOSC 3-a: EWY97520	Strain	Fusarium	Nectriaceae	Sordariomycetes	Pezizomycotina	Ascomycota	Fusarium oxysporum FOSC 3-a: EWY97520
		Fusarium oxysporum f. sp. radicis-lycopersici 26381: EXL60924	Strain	Fusarium	Nectriaceae	Sordariomycetes	Pezizomycotina	Ascomycota	Fusarium oxysporum f. sp. radicis-lycopersici 26381: EXL60924
		Fusarium oxysporum f. sp. lycopersici MN25: EWZ99530	Strain	Fusarium	Nectriaceae	Sordariomycetes	Pezizomycotina	Ascomycota	Fusarium oxysporum f. sp. lycopersici MN25: EWZ99530
		Fusarium oxysporum: EGU78811, 5	Species	Fusarium	Nectriaceae	Sordariomycetes	Pezizomycotina	Ascomycota	Fusarium oxysporum Fo5176: EGU78811	Fusarium oxysporum f. sp. cubense race 1: ENH69824	Fusarium oxysporum f. sp. pisi HDV247: EXA48877	Fusarium oxysporum f. sp. raphani 54005: EXK79929	Fusarium oxysporum f. sp. vasinfectum 25433: EXM24397
		Exophiala mesophila: KIV92702	Strain	Exophiala	Herpotrichiellaceae	Eurotiomycetes	Pezizomycotina	Ascomycota	Exophiala mesophila: KIV92702
		Exophiala spinifera: KIW21172	Strain	Exophiala	Herpotrichiellaceae	Eurotiomycetes	Pezizomycotina	Ascomycota	Exophiala spinifera: KIW21172
		Fonsecaea pedrosoi CBS 271.37: XP_013286140	Strain	Fonsecaea	Herpotrichiellaceae	Eurotiomycetes	Pezizomycotina	Ascomycota	Fonsecaea pedrosoi CBS 271.37: XP_013286140
		Cladophialophora bantiana CBS 173.52: KIW98339	Strain	Cladophialophora	Herpotrichiellaceae	Eurotiomycetes	Pezizomycotina	Ascomycota	Cladophialophora bantiana CBS 173.52: KIW98339
		Cladophialophora psammophila CBS 110553: XP_007740297	Strain	Cladophialophora	Herpotrichiellaceae	Eurotiomycetes	Pezizomycotina	Ascomycota	Cladophialophora psammophila CBS 110553: XP_007740297
		Pseudocercospora fijiensis CIRAD86: XP_007922453	Strain	Pseudocercospora	Mycosphaerellaceae	Dothideomycetes	Pezizomycotina	Ascomycota	Pseudocercospora fijiensis CIRAD86: XP_007922453
		Sphaerulina musiva SO2202: EMF15590	Strain	Sphaerulina	Mycosphaerellaceae	Dothideomycetes	Pezizomycotina	Ascomycota	Sphaerulina musiva SO2202: EMF15590
		Aureobasidium namibiae CBS 147.97: XP_013422966	Strain	Aureobasidium	Aureobasidiaceae	Dothideomycetes	Pezizomycotina	Ascomycota	Aureobasidium namibiae CBS 147.97: XP_013422966
		Aureobasidium subglaciale EXF-2481: XP_013339040	Strain	Aureobasidium	Aureobasidiaceae	Dothideomycetes	Pezizomycotina	Ascomycota	Aureobasidium subglaciale EXF-2481: XP_013339040
		Aureobasidium pullulans EXF-150: KEQ85215	Strain	Aureobasidium	Aureobasidiaceae	Dothideomycetes	Pezizomycotina	Ascomycota	Aureobasidium pullulans EXF-150: KEQ85215
		Zymoseptoria brevis: KJX92657	Strain	Zymoseptoria	Mycosphaerellaceae	Dothideomycetes	Pezizomycotina	Ascomycota	Zymoseptoria brevis: KJX92657
		Zymoseptoria tritici IPO323: XP_003854020	Strain	Zymoseptoria	Mycosphaerellaceae	Dothideomycetes	Pezizomycotina	Ascomycota	Zymoseptoria tritici IPO323: XP_003854020
		Chaetomium thermophilum var. thermophilum DSM 1495: XP_006694058	Strain	Chaetomium	Chaetomiaceae	Sordariomycetes	Pezizomycotina	Ascomycota	Chaetomium thermophilum var. thermophilum DSM 1495: XP_006694058
		Leptosphaeria maculans JN3: XP_003839637	Strain	Leptosphaeria	Leptosphaeriaceae	Dothideomycetes	Pezizomycotina	Ascomycota	Leptosphaeria maculans JN3: XP_003839637
		Cyphellophora europaea CBS 101466: XP_008717699	Strain	Cyphellophora	Cyphellophoraceae	Eurotiomycetes	Pezizomycotina	Ascomycota	Cyphellophora europaea CBS 101466: XP_008717699
		Capronia semiimmersa: KIW69924	Strain	Capronia	Herpotrichiellaceae	Eurotiomycetes	Pezizomycotina	Ascomycota	Capronia semiimmersa: KIW69924
		Cladophialophora carrionii CBS 160.54: XP_008724069	Strain	Cladophialophora	Herpotrichiellaceae	Eurotiomycetes	Pezizomycotina	Ascomycota	Cladophialophora carrionii CBS 160.54: XP_008724069
		Cladophialophora yegresii CBS 114405: XP_007754271	Strain	Cladophialophora	Herpotrichiellaceae	Eurotiomycetes	Pezizomycotina	Ascomycota	Cladophialophora yegresii CBS 114405: XP_007754271
		Dactylellina haptotyla CBS 200.50: XP_011114377	Strain	Dactylellina	Orbiliaceae	Orbiliomycetes	Pezizomycotina	Ascomycota	Dactylellina haptotyla CBS 200.50: XP_011114377
		Arthrobotrys oligospora ATCC 24927: XP_011128156	Strain	Orbilia	Orbiliaceae	Orbiliomycetes	Pezizomycotina	Ascomycota	Arthrobotrys oligospora ATCC 24927: XP_011128156
		Drechslerella stenobrocha 248: EWC48499	Strain	Drechslerella	Orbiliaceae	Orbiliomycetes	Pezizomycotina	Ascomycota	Drechslerella stenobrocha 248: EWC48499
		Ophiostoma piceae UAMH 11346: EPE02158	Strain	Ophiostoma	Ophiostomataceae	Sordariomycetes	Pezizomycotina	Ascomycota	Ophiostoma piceae UAMH 11346: EPE02158
		Diaporthe ampelina: KKY36772	Strain	Diaporthe	Diaporthaceae	Sordariomycetes	Pezizomycotina	Ascomycota	Diaporthe ampelina: KKY36772
		Verticillium dahliae VdLs.17: XP_009650704	Strain	Verticillium	Plectosphaerellaceae	Sordariomycetes	Pezizomycotina	Ascomycota	Verticillium dahliae VdLs.17: XP_009650704
		Verticillium longisporum: CRJ90913	Strain	Verticillium	Plectosphaerellaceae	Sordariomycetes	Pezizomycotina	Ascomycota	Verticillium longisporum: CRJ90913
		Verticillium longisporum: CRK12081	Strain	Verticillium	Plectosphaerellaceae	Sordariomycetes	Pezizomycotina	Ascomycota	Verticillium longisporum: CRK12081
		Verticillium: XP_003001685, 2	Genus	Verticillium	Plectosphaerellaceae	Sordariomycetes	Pezizomycotina	Ascomycota	Verticillium alfalfae VaMs.102: XP_003001685	Verticillium longisporum: CRK18014
		Trichosporon oleaginosus: KLT41102	Strain	Trichosporon	Trichosporonaceae	Tremellomycetes	Agaricomycotina	Basidiomycota	Trichosporon oleaginosus: KLT41102
		Trichosporon asahii: EJT50154, 2	Species	Trichosporon	Trichosporonaceae	Tremellomycetes	Agaricomycotina	Basidiomycota	Trichosporon asahii var. asahii CBS 2479: EJT50154	Trichosporon asahii var. asahii CBS 8904: EKD01216
		Phaeoacremonium minimum UCRPA7: XP_007915070	Strain	Phaeoacremonium	Togniniaceae	Sordariomycetes	Pezizomycotina	Ascomycota	Phaeoacremonium minimum UCRPA7: XP_007915070
		Metarhizium majus ARSEF 297: KID95725	Strain	Metarhizium	Clavicipitaceae	Sordariomycetes	Pezizomycotina	Ascomycota	Metarhizium majus ARSEF 297: KID95725
		Metarhizium anisopliae BRIP 53284: KJK92050	Strain	Metarhizium	Clavicipitaceae	Sordariomycetes	Pezizomycotina	Ascomycota	Metarhizium anisopliae BRIP 53284: KJK92050
		Metarhizium anisopliae BRIP 53293: KJK80912	Strain	Metarhizium	Clavicipitaceae	Sordariomycetes	Pezizomycotina	Ascomycota	Metarhizium anisopliae BRIP 53293: KJK80912
		Metarhizium guizhouense ARSEF 977: KID91538	Strain	Metarhizium	Clavicipitaceae	Sordariomycetes	Pezizomycotina	Ascomycota	Metarhizium guizhouense ARSEF 977: KID91538
	XP_007823832	Metarhizium: KFG83762, 3	Genus	Metarhizium	Clavicipitaceae	Sordariomycetes	Pezizomycotina	Ascomycota	Metarhizium anisopliae: KFG83762	Metarhizium brunneum ARSEF 3297: KID75913	Metarhizium robertsii ARSEF 23: XP_007823832
		Torrubiella hemipterigena: CEJ81180	Strain	Torrubiella	Clavicipitaceae	Sordariomycetes	Pezizomycotina	Ascomycota	Torrubiella hemipterigena: CEJ81180
		Beauveria bassiana D1-5: KGQ10804	Strain	Beauveria	Cordycipitaceae	Sordariomycetes	Pezizomycotina	Ascomycota	Beauveria bassiana D1-5: KGQ10804
		Beauveria bassiana ARSEF 2860: XP_008594769	Strain	Beauveria	Cordycipitaceae	Sordariomycetes	Pezizomycotina	Ascomycota	Beauveria bassiana ARSEF 2860: XP_008594769
		Cordyceps militaris CM01: XP_006670594	Strain	Cordyceps	Cordycipitaceae	Sordariomycetes	Pezizomycotina	Ascomycota	Cordyceps militaris CM01: XP_006670594
		Acremonium chrysogenum ATCC 11550: KFH47920	Strain	Acremonium	Hypocreaceae	Sordariomycetes	Pezizomycotina	Ascomycota	Acremonium chrysogenum ATCC 11550: KFH47920
	ABA28286	Aspergillus nidulans: ABA28286	Strain	Aspergillus	Aspergillaceae	Eurotiomycetes	Pezizomycotina	Ascomycota	Aspergillus nidulans: ABA28286
		Neosartorya fischeri NRRL 181: XP_001257541	Strain	Neosartorya	Aspergillaceae	Eurotiomycetes	Pezizomycotina	Ascomycota	Neosartorya fischeri NRRL 181: XP_001257541
		Stachybotrys chlorohalonata IBT 40285: KFA59954	Strain	Stachybotrys	Stachybotriaceae	Sordariomycetes	Pezizomycotina	Ascomycota	Stachybotrys chlorohalonata IBT 40285: KFA59954
		Stachybotrys chartarum: KEY71331, 2	Species	Stachybotrys	Stachybotriaceae	Sordariomycetes	Pezizomycotina	Ascomycota	Stachybotrys chartarum IBT 7711: KEY71331	Stachybotrys chartarum IBT 40293: KFA51621
		Phaeomoniella chlamydospora: KKY18205	Strain	Phaeomoniella	Phaeomoniellales incertae sedis	Eurotiomycetes	Pezizomycotina	Ascomycota	Phaeomoniella chlamydospora: KKY18205
		Endocarpon pusillum Z07020: XP_007786458	Strain	Endocarpon	Verrucariaceae	Eurotiomycetes	Pezizomycotina	Ascomycota	Endocarpon pusillum Z07020: XP_007786458
		Fusarium sp. FIESC_5 CS3069: CEG05047	Strain	Fusarium	Nectriaceae	Sordariomycetes	Pezizomycotina	Ascomycota	Fusarium sp. FIESC_5 CS3069: CEG05047
		Fusarium sambucinum: AJC11298	Strain	Fusarium	Nectriaceae	Sordariomycetes	Pezizomycotina	Ascomycota	Fusarium sambucinum: AJC11298
		Fusarium graminearum: AJC11297	Strain	Fusarium	Nectriaceae	Sordariomycetes	Pezizomycotina	Ascomycota	Fusarium graminearum: AJC11297
		Fusarium pseudograminearum CS3096: XP_009255833	Strain	Fusarium	Nectriaceae	Sordariomycetes	Pezizomycotina	Ascomycota	Fusarium pseudograminearum CS3096: XP_009255833
		Fusarium graminearum: EYB30375, 2	Species	Fusarium	Nectriaceae	Sordariomycetes	Pezizomycotina	Ascomycota	Fusarium graminearum: EYB30375	Fusarium graminearum PH-1: XP_011327738
		Fusarium avenaceum: KIL94396	Strain	Fusarium	Nectriaceae	Sordariomycetes	Pezizomycotina	Ascomycota	Fusarium avenaceum: KIL94396
		Fusarium verticillioides 7600: EWG53707	Strain	Fusarium	Nectriaceae	Sordariomycetes	Pezizomycotina	Ascomycota	Fusarium verticillioides 7600: EWG53707
		Fusarium fujikuroi IMI 58289: CCT67929	Strain	Fusarium	Nectriaceae	Sordariomycetes	Pezizomycotina	Ascomycota	Fusarium fujikuroi IMI 58289: CCT67929
		Fusarium oxysporum f. sp. cubense race 1: ENH65128	Strain	Fusarium	Nectriaceae	Sordariomycetes	Pezizomycotina	Ascomycota	Fusarium oxysporum f. sp. cubense race 1: ENH65128
		Fusarium oxysporum: EGU74576, 5	Species	Fusarium	Nectriaceae	Sordariomycetes	Pezizomycotina	Ascomycota	Fusarium oxysporum Fo5176: EGU74576	Fusarium oxysporum FOSC 3-a: EWZ01453	Fusarium oxysporum Fo47: EWZ47490	Fusarium oxysporum f. sp. radicis-lycopersici 26381: EXL52822	Fusarium oxysporum f. sp. cubense tropical race 4 54006: EXL92550
		Nectria haematococca mpVI 77-13-4: XP_003043461	Strain	Fusarium	Nectriaceae	Sordariomycetes	Pezizomycotina	Ascomycota	Nectria haematococca mpVI 77-13-4: XP_003043461
		Magnaporthiopsis poae ATCC 64411: KLU92758	Strain	Magnaporthiopsis	Magnaporthaceae	Sordariomycetes	Pezizomycotina	Ascomycota	Magnaporthiopsis poae ATCC 64411: KLU92758
		Gaeumannomyces graminis var. tritici R3-111a-1: XP_009224802	Strain	Gaeumannomyces	Magnaporthaceae	Sordariomycetes	Pezizomycotina	Ascomycota	Gaeumannomyces graminis var. tritici R3-111a-1: XP_009224802
		Scedosporium apiospermum: KEZ38957	Strain	Scedosporium	Microascaceae	Sordariomycetes	Pezizomycotina	Ascomycota	Scedosporium apiospermum: KEZ38957
		Podospora anserina S mat+: CDP22319	Strain	Podospora	Lasiosphaeriaceae	Sordariomycetes	Pezizomycotina	Ascomycota	Podospora anserina S mat+: CDP22319
		Podospora anserina S mat+: XP_001912199	Strain	Podospora	Lasiosphaeriaceae	Sordariomycetes	Pezizomycotina	Ascomycota	Podospora anserina S mat+: XP_001912199
		Chaetomium globosum CBS 148.51: XP_001221337	Strain	Chaetomium	Chaetomiaceae	Sordariomycetes	Pezizomycotina	Ascomycota	Chaetomium globosum CBS 148.51: XP_001221337
Group2
	Expressed	Label on tree (taxonomy and cluster reference number)	Taxonomic unit	Genus	Family	Class	Sub-division	Division	Included peptides in clusters
		Wallemia mellicola CBS 633.66: XP_006960549	Strain	Wallemia	Wallemiaceae	Wallemiomycetes	Agaricomycotina	Basidiomycota	Wallemia mellicola CBS 633.66: XP_006960549
		Anthracocystis flocculosa PF-1: XP_007878027	Strain	Anthracocystis	Ustilaginaceae	Ustilaginomycetes	Ustilaginomycotina	Basidiomycota	Anthracocystis flocculosa PF-1: XP_007878027
		Pseudozyma brasiliensis GHG001: EST07507	Strain	Pseudozyma	Ustilaginaceae	Ustilaginomycetes	Ustilaginomycotina	Basidiomycota	Pseudozyma brasiliensis GHG001: EST07507
		Pseudozyma antarctica: GAK63363	Strain	Pseudozyma	Ustilaginaceae	Ustilaginomycetes	Ustilaginomycotina	Basidiomycota	Pseudozyma antarctica: GAK63363
		Pseudozyma: GAC76488, 2	Genus	Pseudozyma	Ustilaginaceae	Ustilaginomycetes	Ustilaginomycotina	Basidiomycota	Pseudozyma antarctica T-34: GAC76488	Pseudozyma aphidis DSM 70725: ETS62765
		Ustilago hordei: CCF53673	Strain	Ustilago	Ustilaginaceae	Ustilaginomycetes	Ustilaginomycotina	Basidiomycota	Ustilago hordei: CCF53673
		Pseudozyma hubeiensis SY62: XP_012190036	Strain	Pseudozyma	Ustilaginaceae	Ustilaginomycetes	Ustilaginomycotina	Basidiomycota	Pseudozyma hubeiensis SY62: XP_012190036
		Ustilago maydis 521: XP_011387563	Strain	Ustilago	Ustilaginaceae	Ustilaginomycetes	Ustilaginomycotina	Basidiomycota	Ustilago maydis 521: XP_011387563
		Melanopsichium pennsylvanicum 4: CDI52402	Strain	Melanopsichium	Ustilaginaceae	Ustilaginomycetes	Ustilaginomycotina	Basidiomycota	Melanopsichium pennsylvanicum 4: CDI52402
		Sporisorium scitamineum: CDS00099	Strain	Sporisorium	Ustilaginaceae	Ustilaginomycetes	Ustilaginomycotina	Basidiomycota	Sporisorium scitamineum: CDS00099
		Sporisorium reilianum SRZ2: CBQ71749	Strain	Sporisorium	Ustilaginaceae	Ustilaginomycetes	Ustilaginomycotina	Basidiomycota	Sporisorium reilianum SRZ2: CBQ71749
		Cyphellophora europaea CBS 101466: XP_008711930	Strain	Cyphellophora	Cyphellophoraceae	Eurotiomycetes	Pezizomycotina	Ascomycota	Cyphellophora europaea CBS 101466: XP_008711930
		Exophiala spinifera: KIW17246	Strain	Exophiala	Herpotrichiellaceae	Eurotiomycetes	Pezizomycotina	Ascomycota	Exophiala spinifera: KIW17246
		Exophiala mesophila: KIV96096	Strain	Exophiala	Herpotrichiellaceae	Eurotiomycetes	Pezizomycotina	Ascomycota	Exophiala mesophila: KIV96096
		Rhinocladiella mackenziei CBS 650.93: XP_013277608	Strain	Rhinocladiella	Herpotrichiellaceae	Eurotiomycetes	Pezizomycotina	Ascomycota	Rhinocladiella mackenziei CBS 650.93: XP_013277608
		Fonsecaea pedrosoi CBS 271.37: XP_013280899	Strain	Fonsecaea	Herpotrichiellaceae	Eurotiomycetes	Pezizomycotina	Ascomycota	Fonsecaea pedrosoi CBS 271.37: XP_013280899
		Pseudogymnoascus sp. VKM F-3775: KFY20103	Strain	Pseudogymnoascus	Pseudeurotiaceae	Leotiomycetes	Pezizomycotina	Ascomycota	Pseudogymnoascus sp. VKM F-3775: KFY20103
		Pseudogymnoascus sp.: KFY07862, 2	Species	Pseudogymnoascus	Pseudeurotiaceae	Leotiomycetes	Pezizomycotina	Ascomycota	Pseudogymnoascus sp. VKM F-4246: KFY07862	Pseudogymnoascus sp. VKM F-4513 (FW-928): KFY29644
		Pseudogymnoascus sp. VKM F-4519 (FW-2642): KFZ08348	Strain	Pseudogymnoascus	Pseudeurotiaceae	Leotiomycetes	Pezizomycotina	Ascomycota	Pseudogymnoascus sp. VKM F-4519 (FW-2642): KFZ08348
		Pseudogymnoascus sp. VKM F-103: KFY73685	Strain	Pseudogymnoascus	Pseudeurotiaceae	Leotiomycetes	Pezizomycotina	Ascomycota	Pseudogymnoascus sp. VKM F-103: KFY73685
		Pseudogymnoascus sp. VKM F-3808: KFY04808	Strain	Pseudogymnoascus	Pseudeurotiaceae	Leotiomycetes	Pezizomycotina	Ascomycota	Pseudogymnoascus sp. VKM F-3808: KFY04808
		Pseudogymnoascus sp.: KFX89426, 2	Species	Pseudogymnoascus	Pseudeurotiaceae	Leotiomycetes	Pezizomycotina	Ascomycota	Pseudogymnoascus sp. VKM F-3557: KFX89426	Pseudogymnoascus sp. VKM F-4514 (FW-929): KFY38406
		Capronia epimyces CBS 606.96: XP_007729281	Strain	Capronia	Herpotrichiellaceae	Eurotiomycetes	Pezizomycotina	Ascomycota	Capronia epimyces CBS 606.96: XP_007729281
		Stachybotrys chlorohalonata IBT 40285: KFA61195	Strain	Stachybotrys	Stachybotriaceae	Sordariomycetes	Pezizomycotina	Ascomycota	Stachybotrys chlorohalonata IBT 40285: KFA61195
		Metarhizium brunneum ARSEF 3297: KID79240	Strain	Metarhizium	Clavicipitaceae	Sordariomycetes	Pezizomycotina	Ascomycota	Metarhizium brunneum ARSEF 3297: KID79240
		Metarhizium anisopliae BRIP 53293: KJK80445	Strain	Metarhizium	Clavicipitaceae	Sordariomycetes	Pezizomycotina	Ascomycota	Metarhizium anisopliae BRIP 53293: KJK80445
		Metarhizium anisopliae: KFG83573	Strain	Metarhizium	Clavicipitaceae	Sordariomycetes	Pezizomycotina	Ascomycota	Metarhizium anisopliae: KFG83573
	XP_007822519	Metarhizium robertsii ARSEF 23: XP_007822519	Strain	Metarhizium	Clavicipitaceae	Sordariomycetes	Pezizomycotina	Ascomycota	Metarhizium robertsii ARSEF 23: XP_007822519
		Colletotrichum gloeosporioides Nara gc5: XP_007273646	Strain	Colletotrichum	Glomerellaceae	Sordariomycetes	Pezizomycotina	Ascomycota	Colletotrichum gloeosporioides Nara gc5: XP_007273646
		Colletotrichum gloeosporioides Cg-14: EQB55310	Strain	Colletotrichum	Glomerellaceae	Sordariomycetes	Pezizomycotina	Ascomycota	Colletotrichum gloeosporioides Cg-14: EQB55310
		Colletotrichum higginsianum: CCF32959	Strain	Colletotrichum	Glomerellaceae	Sordariomycetes	Pezizomycotina	Ascomycota	Colletotrichum higginsianum: CCF32959
	SOA1	Saccharomyces uvarum CBS 7001: SOA1	Strain	Saccharomyces	Saccharomycetaceae	Saccharomycetes	Saccharomycotina	Ascomycota	Saccharomyces uvarum CBS 7001: SOA1
	KOG98740	Saccharomyces eubayanus CBS12357: KOG98740	Strain	Saccharomyces	Saccharomycetaceae	Saccharomycetes	Saccharomycotina	Ascomycota	Saccharomyces eubayanus: KOG98740
		Saccharomyces arboricola H-6: EJS44667	Strain	Saccharomyces	Saccharomycetaceae	Saccharomycetes	Saccharomycotina	Ascomycota	Saccharomyces arboricola H-6: EJS44667
		Saccharomyces kudriavzevii IFO 1802: EJT44541	Strain	Saccharomyces	Saccharomycetaceae	Saccharomycetes	Saccharomycotina	Ascomycota	Saccharomyces kudriavzevii IFO 1802: EJT44541
		Saccharomyces cerevisiae x Saccharomyces kudriavzevii VIN7: EHN01972	Strain	Saccharomyces	Saccharomycetaceae	Saccharomycetes	Saccharomycotina	Ascomycota	Saccharomyces cerevisiae x Saccharomyces kudriavzevii VIN7: EHN01972
		Saccharomyces mikatae IFO 1815: SOA1	Strain	Saccharomyces	Saccharomycetaceae	Saccharomycetes	Saccharomycotina	Ascomycota	Saccharomyces mikatae IFO 1815: SOA1
		Saccharomyces: EWG85245, 3	Genus	Saccharomyces	Saccharomycetaceae	Saccharomycetes	Saccharomycotina	Ascomycota	Saccharomyces cerevisiae R008: EWG85245	Saccharomyces cerevisiae YJM1338: AJR46673	Saccharomyces paradoxus: SOA1
	NP_012100	Saccharomyces cerevisiae: NP_012100, 21	Species	Saccharomyces	Saccharomycetaceae	Saccharomycetes	Saccharomycotina	Ascomycota	Saccharomyces cerevisiae S288c: NP_012100	Saccharomyces cerevisiae RM11-1a: EDV09643	Saccharomyces cerevisiae JAY291: EEU05448	Saccharomyces cerevisiae EC1118: CAY80341	Saccharomyces cerevisiae Kyokai no. 7: GAA23954	Saccharomyces cerevisiae x Saccharomyces kudriavzevii VIN7: EHN06557	Saccharomyces cerevisiae YJM193: AJR36799	Saccharomyces cerevisiae YJM195: AJR36990	Saccharomyces cerevisiae YJM270: AJR37526	Saccharomyces cerevisiae YJM470: AJR39248	Saccharomyces cerevisiae YJM541: AJR39435	Saccharomyces cerevisiae YJM627: AJR39985	Saccharomyces cerevisiae YJM1083: AJR42845	Saccharomyces cerevisiae YJM1133: AJR43226	Saccharomyces cerevisiae YJM1244: AJR44378	Saccharomyces cerevisiae YJM1342: AJR47057	Saccharomyces cerevisiae YJM1387: AJR48372	Saccharomyces cerevisiae YJM1400: AJR49088	Saccharomyces cerevisiae YJM1443: AJR50993	Saccharomyces cerevisiae YJM1478: AJR52317	Saccharomyces cerevisiae YJM1574: AJR53391
		Saccharomyces cerevisiae: EDZ71595, 2	Species	Saccharomyces	Saccharomycetaceae	Saccharomycetes	Saccharomycotina	Ascomycota	Saccharomyces cerevisiae AWRI1631: EDZ71595	Saccharomyces cerevisiae Vin13: EGA78377
		Brettanomyces bruxellensis AWRI1499: EIF49128	Strain	Brettanomyces	Pichiaceae	Saccharomycetes	Saccharomycotina	Ascomycota	Brettanomyces bruxellensis AWRI1499: EIF49128
		Komagataella phaffii GS115: XP_002492237	Strain	Komagataella	Phaffomycetaceae	Saccharomycetes	Saccharomycotina	Ascomycota	Komagataella phaffii GS115: XP_002492237
		Candida tenuis ATCC 10573: XP_006686758	Strain	Yamadazyma	Debaryomycetaceae	Saccharomycetes	Saccharomycotina	Ascomycota	Candida tenuis ATCC 10573: XP_006686758
		Meyerozyma guilliermondii ATCC 6260: XP_001483764	Strain	Meyerozyma	Debaryomycetaceae	Saccharomycetes	Saccharomycotina	Ascomycota	Meyerozyma guilliermondii ATCC 6260: XP_001483764
		Exophiala xenobiotica: XP_013309918	Strain	Exophiala	Herpotrichiellaceae	Eurotiomycetes	Pezizomycotina	Ascomycota	Exophiala xenobiotica: XP_013309918
		Phaeomoniella chlamydospora: KKY27921	Strain	Phaeomoniella	Phaeomoniellales incertae sedis	Eurotiomycetes	Pezizomycotina	Ascomycota	Phaeomoniella chlamydospora: KKY27921
		Exophiala aquamarina CBS 119918: XP_013257386	Strain	Exophiala	Herpotrichiellaceae	Eurotiomycetes	Pezizomycotina	Ascomycota	Exophiala aquamarina CBS 119918: XP_013257386
		Cladophialophora carrionii CBS 160.54: XP_008727483	Strain	Cladophialophora	Herpotrichiellaceae	Eurotiomycetes	Pezizomycotina	Ascomycota	Cladophialophora carrionii CBS 160.54: XP_008727483
		Cladophialophora yegresii CBS 114405: XP_007755667	Strain	Cladophialophora	Herpotrichiellaceae	Eurotiomycetes	Pezizomycotina	Ascomycota	Cladophialophora yegresii CBS 114405: XP_007755667
		Diplodia seriata: KKY21053	Strain	Diplodia	Botryosphaeriaceae	Dothideomycetes	Pezizomycotina	Ascomycota	Diplodia seriata: KKY21053
		Neofusicoccum parvum UCRNP2: XP_007588589	Strain	Neofusicoccum	Botryosphaeriaceae	Dothideomycetes	Pezizomycotina	Ascomycota	Neofusicoccum parvum UCRNP2: XP_007588589
		Cyphellophora europaea CBS 101466: XP_008713728	Strain	Cyphellophora	Cyphellophoraceae	Eurotiomycetes	Pezizomycotina	Ascomycota	Cyphellophora europaea CBS 101466: XP_008713728
		Arthrobotrys oligospora ATCC 24927: XP_011124560	Strain	Orbilia	Orbiliaceae	Orbiliomycetes	Pezizomycotina	Ascomycota	Arthrobotrys oligospora ATCC 24927: XP_011124560
		Dactylellina haptotyla CBS 200.50: XP_011110709	Strain	Dactylellina	Orbiliaceae	Orbiliomycetes	Pezizomycotina	Ascomycota	Dactylellina haptotyla CBS 200.50: XP_011110709
		Drechslerella stenobrocha 248: EWC44430	Strain	Drechslerella	Orbiliaceae	Orbiliomycetes	Pezizomycotina	Ascomycota	Drechslerella stenobrocha 248: EWC44430
		Pseudocercospora fijiensis CIRAD86: XP_007930040	Strain	Pseudocercospora	Mycosphaerellaceae	Dothideomycetes	Pezizomycotina	Ascomycota	Pseudocercospora fijiensis CIRAD86: XP_007930040
		Sphaerulina musiva SO2202: EMF10824	Strain	Sphaerulina	Mycosphaerellaceae	Dothideomycetes	Pezizomycotina	Ascomycota	Sphaerulina musiva SO2202: EMF10824
		Zymoseptoria tritici IPO323: XP_003852478	Strain	Zymoseptoria	Mycosphaerellaceae	Dothideomycetes	Pezizomycotina	Ascomycota	Zymoseptoria tritici IPO323: XP_003852478
		Ceratocystis platani: KKF93560	Strain	Ceratocystis	Ceratocystidaceae	Sordariomycetes	Pezizomycotina	Ascomycota	Ceratocystis platani: KKF93560
		Thielaviopsis punctulata: KKA27937	Strain	Thielaviopsis	Ceratocystidaceae	Sordariomycetes	Pezizomycotina	Ascomycota	Thielaviopsis punctulata: KKA27937
		Neurospora crassa OR74A: XP_958530	Strain	Neurospora	Sordariaceae	Sordariomycetes	Pezizomycotina	Ascomycota	Neurospora crassa OR74A: XP_958530
		Sordaria macrospora k-hell: XP_003346830	Strain	Sordaria	Sordariaceae	Sordariomycetes	Pezizomycotina	Ascomycota	Sordaria macrospora k-hell: XP_003346830
		Bipolaris maydis: XP_014079731, 2	Species	Bipolaris	Pleosporaceae	Dothideomycetes	Pezizomycotina	Ascomycota	Bipolaris maydis ATCC 48331: XP_014079731	Bipolaris maydis C5: EMD91096
		Bipolaris oryzae ATCC 44560: XP_007688212	Strain	Bipolaris	Pleosporaceae	Dothideomycetes	Pezizomycotina	Ascomycota	Bipolaris oryzae ATCC 44560: XP_007688212
		Bipolaris zeicola 26-R-13: XP_007707016	Strain	Bipolaris	Pleosporaceae	Dothideomycetes	Pezizomycotina	Ascomycota	Bipolaris zeicola 26-R-13: XP_007707016
		Bipolaris victoriae FI3: EUN31889	Strain	Bipolaris	Pleosporaceae	Dothideomycetes	Pezizomycotina	Ascomycota	Bipolaris victoriae FI3: EUN31889
		Parastagonospora nodorum SN15: XP_001794410	Strain	Parastagonospora	Phaeosphaeriaceae	Dothideomycetes	Pezizomycotina	Ascomycota	Parastagonospora nodorum SN15: XP_001794410
		Fusarium avenaceum: KIL86552	Strain	Fusarium	Nectriaceae	Sordariomycetes	Pezizomycotina	Ascomycota	Fusarium avenaceum: KIL86552
		Fusarium: EYB22724, 4	Genus	Fusarium	Nectriaceae	Sordariomycetes	Pezizomycotina	Ascomycota	Fusarium graminearum: EYB22724	Fusarium pseudograminearum CS3096: XP_009262890	Fusarium graminearum PH-1: XP_011317487	Fusarium langsethiae: KPA44783
		Fusarium: CCT61641, 2	Genus	Fusarium	Nectriaceae	Sordariomycetes	Pezizomycotina	Ascomycota	Fusarium fujikuroi IMI 58289: CCT61641	Fusarium verticillioides 7600: EWG50578
		Fusarium oxysporum: EGU86211, 5	Species	Fusarium	Nectriaceae	Sordariomycetes	Pezizomycotina	Ascomycota	Fusarium oxysporum Fo5176: EGU86211	Fusarium oxysporum f. sp. melonis 26406: EXK46589	Fusarium oxysporum FOSC 3-a: EWY80554	Fusarium oxysporum Fo47: EWZ49351	Fusarium oxysporum f. sp. radicis-lycopersici 26381: EXL46164
		Nectria haematococca mpVI 77-13-4: XP_003049587	Strain	Fusarium	Nectriaceae	Sordariomycetes	Pezizomycotina	Ascomycota	Nectria haematococca mpVI 77-13-4: XP_003049587
		Scedosporium apiospermum: KEZ46382	Strain	Scedosporium	Microascaceae	Sordariomycetes	Pezizomycotina	Ascomycota	Scedosporium apiospermum: KEZ46382
		Colletotrichum gloeosporioides Nara gc5: XP_007279089	Strain	Colletotrichum	Glomerellaceae	Sordariomycetes	Pezizomycotina	Ascomycota	Colletotrichum gloeosporioides Nara gc5: XP_007279089
		Colletotrichum gloeosporioides Cg-14: EQB45872	Strain	Colletotrichum	Glomerellaceae	Sordariomycetes	Pezizomycotina	Ascomycota	Colletotrichum gloeosporioides Cg-14: EQB45872
		Colletotrichum graminicola M1.001: XP_008098688	Strain	Colletotrichum	Glomerellaceae	Sordariomycetes	Pezizomycotina	Ascomycota	Colletotrichum graminicola M1.001: XP_008098688
		Colletotrichum sublineola: KDN62115	Strain	Colletotrichum	Glomerellaceae	Sordariomycetes	Pezizomycotina	Ascomycota	Colletotrichum sublineola: KDN62115
		Colletotrichum fioriniae PJ7: XP_007599700	Strain	Colletotrichum	Glomerellaceae	Sordariomycetes	Pezizomycotina	Ascomycota	Colletotrichum fioriniae PJ7: XP_007599700
		Colletotrichum orbiculare MAFF 240422: ENH80399	Strain	Colletotrichum	Glomerellaceae	Sordariomycetes	Pezizomycotina	Ascomycota	Colletotrichum orbiculare MAFF 240422: ENH80399
		Stachybotrys chlorohalonata IBT 40285: KFA69313	Strain	Stachybotrys	Stachybotriaceae	Sordariomycetes	Pezizomycotina	Ascomycota	Stachybotrys chlorohalonata IBT 40285: KFA69313
		Verticillium longisporum: CRK23914	Strain	Verticillium	Plectosphaerellaceae	Sordariomycetes	Pezizomycotina	Ascomycota	Verticillium longisporum: CRK23914
		Verticillium longisporum: CRK12845, 2	Strain	Verticillium	Plectosphaerellaceae	Sordariomycetes	Pezizomycotina	Ascomycota	Verticillium longisporum: CRK12845	Verticillium longisporum: CRK23906
		Verticillium dahliae VdLs.17: XP_009654617	Strain	Verticillium	Plectosphaerellaceae	Sordariomycetes	Pezizomycotina	Ascomycota	Verticillium dahliae VdLs.17: XP_009654617
		Verticillium alfalfae VaMs.102: XP_003000765	Strain	Verticillium	Plectosphaerellaceae	Sordariomycetes	Pezizomycotina	Ascomycota	Verticillium alfalfae VaMs.102: XP_003000765
		Escovopsis weberi: KOS19819	Strain	Escovopsis	Hypocreaceae	Sordariomycetes	Pezizomycotina	Ascomycota	Escovopsis weberi: KOS19819
		Trichoderma virens Gv29-8: XP_013958290	Strain	Trichoderma	Hypocreaceae	Sordariomycetes	Pezizomycotina	Ascomycota	Trichoderma virens Gv29-8: XP_013958290
		Trichoderma harzianum: KKP02020	Strain	Trichoderma	Hypocreaceae	Sordariomycetes	Pezizomycotina	Ascomycota	Trichoderma harzianum: KKP02020
		Trichoderma reesei QM6a: XP_006969728	Strain	Trichoderma	Hypocreaceae	Sordariomycetes	Pezizomycotina	Ascomycota	Trichoderma reesei QM6a: XP_006969728
		Diaporthe ampelina: KKY31699	Strain	Diaporthe	Diaporthaceae	Sordariomycetes	Pezizomycotina	Ascomycota	Diaporthe ampelina: KKY31699
		Magnaporthiopsis poae ATCC 64411: KLU82225	Strain	Magnaporthiopsis	Magnaporthaceae	Sordariomycetes	Pezizomycotina	Ascomycota	Magnaporthiopsis poae ATCC 64411: KLU82225
		Gaeumannomyces graminis var. tritici R3-111a-1: XP_009219549	Strain	Gaeumannomyces	Magnaporthaceae	Sordariomycetes	Pezizomycotina	Ascomycota	Gaeumannomyces graminis var. tritici R3-111a-1: XP_009219549
		Eutypa lata UCREL1: XP_007791636	Strain	Eutypa	Diatrypaceae	Sordariomycetes	Pezizomycotina	Ascomycota	Eutypa lata UCREL1: XP_007791636
		Pestalotiopsis fici W106-1: XP_007832546	Strain	Pestalotiopsis	Amphisphaeriaceae	Sordariomycetes	Pezizomycotina	Ascomycota	Pestalotiopsis fici W106-1: XP_007832546
		Chaetomium thermophilum var. thermophilum DSM 1495: XP_006694436	Strain	Chaetomium	Chaetomiaceae	Sordariomycetes	Pezizomycotina	Ascomycota	Chaetomium thermophilum var. thermophilum DSM 1495: XP_006694436
		Podospora anserina S mat+: XP_001903101	Strain	Podospora	Lasiosphaeriaceae	Sordariomycetes	Pezizomycotina	Ascomycota	Podospora anserina S mat+: XP_001903101
		Chaetomium globosum CBS 148.51: XP_001221537	Strain	Chaetomium	Chaetomiaceae	Sordariomycetes	Pezizomycotina	Ascomycota	Chaetomium globosum CBS 148.51: XP_001221537
		Aspergillus nomius NRRL 13137: KNG80515	Strain	Aspergillus	Aspergillaceae	Eurotiomycetes	Pezizomycotina	Ascomycota	Aspergillus nomius NRRL 13137: KNG80515
		Aspergillus: BAE63411, 3	Genus	Aspergillus	Aspergillaceae	Eurotiomycetes	Pezizomycotina	Ascomycota	Aspergillus oryzae RIB40: BAE63411	Aspergillus flavus AF70: KOC09621	Aspergillus oryzae RIB40: XP_001824544
		Aspergillus oryzae 3.042: EIT77947	Strain	Aspergillus	Aspergillaceae	Eurotiomycetes	Pezizomycotina	Ascomycota	Aspergillus oryzae 3.042: EIT77947
		Aspergillus flavus NRRL3357: XP_002384092	Strain	Aspergillus	Aspergillaceae	Eurotiomycetes	Pezizomycotina	Ascomycota	Aspergillus flavus NRRL3357: XP_002384092
		Aspergillus terreus NIH2624: XP_001216849	Strain	Aspergillus	Aspergillaceae	Eurotiomycetes	Pezizomycotina	Ascomycota	Aspergillus terreus NIH2624: XP_001216849
Group 3
	Expressed	Label on tree	Taxonomic unit	Genus	Family	Class	Sub-division	Division	Included peptides in clusters
		Kuraishia capsulata CBS 1993: CDK25208	Strain	Kuraishia	Saccharomycetales incertae sedis	Saccharomycetes	Saccharomycotina	Ascomycota	Kuraishia capsulata CBS 1993: CDK25208
		Wickerhamomyces ciferrii: XP_011274112	Strain	Wickerhamomyces	Phaffomycetaceae	Saccharomycetes	Saccharomycotina	Ascomycota	Wickerhamomyces ciferrii: XP_011274112
		Wickerhamomyces ciferrii: XP_011271673	Strain	Wickerhamomyces	Phaffomycetaceae	Saccharomycetes	Saccharomycotina	Ascomycota	Wickerhamomyces ciferrii: XP_011271673
		Cyberlindnera jadinii: CEP22078	Strain	Cyberlindnera	Phaffomycetaceae	Saccharomycetes	Saccharomycotina	Ascomycota	Cyberlindnera jadinii: CEP22078
		Cyberlindnera jadinii: CEP22079	Strain	Cyberlindnera	Phaffomycetaceae	Saccharomycetes	Saccharomycotina	Ascomycota	Cyberlindnera jadinii: CEP22079
		Cyberlindnera fabianii: CDR38861	Strain	Cyberlindnera	Phaffomycetaceae	Saccharomycetes	Saccharomycotina	Ascomycota	Cyberlindnera fabianii: CDR38861
		Debaryomyces hansenii CBS767: XP_461513	Strain	Debaryomyces	Debaryomycetaceae	Saccharomycetes	Saccharomycotina	Ascomycota	Debaryomyces hansenii CBS767: XP_461513
		Debaryomyces hansenii CBS767: XP_458515	Strain	Debaryomyces	Debaryomycetaceae	Saccharomycetes	Saccharomycotina	Ascomycota	Debaryomyces hansenii CBS767: XP_458515
		Torulaspora delbrueckii: XP_003683079	Strain	Torulaspora	Saccharomycetaceae	Saccharomycetes	Saccharomycotina	Ascomycota	Torulaspora delbrueckii: XP_003683079
		Torulaspora delbrueckii: XP_003680111	Strain	Torulaspora	Saccharomycetaceae	Saccharomycetes	Saccharomycotina	Ascomycota	Torulaspora delbrueckii: XP_003680111
		Zygosaccharomyces bailii ISA1307: CDH11206	Strain	Zygosaccharomyces	Saccharomycetaceae	Saccharomycetes	Saccharomycotina	Ascomycota	Zygosaccharomyces bailii ISA1307: CDH11206
		Zygosaccharomyces bailii ISA1307: CDH16891	Strain	Zygosaccharomyces	Saccharomycetaceae	Saccharomycetes	Saccharomycotina	Ascomycota	Zygosaccharomyces bailii ISA1307: CDH16891
		Zygosaccharomyces bailii CLIB 213: CDF92082	Strain	Zygosaccharomyces	Saccharomycetaceae	Saccharomycetes	Saccharomycotina	Ascomycota	Zygosaccharomyces bailii CLIB 213: CDF92082
		Lachancea thermotolerans CBS 6340: XP_002552243	Strain	Lachancea	Saccharomycetaceae	Saccharomycetes	Saccharomycotina	Ascomycota	Lachancea thermotolerans CBS 6340: XP_002552243
		Zygosaccharomyces bailii CLIB 213: CDF88017	Strain	Zygosaccharomyces	Saccharomycetaceae	Saccharomycetes	Saccharomycotina	Ascomycota	Zygosaccharomyces bailii CLIB 213: CDF88017
		Zygosaccharomyces rouxii CBS 732: XP_002494392	Strain	Zygosaccharomyces	Saccharomycetaceae	Saccharomycetes	Saccharomycotina	Ascomycota	Zygosaccharomyces rouxii CBS 732: XP_002494392
		Scheffersomyces stipitis CBS 6054: XP_001387251	Strain	Scheffersomyces	Debaryomycetaceae	Saccharomycetes	Saccharomycotina	Ascomycota	Scheffersomyces stipitis CBS 6054: XP_001387251
		Scheffersomyces stipitis CBS 6054: XP_001382277	Strain	Scheffersomyces	Debaryomycetaceae	Saccharomycetes	Saccharomycotina	Ascomycota	Scheffersomyces stipitis CBS 6054: XP_001382277
		Komagataella pastoris: CAY67028	Strain	Komagataella	Phaffomycetaceae	Saccharomycetes	Saccharomycotina	Ascomycota	Komagataella pastoris: CAY67028
		Meyerozyma guilliermondii ATCC 6260: XP_001483765, 2	Strain	Meyerozyma	Debaryomycetaceae	Saccharomycetes	Saccharomycotina	Ascomycota	Meyerozyma guilliermondii ATCC 6260: XP_001483765	Meyerozyma guilliermondii ATCC 6260: EDK40396
		Wickerhamomyces ciferrii: XP_011276768	Strain	Wickerhamomyces	Phaffomycetaceae	Saccharomycetes	Saccharomycotina	Ascomycota	Wickerhamomyces ciferrii: XP_011276768
		Wickerhamomyces ciferrii: XP_011276834	Strain	Wickerhamomyces	Phaffomycetaceae	Saccharomycetes	Saccharomycotina	Ascomycota	Wickerhamomyces ciferrii: XP_011276834
		Wickerhamomyces ciferrii: XP_011276767	Strain	Wickerhamomyces	Phaffomycetaceae	Saccharomycetes	Saccharomycotina	Ascomycota	Wickerhamomyces ciferrii: XP_011276767
	XP_013932458	Ogataea parapolymorpha DL-1: XP_013932458	Strain	Ogataea	Pichiaceae	Saccharomycetes	Saccharomycotina	Ascomycota	Ogataea parapolymorpha DL-1: XP_013932458
	SOA2	Saccharomyces uvarum CBS7001: SOA2	Strain	Saccharomyces	Saccharomycetaceae	Saccharomycetes	Saccharomycotina	Ascomycota	Saccharomyces uvarum CBS 7001: SOA2
	KOG99272	Saccharomyces eubayanus CBS12357: KOG99272	Strain	Saccharomyces	Saccharomycetaceae	Saccharomycetes	Saccharomycotina	Ascomycota	Saccharomyces eubayanus: KOG99272
	XP_013935289	Ogataea parapolymorpha DL-1: XP_013935289	Strain	Ogataea	Pichiaceae	Saccharomycetes	Saccharomycotina	Ascomycota	Ogataea parapolymorpha DL-1: XP_013935289
		Pichia kudriavzevii: KGK38165	Strain	Pichia	Pichiaceae	Saccharomycetes	Saccharomycotina	Ascomycota	Pichia kudriavzevii: KGK38165
		Pichia kudriavzevii: KGK37487	Strain	Pichia	Pichiaceae	Saccharomycetes	Saccharomycotina	Ascomycota	Pichia kudriavzevii: KGK37487
		Kuraishia capsulata CBS 1993: CDK26502	Strain	Kuraishia	Saccharomycetales incertae sedis	Saccharomycetes	Saccharomycotina	Ascomycota	Kuraishia capsulata CBS 1993: CDK26502
		Saccharomycetaceae sp. 'Ashbya aceri': AGO11524	Strain	Saccharomycetaceae sp.	Saccharomycetaceae	Saccharomycetes	Saccharomycotina	Ascomycota	Saccharomycetaceae sp. 'Ashbya aceri': AGO11524
		Eremothecium gossypii: NP_985299, 2	Species	Eremothecium	Saccharomycetaceae	Saccharomycetes	Saccharomycotina	Ascomycota	Eremothecium gossypii ATCC 10895: NP_985299	Eremothecium gossypii FDAG1: AEY97432
		Kluyveromyces marxianus DMKU3-1042: BAO38742	Strain	Kluyveromyces	Saccharomycetaceae	Saccharomycetes	Saccharomycotina	Ascomycota	Kluyveromyces marxianus DMKU3-1042: BAO38742
		Kluyveromyces lactis NRRL Y-1140: XP_455508	Strain	Kluyveromyces	Saccharomycetaceae	Saccharomycetes	Saccharomycotina	Ascomycota	Kluyveromyces lactis NRRL Y-1140: XP_455508
		Kluyveromyces dobzhanskii CBS 2104: CDO95758	Strain	Kluyveromyces	Saccharomycetaceae	Saccharomycetes	Saccharomycotina	Ascomycota	Kluyveromyces dobzhanskii CBS 2104: CDO95758
		Kluyveromyces lactis NRRL Y-1140: XP_453390	Strain	Kluyveromyces	Saccharomycetaceae	Saccharomycetes	Saccharomycotina	Ascomycota	Kluyveromyces lactis NRRL Y-1140: XP_453390
		Saccharomycetaceae sp. 'Ashbya aceri': AGO13367	Strain	Saccharomycetaceae sp.	Saccharomycetaceae	Saccharomycetes	Saccharomycotina	Ascomycota	Saccharomycetaceae sp. 'Ashbya aceri': AGO13367
		Eremothecium gossypii ATCC 10895: NP_985776	Strain	Eremothecium	Saccharomycetaceae	Saccharomycetes	Saccharomycotina	Ascomycota	Eremothecium gossypii ATCC 10895: NP_985776
		Eremothecium cymbalariae DBVPG#7215: XP_003648114	Strain	Eremothecium	Saccharomycetaceae	Saccharomycetes	Saccharomycotina	Ascomycota	Eremothecium cymbalariae DBVPG#7215: XP_003648114
		Lachancea lanzarotensis: CEP64326	Strain	Lachancea	Saccharomycetaceae	Saccharomycetes	Saccharomycotina	Ascomycota	Lachancea lanzarotensis: CEP64326
		Zygosaccharomyces rouxii CBS 732: XP_002497213	Strain	Zygosaccharomyces	Saccharomycetaceae	Saccharomycetes	Saccharomycotina	Ascomycota	Zygosaccharomyces rouxii CBS 732: XP_002497213
		Candida maltosa Xu316: EMG47677	Strain	Candida	Debaryomycetaceae	Saccharomycetes	Saccharomycotina	Ascomycota	Candida maltosa Xu316: EMG47677
		Candida albicans: XP_715207, 8	Species	Candida	Debaryomycetaceae	Saccharomycetes	Saccharomycotina	Ascomycota	Candida albicans SC5314: XP_715207	Candida albicans P94015: KGQ82361	Candida albicans P37005: KGQ83733	Candida albicans GC75: KGQ84928	Candida albicans P34048: KGU20277	Candida albicans Ca6: KHC31335	Candida albicans P60002: KHC45652	Candida albicans P78042: KHC67990
		Candida dubliniensis CD36: XP_002421590	Strain	Candida	Debaryomycetaceae	Saccharomycetes	Saccharomycotina	Ascomycota	Candida dubliniensis CD36: XP_002421590
		Candida maltosa Xu316: EMG48128	Strain	Candida	Debaryomycetaceae	Saccharomycetes	Saccharomycotina	Ascomycota	Candida maltosa Xu316: EMG48128
		Candida maltosa Xu316: EMG47674	Strain	Candida	Debaryomycetaceae	Saccharomycetes	Saccharomycotina	Ascomycota	Candida maltosa Xu316: EMG47674
		Candida maltosa Xu316: EMG47304	Strain	Candida	Debaryomycetaceae	Saccharomycetes	Saccharomycotina	Ascomycota	Candida maltosa Xu316: EMG47304
		Candida tropicalis MYA-3404: XP_002550713	Strain	Candida	Debaryomycetaceae	Saccharomycetes	Saccharomycotina	Ascomycota	Candida tropicalis MYA-3404: XP_002550713
		Candida albicans: XP_721358, 8	Species	Candida	Debaryomycetaceae	Saccharomycetes	Saccharomycotina	Ascomycota	Candida albicans SC5314: XP_721358	Candida albicans WO-1: EEQ46996	Candida albicans P37005: KGQ84507	Candida albicans P78048: KGR05169	Candida albicans 12C: KGT65205	Candida albicans P34048: KGU20565	Candida albicans P75010: KHC56889	Candida albicans SC5314: KHC81008
		Candida dubliniensis CD36: XP_002421399	Strain	Candida	Debaryomycetaceae	Saccharomycetes	Saccharomycotina	Ascomycota	Candida dubliniensis CD36: XP_002421399
		Spathaspora passalidarum NRRL Y-27907: XP_007377836	Strain	Spathaspora	Debaryomycetaceae	Saccharomycetes	Saccharomycotina	Ascomycota	Spathaspora passalidarum NRRL Y-27907: XP_007377836
		Spathaspora passalidarum NRRL Y-27907: XP_007376869	Strain	Spathaspora	Debaryomycetaceae	Saccharomycetes	Saccharomycotina	Ascomycota	Spathaspora passalidarum NRRL Y-27907: XP_007376869
		Spathaspora passalidarum NRRL Y-27907: XP_007376046	Strain	Spathaspora	Debaryomycetaceae	Saccharomycetes	Saccharomycotina	Ascomycota	Spathaspora passalidarum NRRL Y-27907: XP_007376046
		Spathaspora passalidarum NRRL Y-27907: XP_007376990	Strain	Spathaspora	Debaryomycetaceae	Saccharomycetes	Saccharomycotina	Ascomycota	Spathaspora passalidarum NRRL Y-27907: XP_007376990
		Spathaspora passalidarum NRRL Y-27907: XP_007375982	Strain	Spathaspora	Debaryomycetaceae	Saccharomycetes	Saccharomycotina	Ascomycota	Spathaspora passalidarum NRRL Y-27907: XP_007375982
		Candida maltosa Xu316: EMG47676	Strain	Candida	Debaryomycetaceae	Saccharomycetes	Saccharomycotina	Ascomycota	Candida maltosa Xu316: EMG47676
		Candida maltosa Xu316: EMG47664	Strain	Candida	Debaryomycetaceae	Saccharomycetes	Saccharomycotina	Ascomycota	Candida maltosa Xu316: EMG47664
		Candida tropicalis MYA-3404: XP_002550714	Strain	Candida	Debaryomycetaceae	Saccharomycetes	Saccharomycotina	Ascomycota	Candida tropicalis MYA-3404: XP_002550714
		Candida tropicalis MYA-3404: XP_002549714	Strain	Candida	Debaryomycetaceae	Saccharomycetes	Saccharomycotina	Ascomycota	Candida tropicalis MYA-3404: XP_002549714
		Candida albicans: XP_721360, 16	Species	Candida	Debaryomycetaceae	Saccharomycetes	Saccharomycotina	Ascomycota	Candida albicans SC5314: XP_721360	Candida albicans WO-1: EEQ46995	Candida albicans P94015: KGQ83404	Candida albicans P37005: KGQ84506	Candida albicans GC75: KGQ85701	Candida albicans P57072: KGR03138	Candida albicans P78048: KGR05167	Candida albicans P37037: KGR09343	Candida albicans 12C: KGT65203	Candida albicans 19F: KGU04401	Candida albicans P34048: KGU20564	Candida albicans P57055: KGU23248	Candida albicans P76055: KHC30236	Candida albicans P60002: KHC46043	Candida albicans P78042: KHC68977	Candida albicans SC5314: KHC81006
		Candida dubliniensis CD36: XP_002421398	Strain	Candida	Debaryomycetaceae	Saccharomycetes	Saccharomycotina	Ascomycota	Candida dubliniensis CD36: XP_002421398
		Candida orthopsilosis Co 90-125: XP_003871107	Strain	Candida	Debaryomycetaceae	Saccharomycetes	Saccharomycotina	Ascomycota	Candida orthopsilosis Co 90-125: XP_003871107
		Candida orthopsilosis Co 90-125: XP_003871112	Strain	Candida	Debaryomycetaceae	Saccharomycetes	Saccharomycotina	Ascomycota	Candida orthopsilosis Co 90-125: XP_003871112
		Candida parapsilosis: CCE45283	Strain	Candida	Debaryomycetaceae	Saccharomycetes	Saccharomycotina	Ascomycota	Candida parapsilosis: CCE45283
		Candida orthopsilosis Co 90-125: XP_003871109	Strain	Candida	Debaryomycetaceae	Saccharomycetes	Saccharomycotina	Ascomycota	Candida orthopsilosis Co 90-125: XP_003871109
		Candida parapsilosis: CCE45284	Strain	Candida	Debaryomycetaceae	Saccharomycetes	Saccharomycotina	Ascomycota	Candida parapsilosis: CCE45284
		Candida parapsilosis: CCE45282	Strain	Candida	Debaryomycetaceae	Saccharomycetes	Saccharomycotina	Ascomycota	Candida parapsilosis: CCE45282
		Lodderomyces elongisporus NRRL YB-4239: XP_001523630	Strain	Lodderomyces	Debaryomycetaceae	Saccharomycetes	Saccharomycotina	Ascomycota	Lodderomyces elongisporus NRRL YB-4239: XP_001523630
		Candida orthopsilosis Co 90-125: XP_003871106	Strain	Candida	Debaryomycetaceae	Saccharomycetes	Saccharomycotina	Ascomycota	Candida orthopsilosis Co 90-125: XP_003871106
		Candida orthopsilosis Co 90-125: XP_003871108	Strain	Candida	Debaryomycetaceae	Saccharomycetes	Saccharomycotina	Ascomycota	Candida orthopsilosis Co 90-125: XP_003871108
		Candida parapsilosis: CCE45281	Strain	Candida	Debaryomycetaceae	Saccharomycetes	Saccharomycotina	Ascomycota	Candida parapsilosis: CCE45281
		Candida parapsilosis: CCE45279	Strain	Candida	Debaryomycetaceae	Saccharomycetes	Saccharomycotina	Ascomycota	Candida parapsilosis: CCE45279
		Lodderomyces elongisporus NRRL YB-4239: XP_001523260	Strain	Lodderomyces	Debaryomycetaceae	Saccharomycetes	Saccharomycotina	Ascomycota	Lodderomyces elongisporus NRRL YB-4239: XP_001523260
		Millerozyma farinosa CBS 7064: XP_004196652	Strain	Millerozyma	Debaryomycetaceae	Saccharomycetes	Saccharomycotina	Ascomycota	Millerozyma farinosa CBS 7064: XP_004196652
		Debaryomyces hansenii CBS767: XP_458920	Strain	Debaryomyces	Debaryomycetaceae	Saccharomycetes	Saccharomycotina	Ascomycota	Debaryomyces hansenii CBS767: XP_458920
		Candida tenuis ATCC 10573: XP_006684312	Strain	Yamadazyma	Debaryomycetaceae	Saccharomycetes	Saccharomycotina	Ascomycota	Candida tenuis ATCC 10573: XP_006684312
		Candida auris: KND99276	Strain	Clavispora	Metschnikowiaceae	Saccharomycetes	Saccharomycotina	Ascomycota	Candida auris: KND99276
		Candida auris: KND97849	Strain	Clavispora	Metschnikowiaceae	Saccharomycetes	Saccharomycotina	Ascomycota	Candida auris: KND97849
		Candida auris: KND95971	Strain	Clavispora	Metschnikowiaceae	Saccharomycetes	Saccharomycotina	Ascomycota	Candida auris: KND95971
		Clavispora lusitaniae ATCC 42720: XP_002618456	Strain	Clavispora	Metschnikowiaceae	Saccharomycetes	Saccharomycotina	Ascomycota	Clavispora lusitaniae ATCC 42720: XP_002618456
		Meyerozyma guilliermondii ATCC 6260: XP_001483095, 2	Strain	Meyerozyma	Debaryomycetaceae	Saccharomycetes	Saccharomycotina	Ascomycota	Meyerozyma guilliermondii ATCC 6260: XP_001483095	Meyerozyma guilliermondii ATCC 6260: EDK40952
		Meyerozyma guilliermondii ATCC 6260: XP_001483094, 2	Strain	Meyerozyma	Debaryomycetaceae	Saccharomycetes	Saccharomycotina	Ascomycota	Meyerozyma guilliermondii ATCC 6260: XP_001483094	Meyerozyma guilliermondii ATCC 6260: EDK40951
		Scheffersomyces stipitis CBS 6054: XP_001385291	Strain	Scheffersomyces	Debaryomycetaceae	Saccharomycetes	Saccharomycotina	Ascomycota	Scheffersomyces stipitis CBS 6054: XP_001385291
		Scheffersomyces stipitis CBS 6054: XP_001385290	Strain	Scheffersomyces	Debaryomycetaceae	Saccharomycetes	Saccharomycotina	Ascomycota	Scheffersomyces stipitis CBS 6054: XP_001385290
		Yarrowia lipolytica CLIB122: XP_502240	Strain	Yarrowia	Dipodascaceae	Saccharomycetes	Saccharomycotina	Ascomycota	Yarrowia lipolytica CLIB122: XP_502240
		Yarrowia lipolytica CLIB122: XP_501162	Strain	Yarrowia	Dipodascaceae	Saccharomycetes	Saccharomycotina	Ascomycota	Yarrowia lipolytica CLIB122: XP_501162
		Yarrowia lipolytica CLIB122: XP_500972	Strain	Yarrowia	Dipodascaceae	Saccharomycetes	Saccharomycotina	Ascomycota	Yarrowia lipolytica CLIB122: XP_500972
		Aureobasidium subglaciale EXF-2481: XP_013347564	Strain	Aureobasidium	Aureobasidiaceae	Dothideomycetes	Pezizomycotina	Ascomycota	Aureobasidium subglaciale EXF-2481: XP_013347564
		Aureobasidium namibiae CBS 147.97: XP_013422852	Strain	Aureobasidium	Aureobasidiaceae	Dothideomycetes	Pezizomycotina	Ascomycota	Aureobasidium namibiae CBS 147.97: XP_013422852
		Aureobasidium pullulans EXF-150: KEQ79527	Strain	Aureobasidium	Aureobasidiaceae	Dothideomycetes	Pezizomycotina	Ascomycota	Aureobasidium pullulans EXF-150: KEQ79527
		Aureobasidium melanogenum CBS 110374: KEQ65093	Strain	Aureobasidium	Aureobasidiaceae	Dothideomycetes	Pezizomycotina	Ascomycota	Aureobasidium melanogenum CBS 110374: KEQ65093
		Dothistroma septosporum NZE10: EME48359	Strain	Dothistroma	Mycosphaerellaceae	Dothideomycetes	Pezizomycotina	Ascomycota	Dothistroma septosporum NZE10: EME48359
		Diaporthe ampelina: KKY39596	Strain	Diaporthe	Diaporthaceae	Sordariomycetes	Pezizomycotina	Ascomycota	Diaporthe ampelina: KKY39596
		Oidiodendron maius Zn: KIN06214	Strain	Oidiodendron	Myxotrichaceae	Leotiomycetes	Pezizomycotina	Ascomycota	Oidiodendron maius Zn: KIN06214
		Talaromyces stipitatus ATCC 10500: XP_002484417	Strain	Talaromyces	Trichocomaceae	Eurotiomycetes	Pezizomycotina	Ascomycota	Talaromyces stipitatus ATCC 10500: XP_002484417
		Pseudogymnoascus sp. VKM F-4281 (FW-2241): KFY23382	Strain	Pseudogymnoascus	Pseudeurotiaceae	Leotiomycetes	Pezizomycotina	Ascomycota	Pseudogymnoascus sp. VKM F-4281 (FW-2241): KFY23382
		Pestalotiopsis fici W106-1: XP_007840006	Strain	Pestalotiopsis	Amphisphaeriaceae	Sordariomycetes	Pezizomycotina	Ascomycota	Pestalotiopsis fici W106-1: XP_007840006
		Pestalotiopsis fici W106-1: XP_007841360	Strain	Pestalotiopsis	Amphisphaeriaceae	Sordariomycetes	Pezizomycotina	Ascomycota	Pestalotiopsis fici W106-1: XP_007841360
		Grosmannia clavigera kw1407: EFX01701	Strain	Grosmannia	Ophiostomataceae	Sordariomycetes	Pezizomycotina	Ascomycota	Grosmannia clavigera kw1407: EFX01701
		Trichoderma harzianum: KKP06987	Strain	Trichoderma	Hypocreaceae	Sordariomycetes	Pezizomycotina	Ascomycota	Trichoderma harzianum: KKP06987
		Trichoderma virens Gv29-8: XP_013957164	Strain	Trichoderma	Hypocreaceae	Sordariomycetes	Pezizomycotina	Ascomycota	Trichoderma virens Gv29-8: XP_013957164
		Trichoderma atroviride IMI 206040: XP_013939409	Strain	Trichoderma	Hypocreaceae	Sordariomycetes	Pezizomycotina	Ascomycota	Trichoderma atroviride IMI 206040: XP_013939409
		Trichoderma reesei QM6a: XP_006964233	Strain	Trichoderma	Hypocreaceae	Sordariomycetes	Pezizomycotina	Ascomycota	Trichoderma reesei QM6a: XP_006964233
		Penicillium brasilianum: CEO59474	Strain	Penicillium	Aspergillaceae	Eurotiomycetes	Pezizomycotina	Ascomycota	Penicillium brasilianum: CEO59474
		Talaromyces stipitatus ATCC 10500: XP_002478087	Strain	Talaromyces	Trichocomaceae	Eurotiomycetes	Pezizomycotina	Ascomycota	Talaromyces stipitatus ATCC 10500: XP_002478087
		Talaromyces cellulolyticus: GAM42534	Strain	Talaromyces	Trichocomaceae	Eurotiomycetes	Pezizomycotina	Ascomycota	Talaromyces cellulolyticus: GAM42534
		Talaromyces marneffei ATCC 18224: XP_002145822	Strain	Talaromyces	Trichocomaceae	Eurotiomycetes	Pezizomycotina	Ascomycota	Talaromyces marneffei ATCC 18224: XP_002145822
		Scedosporium apiospermum: KEZ42839	Strain	Scedosporium	Microascaceae	Sordariomycetes	Pezizomycotina	Ascomycota	Scedosporium apiospermum: KEZ42839
		Eutypa lata UCREL1: XP_007792704	Strain	Eutypa	Diatrypaceae	Sordariomycetes	Pezizomycotina	Ascomycota	Eutypa lata UCREL1: XP_007792704
		Thielavia terrestris NRRL 8126: XP_003655398	Strain	Thielavia	Chaetomiaceae	Sordariomycetes	Pezizomycotina	Ascomycota	Thielavia terrestris NRRL 8126: XP_003655398
		Madurella mycetomatis: KOP49143	Strain	Madurella	Incertae sedis	Sordariomycetes	Pezizomycotina	Ascomycota	Madurella mycetomatis: KOP49143
		Myceliophthora thermophila ATCC 42464: XP_003663421	Strain	Myceliophthora	Chaetomiaceae	Sordariomycetes	Pezizomycotina	Ascomycota	Myceliophthora thermophila ATCC 42464: XP_003663421
		Sordaria macrospora k-hell: XP_003345688	Strain	Sordaria	Sordariaceae	Sordariomycetes	Pezizomycotina	Ascomycota	Sordaria macrospora k-hell: XP_003345688
		Neurospora tetrasperma FGSC 2508: XP_009852827	Strain	Neurospora	Sordariaceae	Sordariomycetes	Pezizomycotina	Ascomycota	Neurospora tetrasperma FGSC 2508: XP_009852827
		Neurospora crassa OR74A: XP_958986	Strain	Neurospora	Sordariaceae	Sordariomycetes	Pezizomycotina	Ascomycota	Neurospora crassa OR74A: XP_958986
		Diaporthe ampelina: KKY31370	Strain	Diaporthe	Diaporthaceae	Sordariomycetes	Pezizomycotina	Ascomycota	Diaporthe ampelina: KKY31370
		Sporothrix brasiliensis 5110: KIH91955	Strain	Sporothrix	Ophiostomataceae	Sordariomycetes	Pezizomycotina	Ascomycota	Sporothrix brasiliensis 5110: KIH91955
		Sporothrix schenckii ATCC 58251: ERS99649	Strain	Sporothrix	Ophiostomataceae	Sordariomycetes	Pezizomycotina	Ascomycota	Sporothrix schenckii ATCC 58251: ERS99649
		Ophiostoma piceae UAMH 11346: EPE06865	Strain	Ophiostoma	Ophiostomataceae	Sordariomycetes	Pezizomycotina	Ascomycota	Ophiostoma piceae UAMH 11346: EPE06865
		Grosmannia clavigera kw1407: EFX04083	Strain	Grosmannia	Ophiostomataceae	Sordariomycetes	Pezizomycotina	Ascomycota	Grosmannia clavigera kw1407: EFX04083
		Neofusicoccum parvum UCRNP2: XP_007582040	Strain	Neofusicoccum	Botryosphaeriaceae	Dothideomycetes	Pezizomycotina	Ascomycota	Neofusicoccum parvum UCRNP2: XP_007582040
		Diplodia seriata: KKY23179	Strain	Diplodia	Botryosphaeriaceae	Dothideomycetes	Pezizomycotina	Ascomycota	Diplodia seriata: KKY23179
		Macrophomina phaseolina MS6: EKG14118	Strain	Macrophomina	Botryosphaeriaceae	Dothideomycetes	Pezizomycotina	Ascomycota	Macrophomina phaseolina MS6: EKG14118
		Oidiodendron maius Zn: KIM97556	Strain	Oidiodendron	Myxotrichaceae	Leotiomycetes	Pezizomycotina	Ascomycota	Oidiodendron maius Zn: KIM97556
		Glarea lozoyensis ATCC 20868: XP_008084762	Strain	Glarea	Helotiaceae	Leotiomycetes	Pezizomycotina	Ascomycota	Glarea lozoyensis ATCC 20868: XP_008084762
		Sclerotinia borealis F-4157: ESZ89565	Strain	Sclerotinia	Sclerotiniaceae	Leotiomycetes	Pezizomycotina	Ascomycota	Sclerotinia borealis F-4157: ESZ89565
		Sclerotinia sclerotiorum 1980 UF-70: XP_001594487	Strain	Sclerotinia	Sclerotiniaceae	Leotiomycetes	Pezizomycotina	Ascomycota	Sclerotinia sclerotiorum 1980 UF-70: XP_001594487
		Botrytis cinerea BcDW1: EMR89469	Strain	Botrytis	Sclerotiniaceae	Leotiomycetes	Pezizomycotina	Ascomycota	Botrytis cinerea BcDW1: EMR89469
		Botrytis cinerea T4: CCD55007	Strain	Botrytis	Sclerotiniaceae	Leotiomycetes	Pezizomycotina	Ascomycota	Botrytis cinerea T4: CCD55007
		Botrytis cinerea B05.10: XP_001548983	Strain	Botrytis	Sclerotiniaceae	Leotiomycetes	Pezizomycotina	Ascomycota	Botrytis cinerea B05.10: XP_001548983
	CBF74694	Aspergillus nidulans FGSC A4: CBF74694	Strain	Aspergillus	Aspergillaceae	Eurotiomycetes	Pezizomycotina	Ascomycota	Aspergillus nidulans FGSC A4: CBF74694
		Aspergillus kawachii IFO 4308: GAA87325	Strain	Aspergillus	Aspergillaceae	Eurotiomycetes	Pezizomycotina	Ascomycota	Aspergillus kawachii IFO 4308: GAA87325
		Aspergillus niger: CAK44049, 3	Species	Aspergillus	Aspergillaceae	Eurotiomycetes	Pezizomycotina	Ascomycota	Aspergillus niger: CAK44049	Aspergillus niger CBS 513.88: XP_001389557	Aspergillus niger ATCC 1015: EHA26928
		Aspergillus nomius NRRL 13137: KNG84704	Strain	Aspergillus	Aspergillaceae	Eurotiomycetes	Pezizomycotina	Ascomycota	Aspergillus nomius NRRL 13137: KNG84704
		Aspergillus: BAE57542, 3	Genus	Aspergillus	Aspergillaceae	Eurotiomycetes	Pezizomycotina	Ascomycota	Aspergillus oryzae RIB40: BAE57542	Aspergillus flavus NRRL3357: XP_002374975	Aspergillus oryzae RIB40: XP_001819544
		Aspergillus parasiticus SU-1: KJK64737	Strain	Aspergillus	Aspergillaceae	Eurotiomycetes	Pezizomycotina	Ascomycota	Aspergillus parasiticus SU-1: KJK64737
		Aspergillus clavatus NRRL 1: XP_001273719	Strain	Aspergillus	Aspergillaceae	Eurotiomycetes	Pezizomycotina	Ascomycota	Aspergillus clavatus NRRL 1: XP_001273719
Group 4
	Expressed	Label on tree	Taxonomic unit	Genus	Family	Class	Sub-division	Division	Included peptides in clusters
		Plicaturopsis crispa FD-325 SS-3: KII91215	Strain	Plicaturopsis	Agaricales incertae sedis	Agaricomycetes	Agaricomycotina	Basidiomycota	Plicaturopsis crispa FD-325 SS-3: KII91215
		Rhizoctonia solani AG-8 WAC10335: KDN36999	Strain	Rhizoctonia	Ceratobasidiaceae	Agaricomycetes	Agaricomycotina	Basidiomycota	Rhizoctonia solani AG-8 WAC10335: KDN36999
		Rhizoctonia solani: CUA78239	Strain	Rhizoctonia	Ceratobasidiaceae	Agaricomycetes	Agaricomycotina	Basidiomycota	Rhizoctonia solani: CUA78239
		Rhizoctonia solani AG-3 Rhs1AP: EUC56435	Strain	Rhizoctonia	Ceratobasidiaceae	Agaricomycetes	Agaricomycotina	Basidiomycota	Rhizoctonia solani AG-3 Rhs1AP: EUC56435
		Rhizoctonia solani AG-1 IB: CEL61566	Strain	Rhizoctonia	Ceratobasidiaceae	Agaricomycetes	Agaricomycotina	Basidiomycota	Rhizoctonia solani AG-1 IB: CEL61566
		Rhizoctonia solani AG-1 IB: CEL61567	Strain	Rhizoctonia	Ceratobasidiaceae	Agaricomycetes	Agaricomycotina	Basidiomycota	Rhizoctonia solani AG-1 IB: CEL61567
		Rhizoctonia solani AG-1 IB: CCO33279	Strain	Rhizoctonia	Ceratobasidiaceae	Agaricomycetes	Agaricomycotina	Basidiomycota	Rhizoctonia solani AG-1 IB: CCO33279
		Dacryopinax sp. DJM-731 SS1: EJT97231	Strain	Dacryopinax	Dacrymycetaceae	Dacrymycetes	Agaricomycotina	Basidiomycota	Dacryopinax sp. DJM-731 SS1: EJT97231
		Trichosporon oleaginosus: KLT43786	Strain	Trichosporon	Trichosporonaceae	Tremellomycetes	Agaricomycotina	Basidiomycota	Trichosporon oleaginosus: KLT43786
		Trichosporon asahii: EJT51502, 2	Species	Trichosporon	Trichosporonaceae	Tremellomycetes	Agaricomycotina	Basidiomycota	Trichosporon asahii var. asahii CBS 2479: EJT51502	Trichosporon asahii var. asahii CBS 8904: EKD02975
		Cryptococcus neoformans var. grubii H99: XP_012052344	Strain	Filobasidiella	Tremellaceae	Tremellomycetes	Agaricomycotina	Basidiomycota	Cryptococcus neoformans var. grubii H99: XP_012052344
		Cryptococcus gattii IND107: KIR86854	Strain	Filobasidiella	Tremellaceae	Tremellomycetes	Agaricomycotina	Basidiomycota	Cryptococcus gattii IND107: KIR86854
		Cryptococcus neoformans var. neoformans JEC21: XP_569859	Strain	Filobasidiella	Tremellaceae	Tremellomycetes	Agaricomycotina	Basidiomycota	Cryptococcus neoformans var. neoformans JEC21: XP_569859
		Cryptococcus neoformans var. neoformans B-3501A: XP_776544	Strain	Filobasidiella	Tremellaceae	Tremellomycetes	Agaricomycotina	Basidiomycota	Cryptococcus neoformans var. neoformans B-3501A: XP_776544
		Spizellomyces punctatus DAOM BR117: KND02532	Strain	Spizellomyces	Spizellomycetaceae	Chytridiomycetes	(without subdivision)	Chytridiomycota	Spizellomyces punctatus DAOM BR117: KND02532
		Phaeomoniella chlamydospora: KKY14591	Strain	Phaeomoniella	Phaeomoniellales incertae sedis	Eurotiomycetes	Pezizomycotina	Ascomycota	Phaeomoniella chlamydospora: KKY14591
		Oidiodendron maius Zn: KIN07126	Strain	Oidiodendron	Myxotrichaceae	Leotiomycetes	Pezizomycotina	Ascomycota	Oidiodendron maius Zn: KIN07126
		Exophiala xenobiotica: XP_013310379	Strain	Exophiala	Herpotrichiellaceae	Eurotiomycetes	Pezizomycotina	Ascomycota	Exophiala xenobiotica: XP_013310379
		Rhinocladiella mackenziei CBS 650.93: XP_013274277	Strain	Rhinocladiella	Herpotrichiellaceae	Eurotiomycetes	Pezizomycotina	Ascomycota	Rhinocladiella mackenziei CBS 650.93: XP_013274277
		Cyphellophora europaea CBS 101466: XP_008712217	Strain	Cyphellophora	Cyphellophoraceae	Eurotiomycetes	Pezizomycotina	Ascomycota	Cyphellophora europaea CBS 101466: XP_008712217
		Endocarpon pusillum Z07020: XP_007786858	Strain	Endocarpon	Verrucariaceae	Eurotiomycetes	Pezizomycotina	Ascomycota	Endocarpon pusillum Z07020: XP_007786858
		Exophiala sideris: KIV84536	Strain	Exophiala	Herpotrichiellaceae	Eurotiomycetes	Pezizomycotina	Ascomycota	Exophiala sideris: KIV84536
		Exophiala oligosperma: KIW46767	Strain	Exophiala	Herpotrichiellaceae	Eurotiomycetes	Pezizomycotina	Ascomycota	Exophiala oligosperma: KIW46767
		Exophiala oligosperma: KIW46766	Strain	Exophiala	Herpotrichiellaceae	Eurotiomycetes	Pezizomycotina	Ascomycota	Exophiala oligosperma: KIW46766
		Exophiala spinifera: KIW18025	Strain	Exophiala	Herpotrichiellaceae	Eurotiomycetes	Pezizomycotina	Ascomycota	Exophiala spinifera: KIW18025
		Fusarium oxysporum: EWZ28792, 4	Species	Fusarium	Nectriaceae	Sordariomycetes	Pezizomycotina	Ascomycota	Fusarium oxysporum Fo47: EWZ28792	Fusarium oxysporum f. sp. lycopersici MN25: EWZ86371	Fusarium oxysporum f. sp. melonis 26406: EXK49877	Fusarium oxysporum f. sp. radicis-lycopersici 26381: EXL41453
		Fusarium oxysporum FOSC 3-a: EWY92166	Strain	Fusarium	Nectriaceae	Sordariomycetes	Pezizomycotina	Ascomycota	Fusarium oxysporum FOSC 3-a: EWY92166
		Fusarium fujikuroi: KLO84956, 2	Strain	Fusarium	Nectriaceae	Sordariomycetes	Pezizomycotina	Ascomycota	Fusarium fujikuroi: KLO84956	Fusarium fujikuroi: KLO93568
		Fusarium verticillioides 7600: EWG35822	Strain	Fusarium	Nectriaceae	Sordariomycetes	Pezizomycotina	Ascomycota	Fusarium verticillioides 7600: EWG35822
		Capronia epimyces CBS 606.96: XP_007735169	Strain	Capronia	Herpotrichiellaceae	Eurotiomycetes	Pezizomycotina	Ascomycota	Capronia epimyces CBS 606.96: XP_007735169
		Fonsecaea pedrosoi CBS 271.37: XP_013281114	Strain	Fonsecaea	Herpotrichiellaceae	Eurotiomycetes	Pezizomycotina	Ascomycota	Fonsecaea pedrosoi CBS 271.37: XP_013281114
		Fonsecaea multimorphosa CBS 102226: KIX97322	Strain	Fonsecaea	Herpotrichiellaceae	Eurotiomycetes	Pezizomycotina	Ascomycota	Fonsecaea multimorphosa CBS 102226: KIX97322
		Cladophialophora immunda: KIW25981	Strain	Cladophialophora	Herpotrichiellaceae	Eurotiomycetes	Pezizomycotina	Ascomycota	Cladophialophora immunda: KIW25981
		Cladophialophora bantiana CBS 173.52: KIW94908	Strain	Cladophialophora	Herpotrichiellaceae	Eurotiomycetes	Pezizomycotina	Ascomycota	Cladophialophora bantiana CBS 173.52: KIW94908
		Cladophialophora psammophila CBS 110553: XP_007744634	Strain	Cladophialophora	Herpotrichiellaceae	Eurotiomycetes	Pezizomycotina	Ascomycota	Cladophialophora psammophila CBS 110553: XP_007744634
		Capronia semiimmersa: KIW63361	Strain	Capronia	Herpotrichiellaceae	Eurotiomycetes	Pezizomycotina	Ascomycota	Capronia semiimmersa: KIW63361
		Cladophialophora carrionii CBS 160.54: XP_008724400	Strain	Cladophialophora	Herpotrichiellaceae	Eurotiomycetes	Pezizomycotina	Ascomycota	Cladophialophora carrionii CBS 160.54: XP_008724400
		Cladophialophora yegresii CBS 114405: XP_007761718	Strain	Cladophialophora	Herpotrichiellaceae	Eurotiomycetes	Pezizomycotina	Ascomycota	Cladophialophora yegresii CBS 114405: XP_007761718
		Torrubiella hemipterigena: CEJ92646	Strain	Torrubiella	Clavicipitaceae	Sordariomycetes	Pezizomycotina	Ascomycota	Torrubiella hemipterigena: CEJ92646
		Torrubiella hemipterigena: CEJ92645	Strain	Torrubiella	Clavicipitaceae	Sordariomycetes	Pezizomycotina	Ascomycota	Torrubiella hemipterigena: CEJ92645
		Metarhizium album ARSEF 1941: KHN94684	Strain	Metarhizium	Clavicipitaceae	Sordariomycetes	Pezizomycotina	Ascomycota	Metarhizium album ARSEF 1941: KHN94684
		Metarhizium majus ARSEF 297: KID86617, 2	Strain	Metarhizium	Clavicipitaceae	Sordariomycetes	Pezizomycotina	Ascomycota	Metarhizium majus ARSEF 297: KID86617	Metarhizium majus ARSEF 297: KID94918
	XP_007821441	Metarhizium: KFG87251, 5	Genus	Metarhizium	Clavicipitaceae	Sordariomycetes	Pezizomycotina	Ascomycota	Metarhizium anisopliae: KFG87251	Metarhizium brunneum ARSEF 3297: KID78801	Metarhizium guizhouense ARSEF 977: KID83264	Metarhizium robertsii ARSEF 23: XP_007821441	Metarhizium anisopliae BRIP 53293: KJK79977
		Metarhizium acridum CQMa 102: XP_007809127	Strain	Metarhizium	Clavicipitaceae	Sordariomycetes	Pezizomycotina	Ascomycota	Metarhizium acridum CQMa 102: XP_007809127
		Claviceps purpurea 20.1: CCE32146	Strain	Claviceps	Clavicipitaceae	Sordariomycetes	Pezizomycotina	Ascomycota	Claviceps purpurea 20.1: CCE32146
		Pseudogymnoascus sp. VKM F-103: KFY79437	Strain	Pseudogymnoascus	Pseudeurotiaceae	Leotiomycetes	Pezizomycotina	Ascomycota	Pseudogymnoascus sp. VKM F-103: KFY79437
		Pseudogymnoascus sp. VKM F-4515 (FW-2607): KFY65549	Strain	Pseudogymnoascus	Pseudeurotiaceae	Leotiomycetes	Pezizomycotina	Ascomycota	Pseudogymnoascus sp. VKM F-4515 (FW-2607): KFY65549
		Pseudogymnoascus sp. VKM F-3775: KFY17273	Strain	Pseudogymnoascus	Pseudeurotiaceae	Leotiomycetes	Pezizomycotina	Ascomycota	Pseudogymnoascus sp. VKM F-3775: KFY17273
		Diaporthe ampelina: KKY31792	Strain	Diaporthe	Diaporthaceae	Sordariomycetes	Pezizomycotina	Ascomycota	Diaporthe ampelina: KKY31792
		Phaeoacremonium minimum UCRPA7: XP_007915252	Strain	Phaeoacremonium	Togniniaceae	Sordariomycetes	Pezizomycotina	Ascomycota	Phaeoacremonium minimum UCRPA7: XP_007915252
		Pestalotiopsis fici W106-1: XP_007828430	Strain	Pestalotiopsis	Amphisphaeriaceae	Sordariomycetes	Pezizomycotina	Ascomycota	Pestalotiopsis fici W106-1: XP_007828430
		Torrubiella hemipterigena: CEJ91846	Strain	Torrubiella	Clavicipitaceae	Sordariomycetes	Pezizomycotina	Ascomycota	Torrubiella hemipterigena: CEJ91846
		Beauveria bassiana ARSEF 2860: XP_008593368	Strain	Beauveria	Cordycipitaceae	Sordariomycetes	Pezizomycotina	Ascomycota	Beauveria bassiana ARSEF 2860: XP_008593368
		Cordyceps militaris CM01: XP_006671303	Strain	Cordyceps	Cordycipitaceae	Sordariomycetes	Pezizomycotina	Ascomycota	Cordyceps militaris CM01: XP_006671303
		Verticillium dahliae VdLs.17: XP_009648871	Strain	Verticillium	Plectosphaerellaceae	Sordariomycetes	Pezizomycotina	Ascomycota	Verticillium dahliae VdLs.17: XP_009648871
		Colletotrichum gloeosporioides: EQB58340, 2	Species	Colletotrichum	Glomerellaceae	Sordariomycetes	Pezizomycotina	Ascomycota	Colletotrichum gloeosporioides Cg-14: EQB58340	Colletotrichum gloeosporioides Nara gc5: XP_007280993
		Colletotrichum orbiculare MAFF 240422: ENH80860	Strain	Colletotrichum	Glomerellaceae	Sordariomycetes	Pezizomycotina	Ascomycota	Colletotrichum orbiculare MAFF 240422: ENH80860
		Eutypa lata UCREL1: XP_007796912	Strain	Eutypa	Diatrypaceae	Sordariomycetes	Pezizomycotina	Ascomycota	Eutypa lata UCREL1: XP_007796912
	XP_660670	Aspergillus nidulans FGSC A4: XP_660670	Strain	Aspergillus	Aspergillaceae	Eurotiomycetes	Pezizomycotina	Ascomycota	Aspergillus nidulans FGSC A4: XP_660670
		Sporothrix brasiliensis 5110: KIH93146	Strain	Sporothrix	Ophiostomataceae	Sordariomycetes	Pezizomycotina	Ascomycota	Sporothrix brasiliensis 5110: KIH93146
		Sporothrix schenckii: ERT01673, 2	Species	Sporothrix	Ophiostomataceae	Sordariomycetes	Pezizomycotina	Ascomycota	Sporothrix schenckii ATCC 58251: ERT01673	Sporothrix schenckii 1099-18: KJR88903
		Penicillium italicum: KGO70279	Strain	Penicillium	Aspergillaceae	Eurotiomycetes	Pezizomycotina	Ascomycota	Penicillium italicum: KGO70279
		Penicillium expansum: KGO46201	Strain	Penicillium	Aspergillaceae	Eurotiomycetes	Pezizomycotina	Ascomycota	Penicillium expansum: KGO46201
		Penicillium nordicum: KOS44733	Strain	Penicillium	Aspergillaceae	Eurotiomycetes	Pezizomycotina	Ascomycota	Penicillium nordicum: KOS44733
		Penicillium camemberti: CRL24549	Strain	Penicillium	Aspergillaceae	Eurotiomycetes	Pezizomycotina	Ascomycota	Penicillium camemberti: CRL24549
		Penicillium solitum: KJJ24631	Strain	Penicillium	Aspergillaceae	Eurotiomycetes	Pezizomycotina	Ascomycota	Penicillium solitum: KJJ24631
		Penicillium roqueforti FM164: CDM33159	Strain	Penicillium	Aspergillaceae	Eurotiomycetes	Pezizomycotina	Ascomycota	Penicillium roqueforti FM164: CDM33159
		Pseudogymnoascus sp. VKM F-4520 (FW-2644): KFZ19093	Strain	Pseudogymnoascus	Pseudeurotiaceae	Leotiomycetes	Pezizomycotina	Ascomycota	Pseudogymnoascus sp. VKM F-4520 (FW-2644): KFZ19093
		Pseudogymnoascus sp. VKM F-3775: KFY24878	Strain	Pseudogymnoascus	Pseudeurotiaceae	Leotiomycetes	Pezizomycotina	Ascomycota	Pseudogymnoascus sp. VKM F-3775: KFY24878
		Fusarium verticillioides 7600: EWG54667	Strain	Fusarium	Nectriaceae	Sordariomycetes	Pezizomycotina	Ascomycota	Fusarium verticillioides 7600: EWG54667
		Fusarium fujikuroi: CCT75489, 3	Species	Fusarium	Nectriaceae	Sordariomycetes	Pezizomycotina	Ascomycota	Fusarium fujikuroi IMI 58289: CCT75489	Fusarium fujikuroi: KLO81886	Fusarium fujikuroi: KLP08850
		Fusarium oxysporum: EGU76953, 9	Species	Fusarium	Nectriaceae	Sordariomycetes	Pezizomycotina	Ascomycota	Fusarium oxysporum Fo5176: EGU76953	Fusarium oxysporum f. sp. cubense race 4: EMT69432	Fusarium oxysporum f. sp. cubense race 1: ENH64052	Fusarium oxysporum FOSC 3-a: EWY81206	Fusarium oxysporum Fo47: EWZ33262	Fusarium oxysporum f. sp. lycopersici MN25: EWZ80412	Fusarium oxysporum f. sp. pisi HDV247: EXA35312	Fusarium oxysporum f. sp. melonis 26406: EXK26780	Fusarium oxysporum f. sp. vasinfectum 25433: EXM14753
		Arthrobotrys oligospora ATCC 24927: XP_011118427	Strain	Orbilia	Orbiliaceae	Orbiliomycetes	Pezizomycotina	Ascomycota	Arthrobotrys oligospora ATCC 24927: XP_011118427
		Dactylellina haptotyla CBS 200.50: XP_011106919	Strain	Dactylellina	Orbiliaceae	Orbiliomycetes	Pezizomycotina	Ascomycota	Dactylellina haptotyla CBS 200.50: XP_011106919
		Aureobasidium namibiae CBS 147.97: XP_013425439	Strain	Aureobasidium	Aureobasidiaceae	Dothideomycetes	Pezizomycotina	Ascomycota	Aureobasidium namibiae CBS 147.97: XP_013425439
		Aureobasidium subglaciale EXF-2481: XP_013346377	Strain	Aureobasidium	Aureobasidiaceae	Dothideomycetes	Pezizomycotina	Ascomycota	Aureobasidium subglaciale EXF-2481: XP_013346377
		Aureobasidium pullulans EXF-150: KEQ83992	Strain	Aureobasidium	Aureobasidiaceae	Dothideomycetes	Pezizomycotina	Ascomycota	Aureobasidium pullulans EXF-150: KEQ83992
		Aureobasidium melanogenum CBS 110374: KEQ63417	Strain	Aureobasidium	Aureobasidiaceae	Dothideomycetes	Pezizomycotina	Ascomycota	Aureobasidium melanogenum CBS 110374: KEQ63417
		Dothistroma septosporum NZE10: EME49742	Strain	Dothistroma	Mycosphaerellaceae	Dothideomycetes	Pezizomycotina	Ascomycota	Dothistroma septosporum NZE10: EME49742
		Verruconis gallopava: KIW07578	Strain	Verruconis	Sympoventuriaceae	Dothideomycetes	Pezizomycotina	Ascomycota	Verruconis gallopava: KIW07578
		Baudoinia panamericana UAMH 10762: XP_007676277	Strain	Baudoinia	Teratosphaeriaceae	Dothideomycetes	Pezizomycotina	Ascomycota	Baudoinia panamericana UAMH 10762: XP_007676277
		Dothistroma septosporum NZE10: EME38055	Strain	Dothistroma	Mycosphaerellaceae	Dothideomycetes	Pezizomycotina	Ascomycota	Dothistroma septosporum NZE10: EME38055
		Neofusicoccum parvum UCRNP2: XP_007587421	Strain	Neofusicoccum	Botryosphaeriaceae	Dothideomycetes	Pezizomycotina	Ascomycota	Neofusicoccum parvum UCRNP2: XP_007587421
		Diplodia seriata: KKY22460	Strain	Diplodia	Botryosphaeriaceae	Dothideomycetes	Pezizomycotina	Ascomycota	Diplodia seriata: KKY22460
		Macrophomina phaseolina MS6: EKG17925	Strain	Macrophomina	Botryosphaeriaceae	Dothideomycetes	Pezizomycotina	Ascomycota	Macrophomina phaseolina MS6: EKG17925
		Bipolaris oryzae ATCC 44560: XP_007683020	Strain	Bipolaris	Pleosporaceae	Dothideomycetes	Pezizomycotina	Ascomycota	Bipolaris oryzae ATCC 44560: XP_007683020
		Bipolaris sorokiniana ND90Pr: XP_007694690	Strain	Bipolaris	Pleosporaceae	Dothideomycetes	Pezizomycotina	Ascomycota	Bipolaris sorokiniana ND90Pr: XP_007694690
		Bipolaris zeicola 26-R-13: XP_007709805	Strain	Bipolaris	Pleosporaceae	Dothideomycetes	Pezizomycotina	Ascomycota	Bipolaris zeicola 26-R-13: XP_007709805
		Bipolaris victoriae FI3: EUN30586	Strain	Bipolaris	Pleosporaceae	Dothideomycetes	Pezizomycotina	Ascomycota	Bipolaris victoriae FI3: EUN30586
		Setosphaeria turcica Et28A: XP_008021510	Strain	Setosphaeria	Pleosporaceae	Dothideomycetes	Pezizomycotina	Ascomycota	Setosphaeria turcica Et28A: XP_008021510
		Stemphylium lycopersici: KNG50092	Strain	Stemphylium	Pleosporaceae	Dothideomycetes	Pezizomycotina	Ascomycota	Stemphylium lycopersici: KNG50092
		Pyrenophora teres f. teres 0-1: XP_003296566	Strain	Pyrenophora	Pleosporaceae	Dothideomycetes	Pezizomycotina	Ascomycota	Pyrenophora teres f. teres 0-1: XP_003296566
		Pyrenophora tritici-repentis Pt-1C-BFP: XP_001935764	Strain	Pyrenophora	Pleosporaceae	Dothideomycetes	Pezizomycotina	Ascomycota	Pyrenophora tritici-repentis Pt-1C-BFP: XP_001935764
		Phaeomoniella chlamydospora: KKY22824	Strain	Phaeomoniella	Phaeomoniellales incertae sedis	Eurotiomycetes	Pezizomycotina	Ascomycota	Phaeomoniella chlamydospora: KKY22824
		Endocarpon pusillum Z07020: XP_007804588	Strain	Endocarpon	Verrucariaceae	Eurotiomycetes	Pezizomycotina	Ascomycota	Endocarpon pusillum Z07020: XP_007804588
		Exophiala oligosperma: KIW48307	Strain	Exophiala	Herpotrichiellaceae	Eurotiomycetes	Pezizomycotina	Ascomycota	Exophiala oligosperma: KIW48307
		Exophiala spinifera: KIW20051	Strain	Exophiala	Herpotrichiellaceae	Eurotiomycetes	Pezizomycotina	Ascomycota	Exophiala spinifera: KIW20051
		Exophiala xenobiotica: XP_013317680	Strain	Exophiala	Herpotrichiellaceae	Eurotiomycetes	Pezizomycotina	Ascomycota	Exophiala xenobiotica: XP_013317680
		Rhinocladiella mackenziei CBS 650.93: XP_013269783	Strain	Rhinocladiella	Herpotrichiellaceae	Eurotiomycetes	Pezizomycotina	Ascomycota	Rhinocladiella mackenziei CBS 650.93: XP_013269783
		Fonsecaea pedrosoi CBS 271.37: XP_013284821	Strain	Fonsecaea	Herpotrichiellaceae	Eurotiomycetes	Pezizomycotina	Ascomycota	Fonsecaea pedrosoi CBS 271.37: XP_013284821
		Fonsecaea multimorphosa CBS 102226: KIX93596	Strain	Fonsecaea	Herpotrichiellaceae	Eurotiomycetes	Pezizomycotina	Ascomycota	Fonsecaea multimorphosa CBS 102226: KIX93596
		Cladophialophora immunda: KIW32920	Strain	Cladophialophora	Herpotrichiellaceae	Eurotiomycetes	Pezizomycotina	Ascomycota	Cladophialophora immunda: KIW32920
		Cladophialophora bantiana CBS 173.52: KIW91893	Strain	Cladophialophora	Herpotrichiellaceae	Eurotiomycetes	Pezizomycotina	Ascomycota	Cladophialophora bantiana CBS 173.52: KIW91893
		Cladophialophora psammophila CBS 110553: XP_007746801	Strain	Cladophialophora	Herpotrichiellaceae	Eurotiomycetes	Pezizomycotina	Ascomycota	Cladophialophora psammophila CBS 110553: XP_007746801
		Exophiala dermatitidis NIH/UT8656: XP_009159630	Strain	Exophiala	Herpotrichiellaceae	Eurotiomycetes	Pezizomycotina	Ascomycota	Exophiala dermatitidis NIH/UT8656: XP_009159630
		Capronia coronata CBS 617.96: XP_007722789	Strain	Capronia	Herpotrichiellaceae	Eurotiomycetes	Pezizomycotina	Ascomycota	Capronia coronata CBS 617.96: XP_007722789
		Penicillium roqueforti FM164: CDM30352	Strain	Penicillium	Aspergillaceae	Eurotiomycetes	Pezizomycotina	Ascomycota	Penicillium roqueforti FM164: CDM30352
		Penicillium rubens Wisconsin 54-1255: XP_002566758	Strain	Penicillium	Aspergillaceae	Eurotiomycetes	Pezizomycotina	Ascomycota	Penicillium rubens Wisconsin 54-1255: XP_002566758
		Aspergillus nomius NRRL 13137: KNG89358	Strain	Aspergillus	Aspergillaceae	Eurotiomycetes	Pezizomycotina	Ascomycota	Aspergillus nomius NRRL 13137: KNG89358
		Aspergillus oryzae RIB40: XP_001825677	Strain	Aspergillus	Aspergillaceae	Eurotiomycetes	Pezizomycotina	Ascomycota	Aspergillus oryzae RIB40: XP_001825677
		Byssochlamys spectabilis No. 5: GAD97224	Strain	Byssochlamys	Thermoascaceae	Eurotiomycetes	Pezizomycotina	Ascomycota	Byssochlamys spectabilis No. 5: GAD97224
		Rasamsonia emersonii CBS 393.64: XP_013325690	Strain	Rasamsonia	Trichocomaceae	Eurotiomycetes	Pezizomycotina	Ascomycota	Rasamsonia emersonii CBS 393.64: XP_013325690
		Talaromyces islandicus: CRG88286	Strain	Talaromyces	Trichocomaceae	Eurotiomycetes	Pezizomycotina	Ascomycota	Talaromyces islandicus: CRG88286
		Talaromyces cellulolyticus: GAM41001	Strain	Talaromyces	Trichocomaceae	Eurotiomycetes	Pezizomycotina	Ascomycota	Talaromyces cellulolyticus: GAM41001
		Talaromyces stipitatus ATCC 10500: XP_002487958	Strain	Talaromyces	Trichocomaceae	Eurotiomycetes	Pezizomycotina	Ascomycota	Talaromyces stipitatus ATCC 10500: XP_002487958
		Talaromyces marneffei: XP_002153467, 2	Species	Talaromyces	Trichocomaceae	Eurotiomycetes	Pezizomycotina	Ascomycota	Talaromyces marneffei ATCC 18224: XP_002153467	Talaromyces marneffei PM1: KFX49974
		Aspergillus rambellii: KKK23112	Strain	Aspergillus	Aspergillaceae	Eurotiomycetes	Pezizomycotina	Ascomycota	Aspergillus rambellii: KKK23112
		Aspergillus ochraceoroseus: KKK12134	Strain	Aspergillus	Aspergillaceae	Eurotiomycetes	Pezizomycotina	Ascomycota	Aspergillus ochraceoroseus: KKK12134
	XP_660563	Aspergillus nidulans FGSC A4: XP_660563	Strain	Aspergillus	Aspergillaceae	Eurotiomycetes	Pezizomycotina	Ascomycota	Aspergillus nidulans FGSC A4: XP_660563
		Penicillium brasilianum: CEJ56950	Strain	Penicillium	Aspergillaceae	Eurotiomycetes	Pezizomycotina	Ascomycota	Penicillium brasilianum: CEJ56950
		Penicillium oxalicum 114-2: EPS26692	Strain	Penicillium	Aspergillaceae	Eurotiomycetes	Pezizomycotina	Ascomycota	Penicillium oxalicum 114-2: EPS26692
		Penicillium roqueforti FM164: CDM32200	Strain	Penicillium	Aspergillaceae	Eurotiomycetes	Pezizomycotina	Ascomycota	Penicillium roqueforti FM164: CDM32200
		Penicillium expansum: KGO37227	Strain	Penicillium	Aspergillaceae	Eurotiomycetes	Pezizomycotina	Ascomycota	Penicillium expansum: KGO37227
		Penicillium italicum: KGO69946	Strain	Penicillium	Aspergillaceae	Eurotiomycetes	Pezizomycotina	Ascomycota	Penicillium italicum: KGO69946
		Penicillium digitatum PHI26: EKV04356	Strain	Penicillium	Aspergillaceae	Eurotiomycetes	Pezizomycotina	Ascomycota	Penicillium digitatum PHI26: EKV04356
		Penicillium camemberti: CRL20289	Strain	Penicillium	Aspergillaceae	Eurotiomycetes	Pezizomycotina	Ascomycota	Penicillium camemberti: CRL20289
		Penicillium solitum: KJJ26358	Strain	Penicillium	Aspergillaceae	Eurotiomycetes	Pezizomycotina	Ascomycota	Penicillium solitum: KJJ26358
		Penicillium nordicum: KOS47440	Strain	Penicillium	Aspergillaceae	Eurotiomycetes	Pezizomycotina	Ascomycota	Penicillium nordicum: KOS47440
		Penicillium rubens Wisconsin 54-1255: XP_002563149	Strain	Penicillium	Aspergillaceae	Eurotiomycetes	Pezizomycotina	Ascomycota	Penicillium rubens Wisconsin 54-1255: XP_002563149
		Aspergillus ruber CBS 135680: EYE99170	Strain	Aspergillus	Aspergillaceae	Eurotiomycetes	Pezizomycotina	Ascomycota	Aspergillus ruber CBS 135680: EYE99170
		Aspergillus kawachii IFO 4308: GAA84816	Strain	Aspergillus	Aspergillaceae	Eurotiomycetes	Pezizomycotina	Ascomycota	Aspergillus kawachii IFO 4308: GAA84816
		Aspergillus niger: EHA21779, 2	Species	Aspergillus	Aspergillaceae	Eurotiomycetes	Pezizomycotina	Ascomycota	Aspergillus niger ATCC 1015: EHA21779	Aspergillus niger CBS 513.88: XP_001397507
		Aspergillus clavatus NRRL 1: XP_001270811	Strain	Aspergillus	Aspergillaceae	Eurotiomycetes	Pezizomycotina	Ascomycota	Aspergillus clavatus NRRL 1: XP_001270811
		Neosartorya udagawae: GAO85497	Strain	Neosartorya	Aspergillaceae	Eurotiomycetes	Pezizomycotina	Ascomycota	Neosartorya udagawae: GAO85497
		Aspergillus fumigatus Af293: XP_754819	Strain	Aspergillus	Aspergillaceae	Eurotiomycetes	Pezizomycotina	Ascomycota	Aspergillus fumigatus Af293: XP_754819
		Neosartorya fischeri NRRL 181: XP_001263647	Strain	Neosartorya	Aspergillaceae	Eurotiomycetes	Pezizomycotina	Ascomycota	Neosartorya fischeri NRRL 181: XP_001263647
		Aspergillus nomius NRRL 13137: KNG85448	Strain	Aspergillus	Aspergillaceae	Eurotiomycetes	Pezizomycotina	Ascomycota	Aspergillus nomius NRRL 13137: KNG85448
		Aspergillus: XP_001818414, 2	Genus	Aspergillus	Aspergillaceae	Eurotiomycetes	Pezizomycotina	Ascomycota	Aspergillus oryzae RIB40: XP_001818414	Aspergillus flavus NRRL3357: XP_002373640
		Aspergillus terreus NIH2624: XP_001209048	Strain	Aspergillus	Aspergillaceae	Eurotiomycetes	Pezizomycotina	Ascomycota	Aspergillus terreus NIH2624: XP_001209048
Group 5
	Expressed	Label on tree	Taxonomic unit	Genus	Family	Class	Sub-division	Division	Included peptides in clusters
		Xanthophyllomyces dendrorhous: CED82286	Strain	Xanthophyllomyces	Cystofilobasidiaceae	Tremellomycetes	Agaricomycotina	Basidiomycota	Xanthophyllomyces dendrorhous: CED82286
		Wallemia mellicola CBS 633.66: XP_006959779	Strain	Wallemia	Wallemiaceae	Wallemiomycetes	Agaricomycotina	Basidiomycota	Wallemia mellicola CBS 633.66: XP_006959779
		Rhodosporidium toruloides NP11: EMS23847	Strain	Rhodosporidium	Ustilaginaceae	Microbotryomycetes	Pucciniomycotina	Basidiomycota	Rhodosporidium toruloides NP11: EMS23847
		Talaromyces cellulolyticus: GAM42684	Strain	Talaromyces	Trichocomaceae	Eurotiomycetes	Pezizomycotina	Ascomycota	Talaromyces cellulolyticus: GAM42684
	XP_661733	Aspergillus nidulans FGSC A4: XP_661733	Strain	Aspergillus	Aspergillaceae	Eurotiomycetes	Pezizomycotina	Ascomycota	Aspergillus nidulans FGSC A4: XP_661733
		Eutypa lata UCREL1: XP_007793236	Strain	Eutypa	Diatrypaceae	Sordariomycetes	Pezizomycotina	Ascomycota	Eutypa lata UCREL1: XP_007793236
		Pestalotiopsis fici W106-1: XP_007840022	Strain	Pestalotiopsis	Amphisphaeriaceae	Sordariomycetes	Pezizomycotina	Ascomycota	Pestalotiopsis fici W106-1: XP_007840022
		Colletotrichum gloeosporioides Nara gc5: XP_007281825	Strain	Colletotrichum	Glomerellaceae	Sordariomycetes	Pezizomycotina	Ascomycota	Colletotrichum gloeosporioides Nara gc5: XP_007281825
		Colletotrichum gloeosporioides Cg-14: EQB52012	Strain	Colletotrichum	Glomerellaceae	Sordariomycetes	Pezizomycotina	Ascomycota	Colletotrichum gloeosporioides Cg-14: EQB52012
		Colletotrichum orbiculare MAFF 240422: ENH83035	Strain	Colletotrichum	Glomerellaceae	Sordariomycetes	Pezizomycotina	Ascomycota	Colletotrichum orbiculare MAFF 240422: ENH83035
		Colletotrichum graminicola M1.001: XP_008097046	Strain	Colletotrichum	Glomerellaceae	Sordariomycetes	Pezizomycotina	Ascomycota	Colletotrichum graminicola M1.001: XP_008097046
		Colletotrichum fioriniae PJ7: XP_007592750	Strain	Colletotrichum	Glomerellaceae	Sordariomycetes	Pezizomycotina	Ascomycota	Colletotrichum fioriniae PJ7: XP_007592750
		Colletotrichum higginsianum: CCF37160	Strain	Colletotrichum	Glomerellaceae	Sordariomycetes	Pezizomycotina	Ascomycota	Colletotrichum higginsianum: CCF37160
		Fusarium fujikuroi: KLO94867	Strain	Fusarium	Nectriaceae	Sordariomycetes	Pezizomycotina	Ascomycota	Fusarium fujikuroi: KLO94867
		Fusarium fujikuroi: KLO83141	Strain	Fusarium	Nectriaceae	Sordariomycetes	Pezizomycotina	Ascomycota	Fusarium fujikuroi: KLO83141
		Fusarium fujikuroi IMI 58289: CCT74466	Strain	Fusarium	Nectriaceae	Sordariomycetes	Pezizomycotina	Ascomycota	Fusarium fujikuroi IMI 58289: CCT74466
		Fusarium verticillioides 7600: EWG49322	Strain	Fusarium	Nectriaceae	Sordariomycetes	Pezizomycotina	Ascomycota	Fusarium verticillioides 7600: EWG49322
		Fusarium oxysporum: EWY83929, 8	Species	Fusarium	Nectriaceae	Sordariomycetes	Pezizomycotina	Ascomycota	Fusarium oxysporum FOSC 3-a: EWY83929	Fusarium oxysporum Fo47: EWZ32211	Fusarium oxysporum f. sp. lycopersici MN25: EWZ81487	Fusarium oxysporum f. sp. pisi HDV247: EXA33236	Fusarium oxysporum f. sp. melonis 26406: EXK29480	Fusarium oxysporum f. sp. raphani 54005: EXK83630	Fusarium oxysporum f. sp. radicis-lycopersici 26381: EXL41592	Fusarium oxysporum f. sp. cubense tropical race 4 54006: EXL93521
		Fusarium oxysporum f. sp. cubense race 4: EMT71043	Strain	Fusarium	Nectriaceae	Sordariomycetes	Pezizomycotina	Ascomycota	Fusarium oxysporum f. sp. cubense race 4: EMT71043
		Nectria haematococca mpVI 77-13-4: XP_003041964	Strain	Fusarium	Nectriaceae	Sordariomycetes	Pezizomycotina	Ascomycota	Nectria haematococca mpVI 77-13-4: XP_003041964
	XP_013936897	Ogataea parapolymorpha DL-1: XP_013936897	Strain	Ogataea	Pichiaceae	Saccharomycetes	Saccharomycotina	Ascomycota	Ogataea parapolymorpha DL-1: XP_013936897
		Kuraishia capsulata CBS 1993: CDK27788	Strain	Kuraishia	Saccharomycetales incertae sedis	Saccharomycetes	Saccharomycotina	Ascomycota	Kuraishia capsulata CBS 1993: CDK27788
		Candida tenuis ATCC 10573: XP_006683983	Strain	Yamadazyma	Debaryomycetaceae	Saccharomycetes	Saccharomycotina	Ascomycota	Candida tenuis ATCC 10573: XP_006683983
		Meyerozyma guilliermondii ATCC 6260: EDK40491	Strain	Meyerozyma	Debaryomycetaceae	Saccharomycetes	Saccharomycotina	Ascomycota	Meyerozyma guilliermondii ATCC 6260: EDK40491
		Phaeomoniella chlamydospora: KKY20691	Strain	Phaeomoniella	Phaeomoniellales incertae sedis	Eurotiomycetes	Pezizomycotina	Ascomycota	Phaeomoniella chlamydospora: KKY20691
		Exophiala dermatitidis NIH/UT8656: XP_009156993	Strain	Exophiala	Herpotrichiellaceae	Eurotiomycetes	Pezizomycotina	Ascomycota	Exophiala dermatitidis NIH/UT8656: XP_009156993
		Oidiodendron maius Zn: KIM93396	Strain	Oidiodendron	Myxotrichaceae	Leotiomycetes	Pezizomycotina	Ascomycota	Oidiodendron maius Zn: KIM93396
		Pseudogymnoascus sp. VKM F-3775: KFY09289	Strain	Pseudogymnoascus	Pseudeurotiaceae	Leotiomycetes	Pezizomycotina	Ascomycota	Pseudogymnoascus sp. VKM F-3775: KFY09289
		Pseudogymnoascus sp.: KFY88072, 2	Species	Pseudogymnoascus	Pseudeurotiaceae	Leotiomycetes	Pezizomycotina	Ascomycota	Pseudogymnoascus sp. VKM F-4518 (FW-2643): KFY88072	Pseudogymnoascus sp. VKM F-4520 (FW-2644): KFZ13552
		Pseudogymnoascus sp. VKM F-3808: KFX98370	Strain	Pseudogymnoascus	Pseudeurotiaceae	Leotiomycetes	Pezizomycotina	Ascomycota	Pseudogymnoascus sp. VKM F-3808: KFX98370
		Pseudogymnoascus sp.: KFX87717, 2	Species	Pseudogymnoascus	Pseudeurotiaceae	Leotiomycetes	Pezizomycotina	Ascomycota	Pseudogymnoascus sp. VKM F-3557: KFX87717	Pseudogymnoascus sp. VKM F-4514 (FW-929): KFY38820
		Pestalotiopsis fici W106-1: XP_007838224	Strain	Pestalotiopsis	Amphisphaeriaceae	Sordariomycetes	Pezizomycotina	Ascomycota	Pestalotiopsis fici W106-1: XP_007838224
		Aureobasidium subglaciale EXF-2481: XP_013349377	Strain	Aureobasidium	Aureobasidiaceae	Dothideomycetes	Pezizomycotina	Ascomycota	Aureobasidium subglaciale EXF-2481: XP_013349377
		Diplodia seriata: KKY14070	Strain	Diplodia	Botryosphaeriaceae	Dothideomycetes	Pezizomycotina	Ascomycota	Diplodia seriata: KKY14070
		Glarea lozoyensis ATCC 20868: XP_008082030	Strain	Glarea	Helotiaceae	Leotiomycetes	Pezizomycotina	Ascomycota	Glarea lozoyensis ATCC 20868: XP_008082030
		Glarea lozoyensis 74030: EHK98259	Strain	Glarea	Helotiaceae	Leotiomycetes	Pezizomycotina	Ascomycota	Glarea lozoyensis 74030: EHK98259
		Ophiostoma piceae UAMH 11346: EPE10858	Strain	Ophiostoma	Ophiostomataceae	Sordariomycetes	Pezizomycotina	Ascomycota	Ophiostoma piceae UAMH 11346: EPE10858
		Thielavia terrestris NRRL 8126: XP_003652830	Strain	Thielavia	Chaetomiaceae	Sordariomycetes	Pezizomycotina	Ascomycota	Thielavia terrestris NRRL 8126: XP_003652830
		Colletotrichum fioriniae PJ7: XP_007599474	Strain	Colletotrichum	Glomerellaceae	Sordariomycetes	Pezizomycotina	Ascomycota	Colletotrichum fioriniae PJ7: XP_007599474
		Colletotrichum gloeosporioides Nara gc5: XP_007282626	Strain	Colletotrichum	Glomerellaceae	Sordariomycetes	Pezizomycotina	Ascomycota	Colletotrichum gloeosporioides Nara gc5: XP_007282626
		Colletotrichum gloeosporioides Cg-14: EQB58109	Strain	Colletotrichum	Glomerellaceae	Sordariomycetes	Pezizomycotina	Ascomycota	Colletotrichum gloeosporioides Cg-14: EQB58109
		Fusarium avenaceum: KIL89362	Strain	Fusarium	Nectriaceae	Sordariomycetes	Pezizomycotina	Ascomycota	Fusarium avenaceum: KIL89362
		Fusarium verticillioides 7600: EWG44699	Strain	Fusarium	Nectriaceae	Sordariomycetes	Pezizomycotina	Ascomycota	Fusarium verticillioides 7600: EWG44699
		Fusarium fujikuroi: CCT66524, 2	Species	Fusarium	Nectriaceae	Sordariomycetes	Pezizomycotina	Ascomycota	Fusarium fujikuroi IMI 58289: CCT66524	Fusarium fujikuroi: KLO89455
		Fusarium oxysporum: EGU85729, 10	Species	Fusarium	Nectriaceae	Sordariomycetes	Pezizomycotina	Ascomycota	Fusarium oxysporum Fo5176: EGU85729	Fusarium oxysporum f. sp. cubense race 4: EMT64395	Fusarium oxysporum f. sp. cubense race 1: ENH69804	Fusarium oxysporum FOSC 3-a: EWY97499	Fusarium oxysporum Fo47: EWZ43577	Fusarium oxysporum f. sp. lycopersici MN25: EWZ99550	Fusarium oxysporum f. sp. pisi HDV247: EXA48857	Fusarium oxysporum f. sp. raphani 54005: EXK79950	Fusarium oxysporum f. sp. radicis-lycopersici 26381: EXL60904	Fusarium oxysporum f. sp. vasinfectum 25433: EXM24378
		Nectria haematococca mpVI 77-13-4: XP_003049450	Strain	Fusarium	Nectriaceae	Sordariomycetes	Pezizomycotina	Ascomycota	Nectria haematococca mpVI 77-13-4: XP_003049450
		Colletotrichum gloeosporioides Cg-14: EQB53085	Strain	Colletotrichum	Glomerellaceae	Sordariomycetes	Pezizomycotina	Ascomycota	Colletotrichum gloeosporioides Cg-14: EQB53085
		Neosartorya udagawae: GAO84810	Strain	Neosartorya	Aspergillaceae	Eurotiomycetes	Pezizomycotina	Ascomycota	Neosartorya udagawae: GAO84810
		Aspergillus fumigatus: XP_746444, 3	Species	Aspergillus	Aspergillaceae	Eurotiomycetes	Pezizomycotina	Ascomycota	Aspergillus fumigatus Af293: XP_746444	Aspergillus fumigatus var. RP-2014: KEY83293	Aspergillus fumigatus Z5: KMK58365
		Aspergillus nomius NRRL 13137: KNG80673	Strain	Aspergillus	Aspergillaceae	Eurotiomycetes	Pezizomycotina	Ascomycota	Aspergillus nomius NRRL 13137: KNG80673
		Aspergillus parasiticus SU-1: KJK64875	Strain	Aspergillus	Aspergillaceae	Eurotiomycetes	Pezizomycotina	Ascomycota	Aspergillus parasiticus SU-1: KJK64875
		Aspergillus flavus: XP_002374806, 2	Species	Aspergillus	Aspergillaceae	Eurotiomycetes	Pezizomycotina	Ascomycota	Aspergillus flavus NRRL3357: XP_002374806	Aspergillus flavus AF70: KOC13927
		Penicillium roqueforti FM164: CDM26346	Strain	Penicillium	Aspergillaceae	Eurotiomycetes	Pezizomycotina	Ascomycota	Penicillium roqueforti FM164: CDM26346
		Penicillium italicum: KGO75443	Strain	Penicillium	Aspergillaceae	Eurotiomycetes	Pezizomycotina	Ascomycota	Penicillium italicum: KGO75443
		Penicillium nordicum: KOS41530	Strain	Penicillium	Aspergillaceae	Eurotiomycetes	Pezizomycotina	Ascomycota	Penicillium nordicum: KOS41530
		Penicillium camemberti: CRL23403	Strain	Penicillium	Aspergillaceae	Eurotiomycetes	Pezizomycotina	Ascomycota	Penicillium camemberti: CRL23403
		Penicillium solitum: KJJ25939	Strain	Penicillium	Aspergillaceae	Eurotiomycetes	Pezizomycotina	Ascomycota	Penicillium solitum: KJJ25939
		Penicillium expansum: KGO44429, 2	Strain	Penicillium	Aspergillaceae	Eurotiomycetes	Pezizomycotina	Ascomycota	Penicillium expansum: KGO44429	Penicillium expansum: KGO54516
		Penicillium digitatum PHI26: EKV11398	Strain	Penicillium	Aspergillaceae	Eurotiomycetes	Pezizomycotina	Ascomycota	Penicillium digitatum PHI26: EKV11398
		Talaromyces stipitatus ATCC 10500: XP_002340009	Strain	Talaromyces	Trichocomaceae	Eurotiomycetes	Pezizomycotina	Ascomycota	Talaromyces stipitatus ATCC 10500: XP_002340009
		Penicillium brasilianum: CEJ61945	Strain	Penicillium	Aspergillaceae	Eurotiomycetes	Pezizomycotina	Ascomycota	Penicillium brasilianum: CEJ61945
		Aspergillus kawachii IFO 4308: GAA92327	Strain	Aspergillus	Aspergillaceae	Eurotiomycetes	Pezizomycotina	Ascomycota	Aspergillus kawachii IFO 4308: GAA92327
		Aspergillus niger: XP_001391188, 2	Species	Aspergillus	Aspergillaceae	Eurotiomycetes	Pezizomycotina	Ascomycota	Aspergillus niger CBS 513.88: XP_001391188	Aspergillus niger ATCC 1015: EHA23726
		Anthracocystis flocculosa PF-1: XP_007877912	Strain	Anthracocystis	Ustilaginaceae	Ustilaginomycetes	Ustilaginomycotina	Basidiomycota	Anthracocystis flocculosa PF-1: XP_007877912
		Schizosaccharomyces cryophilus OY26: XP_013022173	Strain	Schizosaccharomyces	Schizosaccharomycetaceae	Schizosaccharomycetes	Taphrinomycotina	Ascomycota	Schizosaccharomyces cryophilus OY26: XP_013022173
		Schizosaccharomyces cryophilus OY26: XP_013021340	Strain	Schizosaccharomyces	Schizosaccharomycetaceae	Schizosaccharomycetes	Taphrinomycotina	Ascomycota	Schizosaccharomyces cryophilus OY26: XP_013021340
		Schizosaccharomyces octosporus yFS286: XP_013020306	Strain	Schizosaccharomyces	Schizosaccharomycetaceae	Schizosaccharomycetes	Taphrinomycotina	Ascomycota	Schizosaccharomyces octosporus yFS286: XP_013020306
		Schizosaccharomyces octosporus yFS286: XP_013017824	Strain	Schizosaccharomyces	Schizosaccharomycetaceae	Schizosaccharomycetes	Taphrinomycotina	Ascomycota	Schizosaccharomyces octosporus yFS286: XP_013017824
		Fistulina hepatica ATCC 64428: KIY53212	Strain	Fistulina	Fistulinaceae	Agaricomycetes	Agaricomycotina	Basidiomycota	Fistulina hepatica ATCC 64428: KIY53212
		Punctularia strigosozonata HHB-11173 SS5: XP_007378746	Strain	Punctularia	Punctulariaceae	Agaricomycetes	Agaricomycotina	Basidiomycota	Punctularia strigosozonata HHB-11173 SS5: XP_007378746
		Stereum hirsutum FP-91666 SS1: XP_007311345	Strain	Stereum	Stereaceae	Agaricomycetes	Agaricomycotina	Basidiomycota	Stereum hirsutum FP-91666 SS1: XP_007311345
		Stereum hirsutum FP-91666 SS1: XP_007298857	Strain	Stereum	Stereaceae	Agaricomycetes	Agaricomycotina	Basidiomycota	Stereum hirsutum FP-91666 SS1: XP_007298857
		Suillus luteus UH-Slu-Lm8-n1: KIK47634	Strain	Suillus	Suillaceae	Agaricomycetes	Agaricomycotina	Basidiomycota	Suillus luteus UH-Slu-Lm8-n1: KIK47634
		Hydnomerulius pinastri MD-312: KIJ66393	Strain	Hydnomerulius	Paxillaceae	Agaricomycetes	Agaricomycotina	Basidiomycota	Hydnomerulius pinastri MD-312: KIJ66393
		Coniophora puteana RWD-64-598 SS2: XP_007773573	Strain	Coniophora	Coniophoraceae	Agaricomycetes	Agaricomycotina	Basidiomycota	Coniophora puteana RWD-64-598 SS2: XP_007773573
		Coniophora puteana RWD-64-598 SS2: XP_007769942	Strain	Coniophora	Coniophoraceae	Agaricomycetes	Agaricomycotina	Basidiomycota	Coniophora puteana RWD-64-598 SS2: XP_007769942
		Coniophora puteana RWD-64-598 SS2: XP_007763722	Strain	Coniophora	Coniophoraceae	Agaricomycetes	Agaricomycotina	Basidiomycota	Coniophora puteana RWD-64-598 SS2: XP_007763722
		Fistulina hepatica ATCC 64428: KIY50633	Strain	Fistulina	Fistulinaceae	Agaricomycetes	Agaricomycotina	Basidiomycota	Fistulina hepatica ATCC 64428: KIY50633
		Fistulina hepatica ATCC 64428: KIY50631	Strain	Fistulina	Fistulinaceae	Agaricomycetes	Agaricomycotina	Basidiomycota	Fistulina hepatica ATCC 64428: KIY50631
		Phlebiopsis gigantea 11061_1 CR5-6: KIP11783	Strain	Phlebiopsis	Phanerochaetaceae	Agaricomycetes	Agaricomycotina	Basidiomycota	Phlebiopsis gigantea 11061_1 CR5-6: KIP11783
		Phanerochaete carnosa HHB-10118-sp: XP_007403252	Strain	Phanerochaete	Phanerochaetaceae	Agaricomycetes	Agaricomycotina	Basidiomycota	Phanerochaete carnosa HHB-10118-sp: XP_007403252
		Phanerochaete carnosa HHB-10118-sp: XP_007403229	Strain	Phanerochaete	Phanerochaetaceae	Agaricomycetes	Agaricomycotina	Basidiomycota	Phanerochaete carnosa HHB-10118-sp: XP_007403229
		Fibroporia radiculosa: XP_012182924	Strain	Fibroporia	Polyporaceae	Agaricomycetes	Agaricomycotina	Basidiomycota	Fibroporia radiculosa: XP_012182924
		Trametes versicolor FP-101664 SS1: XP_008044257	Strain	Trametes	Coriolaceae	Agaricomycetes	Agaricomycotina	Basidiomycota	Trametes versicolor FP-101664 SS1: XP_008044257
		Trametes versicolor FP-101664 SS1: XP_008032082	Strain	Trametes	Coriolaceae	Agaricomycetes	Agaricomycotina	Basidiomycota	Trametes versicolor FP-101664 SS1: XP_008032082
		Dichomitus squalens LYAD-421 SS1: XP_007360629	Strain	Dichomitus	Polyporaceae	Agaricomycetes	Agaricomycotina	Basidiomycota	Dichomitus squalens LYAD-421 SS1: XP_007360629
		Fibroporia radiculosa: XP_012182925	Strain	Fibroporia	Polyporaceae	Agaricomycetes	Agaricomycotina	Basidiomycota	Fibroporia radiculosa: XP_012182925
		Fomitopsis pinicola FP-58527 SS1: EPT03428	Strain	Fomitopsis	Fomitopsidaceae	Agaricomycetes	Agaricomycotina	Basidiomycota	Fomitopsis pinicola FP-58527 SS1: EPT03428
		Phlebiopsis gigantea 11061_1 CR5-6: KIP11782	Strain	Phlebiopsis	Phanerochaetaceae	Agaricomycetes	Agaricomycotina	Basidiomycota	Phlebiopsis gigantea 11061_1 CR5-6: KIP11782
		Phanerochaete carnosa HHB-10118-sp: XP_007403218	Strain	Phanerochaete	Phanerochaetaceae	Agaricomycetes	Agaricomycotina	Basidiomycota	Phanerochaete carnosa HHB-10118-sp: XP_007403218
		Gelatoporia subvermispora B: EMD42289	Strain	Gelatoporia	Coriolaceae	Agaricomycetes	Agaricomycotina	Basidiomycota	Gelatoporia subvermispora B: EMD42289
		Gelatoporia subvermispora B: EMD39015	Strain	Gelatoporia	Coriolaceae	Agaricomycetes	Agaricomycotina	Basidiomycota	Gelatoporia subvermispora B: EMD39015
		Gelatoporia subvermispora B: EMD30971	Strain	Gelatoporia	Coriolaceae	Agaricomycetes	Agaricomycotina	Basidiomycota	Gelatoporia subvermispora B: EMD30971
		Gelatoporia subvermispora B: EMD30968	Strain	Gelatoporia	Coriolaceae	Agaricomycetes	Agaricomycotina	Basidiomycota	Gelatoporia subvermispora B: EMD30968
		Heterobasidion irregulare TC 32-1: XP_009540388	Strain	Heterobasidion	Bondarzewiaceae	Agaricomycetes	Agaricomycotina	Basidiomycota	Heterobasidion irregulare TC 32-1: XP_009540388
		Schizophyllum commune H4-8: XP_003037507	Strain	Schizophyllum	Schizophyllaceae	Agaricomycetes	Agaricomycotina	Basidiomycota	Schizophyllum commune H4-8: XP_003037507
		Gymnopus luxurians FD-317 M1: KIK70542	Strain	Gymnopus	Omphalotaceae	Agaricomycetes	Agaricomycotina	Basidiomycota	Gymnopus luxurians FD-317 M1: KIK70542
		Gloeophyllum trabeum ATCC 11539: XP_007860755	Strain	Gloeophyllum	Gloeophyllaceae	Agaricomycetes	Agaricomycotina	Basidiomycota	Gloeophyllum trabeum ATCC 11539: XP_007860755
		Plicaturopsis crispa FD-325 SS-3: KII93971	Strain	Plicaturopsis	Agaricales incertae sedis	Agaricomycetes	Agaricomycotina	Basidiomycota	Plicaturopsis crispa FD-325 SS-3: KII93971
		Cylindrobasidium torrendii FP15055 ss-10: KIY73612	Strain	Cylindrobasidium	Corticiaceae	Agaricomycetes	Agaricomycotina	Basidiomycota	Cylindrobasidium torrendii FP15055 ss-10: KIY73612
		Pleurotus ostreatus PC15: KDQ31268	Strain	Pleurotus	Pleurotaceae	Agaricomycetes	Agaricomycotina	Basidiomycota	Pleurotus ostreatus PC15: KDQ31268
		Pleurotus ostreatus PC15: KDQ31267	Strain	Pleurotus	Pleurotaceae	Agaricomycetes	Agaricomycotina	Basidiomycota	Pleurotus ostreatus PC15: KDQ31267
		Piloderma croceum F 1598: KIM88691	Strain	Piloderma	Atheliaceae	Agaricomycetes	Agaricomycotina	Basidiomycota	Piloderma croceum F 1598: KIM88691
		Serpula lacrymans var. lacrymans S7.9: XP_007312966	Strain	Serpula	Serpulaceae	Agaricomycetes	Agaricomycotina	Basidiomycota	Serpula lacrymans var. lacrymans S7.9: XP_007312966
		Moniliophthora roreri MCA 2997: XP_007848547	Strain	Moniliophthora	Marasmiaceae	Agaricomycetes	Agaricomycotina	Basidiomycota	Moniliophthora roreri MCA 2997: XP_007848547
		Rhizoctonia solani AG-1 IB: CEL62438	Strain	Rhizoctonia	Ceratobasidiaceae	Agaricomycetes	Agaricomycotina	Basidiomycota	Rhizoctonia solani AG-1 IB: CEL62438
		Rhizoctonia solani: CUA77239	Strain	Rhizoctonia	Ceratobasidiaceae	Agaricomycetes	Agaricomycotina	Basidiomycota	Rhizoctonia solani: CUA77239
		Rhizoctonia solani: EUC54027, 2	Species	Rhizoctonia	Ceratobasidiaceae	Agaricomycetes	Agaricomycotina	Basidiomycota	Rhizoctonia solani AG-3 Rhs1AP: EUC54027	Rhizoctonia solani 123E: KEP54014
		Hypholoma sublateritium FD-334 SS-4: KJA28565	Strain	Hypholoma	Strophariaceae	Agaricomycetes	Agaricomycotina	Basidiomycota	Hypholoma sublateritium FD-334 SS-4: KJA28565
		Hypholoma sublateritium FD-334 SS-4: KJA26552	Strain	Hypholoma	Strophariaceae	Agaricomycetes	Agaricomycotina	Basidiomycota	Hypholoma sublateritium FD-334 SS-4: KJA26552
		Hebeloma cylindrosporum h7: KIM47672	Strain	Hebeloma	Cortinariaceae	Agaricomycetes	Agaricomycotina	Basidiomycota	Hebeloma cylindrosporum h7: KIM47672
		Galerina marginata CBS 339.88: KDR85552	Strain	Galerina	Strophariaceae	Agaricomycetes	Agaricomycotina	Basidiomycota	Galerina marginata CBS 339.88: KDR85552
		Laccaria amethystina LaAM-08-1: KIK02017	Strain	Laccaria	Tricholomataceae	Agaricomycetes	Agaricomycotina	Basidiomycota	Laccaria amethystina LaAM-08-1: KIK02017
		Laccaria bicolor S238N-H82: XP_001873496	Strain	Laccaria	Tricholomataceae	Agaricomycetes	Agaricomycotina	Basidiomycota	Laccaria bicolor S238N-H82: XP_001873496
		Schizopora paradoxa: KLO13961	Strain	Schizopora	Corticiaceae	Agaricomycetes	Agaricomycotina	Basidiomycota	Schizopora paradoxa: KLO13961
		Schizopora paradoxa: KLO11332	Strain	Schizopora	Corticiaceae	Agaricomycetes	Agaricomycotina	Basidiomycota	Schizopora paradoxa: KLO11332
		Fomitiporia mediterranea MF3/22: XP_007265348	Strain	Fomitiporia	Hymenochaetaceae	Agaricomycetes	Agaricomycotina	Basidiomycota	Fomitiporia mediterranea MF3/22: XP_007265348
		Coprinopsis cinerea okayama7#130: XP_001829347	Strain	Coprinopsis	Psathyrellaceae	Agaricomycetes	Agaricomycotina	Basidiomycota	Coprinopsis cinerea okayama7#130: XP_001829347
		Arthrobotrys oligospora ATCC 24927: XP_011123177	Strain	Orbilia	Orbiliaceae	Orbiliomycetes	Pezizomycotina	Ascomycota	Arthrobotrys oligospora ATCC 24927: XP_011123177
		Verticillium longisporum: CRK22968	Strain	Verticillium	Plectosphaerellaceae	Sordariomycetes	Pezizomycotina	Ascomycota	Verticillium longisporum: CRK22968
		Verticillium longisporum: CRK10560	Strain	Verticillium	Plectosphaerellaceae	Sordariomycetes	Pezizomycotina	Ascomycota	Verticillium longisporum: CRK10560
		Verticillium dahliae VdLs.17: XP_009655506	Strain	Verticillium	Plectosphaerellaceae	Sordariomycetes	Pezizomycotina	Ascomycota	Verticillium dahliae VdLs.17: XP_009655506
		Stachybotrys chlorohalonata IBT 40285: KFA64992	Strain	Stachybotrys	Stachybotriaceae	Sordariomycetes	Pezizomycotina	Ascomycota	Stachybotrys chlorohalonata IBT 40285: KFA64992
		Stachybotrys chartarum IBT 40288: KFA71123	Strain	Stachybotrys	Stachybotriaceae	Sordariomycetes	Pezizomycotina	Ascomycota	Stachybotrys chartarum IBT 40288: KFA71123
		Stachybotrys chartarum: KEY72264, 2	Species	Stachybotrys	Stachybotriaceae	Sordariomycetes	Pezizomycotina	Ascomycota	Stachybotrys chartarum IBT 7711: KEY72264	Stachybotrys chartarum IBT 40293: KFA52275
		Colletotrichum gloeosporioides Nara gc5: XP_007284827	Strain	Colletotrichum	Glomerellaceae	Sordariomycetes	Pezizomycotina	Ascomycota	Colletotrichum gloeosporioides Nara gc5: XP_007284827
		Colletotrichum gloeosporioides Cg-14: EQB56086	Strain	Colletotrichum	Glomerellaceae	Sordariomycetes	Pezizomycotina	Ascomycota	Colletotrichum gloeosporioides Cg-14: EQB56086
		Colletotrichum orbiculare MAFF 240422: ENH82938	Strain	Colletotrichum	Glomerellaceae	Sordariomycetes	Pezizomycotina	Ascomycota	Colletotrichum orbiculare MAFF 240422: ENH82938
		Colletotrichum fioriniae PJ7: XP_007594889	Strain	Colletotrichum	Glomerellaceae	Sordariomycetes	Pezizomycotina	Ascomycota	Colletotrichum fioriniae PJ7: XP_007594889
		Colletotrichum graminicola M1.001: XP_008099164	Strain	Colletotrichum	Glomerellaceae	Sordariomycetes	Pezizomycotina	Ascomycota	Colletotrichum graminicola M1.001: XP_008099164
		Colletotrichum sublineola: KDN70522	Strain	Colletotrichum	Glomerellaceae	Sordariomycetes	Pezizomycotina	Ascomycota	Colletotrichum sublineola: KDN70522
		Colletotrichum higginsianum: CCF37874	Strain	Colletotrichum	Glomerellaceae	Sordariomycetes	Pezizomycotina	Ascomycota	Colletotrichum higginsianum: CCF37874
		Cyphellophora europaea CBS 101466: XP_008717897	Strain	Cyphellophora	Cyphellophoraceae	Eurotiomycetes	Pezizomycotina	Ascomycota	Cyphellophora europaea CBS 101466: XP_008717897
		Fonsecaea pedrosoi CBS 271.37: XP_013289639	Strain	Fonsecaea	Herpotrichiellaceae	Eurotiomycetes	Pezizomycotina	Ascomycota	Fonsecaea pedrosoi CBS 271.37: XP_013289639
		Exophiala mesophila: KIV97304	Strain	Exophiala	Herpotrichiellaceae	Eurotiomycetes	Pezizomycotina	Ascomycota	Exophiala mesophila: KIV97304
		Exophiala mesophila: KIV97298, 5	Strain	Exophiala	Herpotrichiellaceae	Eurotiomycetes	Pezizomycotina	Ascomycota	Exophiala mesophila: KIV97298	Exophiala mesophila: KIV97299	Exophiala mesophila: KIV97300	Exophiala mesophila: KIV97301	Exophiala mesophila: KIV97303
		Ophiostoma piceae UAMH 11346: EPE08461	Strain	Ophiostoma	Ophiostomataceae	Sordariomycetes	Pezizomycotina	Ascomycota	Ophiostoma piceae UAMH 11346: EPE08461
		Nectria haematococca mpVI 77-13-4: XP_003050892	Strain	Fusarium	Nectriaceae	Sordariomycetes	Pezizomycotina	Ascomycota	Nectria haematococca mpVI 77-13-4: XP_003050892
		Verticillium longisporum: CRK20903	Strain	Verticillium	Plectosphaerellaceae	Sordariomycetes	Pezizomycotina	Ascomycota	Verticillium longisporum: CRK20903
		Verticillium dahliae VdLs.17: XP_009656540	Strain	Verticillium	Plectosphaerellaceae	Sordariomycetes	Pezizomycotina	Ascomycota	Verticillium dahliae VdLs.17: XP_009656540
		Verticillium longisporum: CRK18199	Strain	Verticillium	Plectosphaerellaceae	Sordariomycetes	Pezizomycotina	Ascomycota	Verticillium longisporum: CRK18199
		Verticillium alfalfae VaMs.102: XP_003007174	Strain	Verticillium	Plectosphaerellaceae	Sordariomycetes	Pezizomycotina	Ascomycota	Verticillium alfalfae VaMs.102: XP_003007174
		Nectria haematococca mpVI 77-13-4: XP_003047197	Strain	Fusarium	Nectriaceae	Sordariomycetes	Pezizomycotina	Ascomycota	Nectria haematococca mpVI 77-13-4: XP_003047197
		Endocarpon pusillum Z07020: XP_007802605	Strain	Endocarpon	Verrucariaceae	Eurotiomycetes	Pezizomycotina	Ascomycota	Endocarpon pusillum Z07020: XP_007802605
	XP_661711	Aspergillus nidulans FGSC A4: XP_661711	Strain	Aspergillus	Aspergillaceae	Eurotiomycetes	Pezizomycotina	Ascomycota	Aspergillus nidulans FGSC A4: XP_661711
		Scedosporium apiospermum: KEZ42112	Strain	Scedosporium	Microascaceae	Sordariomycetes	Pezizomycotina	Ascomycota	Scedosporium apiospermum: KEZ42112
		Colletotrichum gloeosporioides Nara gc5: XP_007282450	Strain	Colletotrichum	Glomerellaceae	Sordariomycetes	Pezizomycotina	Ascomycota	Colletotrichum gloeosporioides Nara gc5: XP_007282450
		Colletotrichum orbiculare MAFF 240422: ENH84658	Strain	Colletotrichum	Glomerellaceae	Sordariomycetes	Pezizomycotina	Ascomycota	Colletotrichum orbiculare MAFF 240422: ENH84658
		Chaetomium thermophilum var. thermophilum DSM 1495: XP_006696727	Strain	Chaetomium	Chaetomiaceae	Sordariomycetes	Pezizomycotina	Ascomycota	Chaetomium thermophilum var. thermophilum DSM 1495: XP_006696727
		Podospora anserina S mat+: XP_001903254	Strain	Podospora	Lasiosphaeriaceae	Sordariomycetes	Pezizomycotina	Ascomycota	Podospora anserina S mat+: XP_001903254
		Stereum hirsutum FP-91666 SS1: XP_007308974	Strain	Stereum	Stereaceae	Agaricomycetes	Agaricomycotina	Basidiomycota	Stereum hirsutum FP-91666 SS1: XP_007308974
		Sphaerobolus stellatus SS14: KIJ53949	Strain	Sphaerobolus	Sphaerobolaceae	Agaricomycetes	Agaricomycotina	Basidiomycota	Sphaerobolus stellatus SS14: KIJ53949
		Sphaerobolus stellatus SS14: KIJ30805	Strain	Sphaerobolus	Sphaerobolaceae	Agaricomycetes	Agaricomycotina	Basidiomycota	Sphaerobolus stellatus SS14: KIJ30805
		Sphaerobolus stellatus SS14: KIJ27074	Strain	Sphaerobolus	Sphaerobolaceae	Agaricomycetes	Agaricomycotina	Basidiomycota	Sphaerobolus stellatus SS14: KIJ27074
		Sphaerobolus stellatus SS14: KIJ36248	Strain	Sphaerobolus	Sphaerobolaceae	Agaricomycetes	Agaricomycotina	Basidiomycota	Sphaerobolus stellatus SS14: KIJ36248
		Sphaerobolus stellatus SS14: KIJ43394	Strain	Sphaerobolus	Sphaerobolaceae	Agaricomycetes	Agaricomycotina	Basidiomycota	Sphaerobolus stellatus SS14: KIJ43394
		Sphaerobolus stellatus SS14: KIJ25658	Strain	Sphaerobolus	Sphaerobolaceae	Agaricomycetes	Agaricomycotina	Basidiomycota	Sphaerobolus stellatus SS14: KIJ25658
		Pisolithus microcarpus 441: KIK17914	Strain	Pisolithus	Pisolithaceae	Agaricomycetes	Agaricomycotina	Basidiomycota	Pisolithus microcarpus 441: KIK17914
		Pisolithus tinctorius Marx 270: KIO00444	Strain	Pisolithus	Pisolithaceae	Agaricomycetes	Agaricomycotina	Basidiomycota	Pisolithus tinctorius Marx 270: KIO00444
		Pisolithus microcarpus 441: KIK17911	Strain	Pisolithus	Pisolithaceae	Agaricomycetes	Agaricomycotina	Basidiomycota	Pisolithus microcarpus 441: KIK17911
		Suillus luteus UH-Slu-Lm8-n1: KIK41676	Strain	Suillus	Suillaceae	Agaricomycetes	Agaricomycotina	Basidiomycota	Suillus luteus UH-Slu-Lm8-n1: KIK41676
		Hydnomerulius pinastri MD-312: KIJ61406	Strain	Hydnomerulius	Paxillaceae	Agaricomycetes	Agaricomycotina	Basidiomycota	Hydnomerulius pinastri MD-312: KIJ61406
		Paxillus involutus ATCC 200175: KIJ14621	Strain	Paxillus	Paxillaceae	Agaricomycetes	Agaricomycotina	Basidiomycota	Paxillus involutus ATCC 200175: KIJ14621
		Plicaturopsis crispa FD-325 SS-3: KII91277	Strain	Plicaturopsis	Agaricales incertae sedis	Agaricomycetes	Agaricomycotina	Basidiomycota	Plicaturopsis crispa FD-325 SS-3: KII91277
		Plicaturopsis crispa FD-325 SS-3: KII91646	Strain	Plicaturopsis	Agaricales incertae sedis	Agaricomycetes	Agaricomycotina	Basidiomycota	Plicaturopsis crispa FD-325 SS-3: KII91646
		Plicaturopsis crispa FD-325 SS-3: KII91276	Strain	Plicaturopsis	Agaricales incertae sedis	Agaricomycetes	Agaricomycotina	Basidiomycota	Plicaturopsis crispa FD-325 SS-3: KII91276
		Plicaturopsis crispa FD-325 SS-3: KII91266	Strain	Plicaturopsis	Agaricales incertae sedis	Agaricomycetes	Agaricomycotina	Basidiomycota	Plicaturopsis crispa FD-325 SS-3: KII91266
		Jaapia argillacea MUCL 33604: KDQ60102	Strain	Jaapia	Jaapiaceae	Agaricomycetes	Agaricomycotina	Basidiomycota	Jaapia argillacea MUCL 33604: KDQ60102
		Gloeophyllum trabeum ATCC 11539: XP_007867899	Strain	Gloeophyllum	Gloeophyllaceae	Agaricomycetes	Agaricomycotina	Basidiomycota	Gloeophyllum trabeum ATCC 11539: XP_007867899
		Gymnopus luxurians FD-317 M1: KIK70268	Strain	Gymnopus	Omphalotaceae	Agaricomycetes	Agaricomycotina	Basidiomycota	Gymnopus luxurians FD-317 M1: KIK70268
		Auricularia subglabra TFB-10046 SS5: XP_007337033	Strain	Auricularia	Auriculariaceae	Agaricomycetes	Agaricomycotina	Basidiomycota	Auricularia subglabra TFB-10046 SS5: XP_007337033
		Fomitiporia mediterranea MF3/22: XP_007262420	Strain	Fomitiporia	Hymenochaetaceae	Agaricomycetes	Agaricomycotina	Basidiomycota	Fomitiporia mediterranea MF3/22: XP_007262420
		Phlebiopsis gigantea 11061_1 CR5-6: KIP09399	Strain	Phlebiopsis	Phanerochaetaceae	Agaricomycetes	Agaricomycotina	Basidiomycota	Phlebiopsis gigantea 11061_1 CR5-6: KIP09399
		Phanerochaete carnosa HHB-10118-sp: XP_007398649	Strain	Phanerochaete	Phanerochaetaceae	Agaricomycetes	Agaricomycotina	Basidiomycota	Phanerochaete carnosa HHB-10118-sp: XP_007398649
		Gelatoporia subvermispora B: EMD33330	Strain	Gelatoporia	Coriolaceae	Agaricomycetes	Agaricomycotina	Basidiomycota	Gelatoporia subvermispora B: EMD33330
		Hypholoma sublateritium FD-334 SS-4: KJA26803	Strain	Hypholoma	Strophariaceae	Agaricomycetes	Agaricomycotina	Basidiomycota	Hypholoma sublateritium FD-334 SS-4: KJA26803
		Hebeloma cylindrosporum h7: KIM42177	Strain	Hebeloma	Cortinariaceae	Agaricomycetes	Agaricomycotina	Basidiomycota	Hebeloma cylindrosporum h7: KIM42177
		Hebeloma cylindrosporum h7: KIM42149	Strain	Hebeloma	Cortinariaceae	Agaricomycetes	Agaricomycotina	Basidiomycota	Hebeloma cylindrosporum h7: KIM42149
		Galerina marginata CBS 339.88: KDR68420	Strain	Galerina	Strophariaceae	Agaricomycetes	Agaricomycotina	Basidiomycota	Galerina marginata CBS 339.88: KDR68420
		Heterobasidion irregulare TC 32-1: XP_009552066	Strain	Heterobasidion	Bondarzewiaceae	Agaricomycetes	Agaricomycotina	Basidiomycota	Heterobasidion irregulare TC 32-1: XP_009552066
		Pleurotus ostreatus PC15: KDQ22404	Strain	Pleurotus	Pleurotaceae	Agaricomycetes	Agaricomycotina	Basidiomycota	Pleurotus ostreatus PC15: KDQ22404
		Moniliophthora roreri MCA 2997: XP_007844340	Strain	Moniliophthora	Marasmiaceae	Agaricomycetes	Agaricomycotina	Basidiomycota	Moniliophthora roreri MCA 2997: XP_007844340
		Termitomyces sp. J132: KNZ81598	Strain	Termitomyces	Lyophyllaceae	Agaricomycetes	Agaricomycotina	Basidiomycota	Termitomyces sp. J132: KNZ81598
		Laccaria amethystina LaAM-08-1: KIK02883	Strain	Laccaria	Tricholomataceae	Agaricomycetes	Agaricomycotina	Basidiomycota	Laccaria amethystina LaAM-08-1: KIK02883
		Serpula lacrymans var. lacrymans S7.9: XP_007313480	Strain	Serpula	Serpulaceae	Agaricomycetes	Agaricomycotina	Basidiomycota	Serpula lacrymans var. lacrymans S7.9: XP_007313480
		Coprinopsis cinerea okayama7#130: XP_001839014	Strain	Coprinopsis	Psathyrellaceae	Agaricomycetes	Agaricomycotina	Basidiomycota	Coprinopsis cinerea okayama7#130: XP_001839014
		Pseudogymnoascus sp.: KFZ24762, 2	Species	Pseudogymnoascus	Pseudeurotiaceae	Leotiomycetes	Pezizomycotina	Ascomycota	Pseudogymnoascus sp. VKM F-4520 (FW-2644): KFZ24762	Pseudogymnoascus sp. VKM F-4518 (FW-2643): KFY98582
		Pseudogymnoascus sp. VKM F-103: KFY79225	Strain	Pseudogymnoascus	Pseudeurotiaceae	Leotiomycetes	Pezizomycotina	Ascomycota	Pseudogymnoascus sp. VKM F-103: KFY79225
		Pseudogymnoascus sp. VKM F-3775: KFY11973	Strain	Pseudogymnoascus	Pseudeurotiaceae	Leotiomycetes	Pezizomycotina	Ascomycota	Pseudogymnoascus sp. VKM F-3775: KFY11973
		Pseudogymnoascus sp. VKM F-4513 (FW-928): KFY36047	Strain	Pseudogymnoascus	Pseudeurotiaceae	Leotiomycetes	Pezizomycotina	Ascomycota	Pseudogymnoascus sp. VKM F-4513 (FW-928): KFY36047
		Pseudogymnoascus sp. VKM F-4246: KFY10147	Strain	Pseudogymnoascus	Pseudeurotiaceae	Leotiomycetes	Pezizomycotina	Ascomycota	Pseudogymnoascus sp. VKM F-4246: KFY10147
		Pseudogymnoascus sp. VKM F-4517 (FW-2822): KFY94909	Strain	Pseudogymnoascus	Pseudeurotiaceae	Leotiomycetes	Pezizomycotina	Ascomycota	Pseudogymnoascus sp. VKM F-4517 (FW-2822): KFY94909
		Pseudogymnoascus sp. VKM F-4515 (FW-2607): KFY64262	Strain	Pseudogymnoascus	Pseudeurotiaceae	Leotiomycetes	Pezizomycotina	Ascomycota	Pseudogymnoascus sp. VKM F-4515 (FW-2607): KFY64262
		Pseudogymnoascus sp. VKM F-4514 (FW-929): KFY37244	Strain	Pseudogymnoascus	Pseudeurotiaceae	Leotiomycetes	Pezizomycotina	Ascomycota	Pseudogymnoascus sp. VKM F-4514 (FW-929): KFY37244
		Pseudogymnoascus sp. VKM F-4516 (FW-969): KFY55000	Strain	Pseudogymnoascus	Pseudeurotiaceae	Leotiomycetes	Pezizomycotina	Ascomycota	Pseudogymnoascus sp. VKM F-4516 (FW-969): KFY55000
		Pseudogymnoascus sp. VKM F-3557: KFY00474	Strain	Pseudogymnoascus	Pseudeurotiaceae	Leotiomycetes	Pezizomycotina	Ascomycota	Pseudogymnoascus sp. VKM F-3557: KFY00474
		Sporothrix schenckii 1099-18: KJR87768	Strain	Sporothrix	Ophiostomataceae	Sordariomycetes	Pezizomycotina	Ascomycota	Sporothrix schenckii 1099-18: KJR87768
		Sporothrix schenckii ATCC 58251: ERT00695	Strain	Sporothrix	Ophiostomataceae	Sordariomycetes	Pezizomycotina	Ascomycota	Sporothrix schenckii ATCC 58251: ERT00695
		Sporothrix brasiliensis 5110: KIH95027	Strain	Sporothrix	Ophiostomataceae	Sordariomycetes	Pezizomycotina	Ascomycota	Sporothrix brasiliensis 5110: KIH95027
		Sporothrix schenckii ATCC 58251: ERS95630	Strain	Sporothrix	Ophiostomataceae	Sordariomycetes	Pezizomycotina	Ascomycota	Sporothrix schenckii ATCC 58251: ERS95630
		Ophiostoma piceae UAMH 11346: EPE05065	Strain	Ophiostoma	Ophiostomataceae	Sordariomycetes	Pezizomycotina	Ascomycota	Ophiostoma piceae UAMH 11346: EPE05065
		Pestalotiopsis fici W106-1: XP_007836386	Strain	Pestalotiopsis	Amphisphaeriaceae	Sordariomycetes	Pezizomycotina	Ascomycota	Pestalotiopsis fici W106-1: XP_007836386
		Magnaporthiopsis poae ATCC 64411: KLU87132	Strain	Magnaporthiopsis	Magnaporthaceae	Sordariomycetes	Pezizomycotina	Ascomycota	Magnaporthiopsis poae ATCC 64411: KLU87132
		Gaeumannomyces graminis var. tritici R3-111a-1: XP_009218305	Strain	Gaeumannomyces	Magnaporthaceae	Sordariomycetes	Pezizomycotina	Ascomycota	Gaeumannomyces graminis var. tritici R3-111a-1: XP_009218305
		Fusarium graminearum: CEF84787	Strain	Fusarium	Nectriaceae	Sordariomycetes	Pezizomycotina	Ascomycota	Fusarium graminearum: CEF84787
		Fusarium graminearum: EYB30292, 2	Species	Fusarium	Nectriaceae	Sordariomycetes	Pezizomycotina	Ascomycota	Fusarium graminearum: EYB30292	Fusarium graminearum PH-1: XP_011327525
		Scedosporium apiospermum: KEZ40195	Strain	Scedosporium	Microascaceae	Sordariomycetes	Pezizomycotina	Ascomycota	Scedosporium apiospermum: KEZ40195
		Colletotrichum higginsianum: CCF43941	Strain	Colletotrichum	Glomerellaceae	Sordariomycetes	Pezizomycotina	Ascomycota	Colletotrichum higginsianum: CCF43941
		Podospora anserina S mat+: XP_003437487	Strain	Podospora	Lasiosphaeriaceae	Sordariomycetes	Pezizomycotina	Ascomycota	Podospora anserina S mat+: XP_003437487
		Rasamsonia emersonii CBS 393.64: XP_013328934	Strain	Rasamsonia	Trichocomaceae	Eurotiomycetes	Pezizomycotina	Ascomycota	Rasamsonia emersonii CBS 393.64: XP_013328934
		Talaromyces islandicus: CRG88663	Strain	Talaromyces	Trichocomaceae	Eurotiomycetes	Pezizomycotina	Ascomycota	Talaromyces islandicus: CRG88663
		Cyphellophora europaea CBS 101466: XP_008717671	Strain	Cyphellophora	Cyphellophoraceae	Eurotiomycetes	Pezizomycotina	Ascomycota	Cyphellophora europaea CBS 101466: XP_008717671
		Exophiala mesophila: KIV95897	Strain	Exophiala	Herpotrichiellaceae	Eurotiomycetes	Pezizomycotina	Ascomycota	Exophiala mesophila: KIV95897
		Rhinocladiella mackenziei CBS 650.93: XP_013274273	Strain	Rhinocladiella	Herpotrichiellaceae	Eurotiomycetes	Pezizomycotina	Ascomycota	Rhinocladiella mackenziei CBS 650.93: XP_013274273
		Exophiala xenobiotica: XP_013318203	Strain	Exophiala	Herpotrichiellaceae	Eurotiomycetes	Pezizomycotina	Ascomycota	Exophiala xenobiotica: XP_013318203
		Exophiala spinifera: KIW21652	Strain	Exophiala	Herpotrichiellaceae	Eurotiomycetes	Pezizomycotina	Ascomycota	Exophiala spinifera: KIW21652
		Capronia epimyces CBS 606.96: XP_007738331	Strain	Capronia	Herpotrichiellaceae	Eurotiomycetes	Pezizomycotina	Ascomycota	Capronia epimyces CBS 606.96: XP_007738331
		Fonsecaea pedrosoi CBS 271.37: XP_013285502	Strain	Fonsecaea	Herpotrichiellaceae	Eurotiomycetes	Pezizomycotina	Ascomycota	Fonsecaea pedrosoi CBS 271.37: XP_013285502
		Fonsecaea multimorphosa CBS 102226: KIY02002	Strain	Fonsecaea	Herpotrichiellaceae	Eurotiomycetes	Pezizomycotina	Ascomycota	Fonsecaea multimorphosa CBS 102226: KIY02002
		Cladophialophora bantiana CBS 173.52: KIW91501	Strain	Cladophialophora	Herpotrichiellaceae	Eurotiomycetes	Pezizomycotina	Ascomycota	Cladophialophora bantiana CBS 173.52: KIW91501
		Capronia semiimmersa: KIW68602	Strain	Capronia	Herpotrichiellaceae	Eurotiomycetes	Pezizomycotina	Ascomycota	Capronia semiimmersa: KIW68602
		Cladophialophora carrionii CBS 160.54: XP_008726529	Strain	Cladophialophora	Herpotrichiellaceae	Eurotiomycetes	Pezizomycotina	Ascomycota	Cladophialophora carrionii CBS 160.54: XP_008726529
		Cladophialophora yegresii CBS 114405: XP_007756924	Strain	Cladophialophora	Herpotrichiellaceae	Eurotiomycetes	Pezizomycotina	Ascomycota	Cladophialophora yegresii CBS 114405: XP_007756924
		Penicillium brasilianum: CEJ58530	Strain	Penicillium	Aspergillaceae	Eurotiomycetes	Pezizomycotina	Ascomycota	Penicillium brasilianum: CEJ58530
		Penicillium nordicum: KOS48786	Strain	Penicillium	Aspergillaceae	Eurotiomycetes	Pezizomycotina	Ascomycota	Penicillium nordicum: KOS48786
		Penicillium camemberti: CRL25908	Strain	Penicillium	Aspergillaceae	Eurotiomycetes	Pezizomycotina	Ascomycota	Penicillium camemberti: CRL25908
		Penicillium italicum: KGO77628	Strain	Penicillium	Aspergillaceae	Eurotiomycetes	Pezizomycotina	Ascomycota	Penicillium italicum: KGO77628
		Penicillium roqueforti FM164: CDM30760	Strain	Penicillium	Aspergillaceae	Eurotiomycetes	Pezizomycotina	Ascomycota	Penicillium roqueforti FM164: CDM30760
		Aspergillus ruber CBS 135680: EYE90586	Strain	Aspergillus	Aspergillaceae	Eurotiomycetes	Pezizomycotina	Ascomycota	Aspergillus ruber CBS 135680: EYE90586
		Aspergillus nomius NRRL 13137: KNG88775	Strain	Aspergillus	Aspergillaceae	Eurotiomycetes	Pezizomycotina	Ascomycota	Aspergillus nomius NRRL 13137: KNG88775
		Aspergillus flavus AF70: KOC08103	Strain	Aspergillus	Aspergillaceae	Eurotiomycetes	Pezizomycotina	Ascomycota	Aspergillus flavus AF70: KOC08103
		Aspergillus oryzae: BAE65585, 2	Species	Aspergillus	Aspergillaceae	Eurotiomycetes	Pezizomycotina	Ascomycota	Aspergillus oryzae RIB40: BAE65585	Aspergillus oryzae 3.042: EIT73542
		Aspergillus oryzae RIB40: XP_001826718	Strain	Aspergillus	Aspergillaceae	Eurotiomycetes	Pezizomycotina	Ascomycota	Aspergillus oryzae RIB40: XP_001826718
		Diplodia seriata: KKY17173	Strain	Diplodia	Botryosphaeriaceae	Dothideomycetes	Pezizomycotina	Ascomycota	Diplodia seriata: KKY17173
		Exophiala mesophila: KIV88032	Strain	Exophiala	Herpotrichiellaceae	Eurotiomycetes	Pezizomycotina	Ascomycota	Exophiala mesophila: KIV88032
		Fonsecaea pedrosoi CBS 271.37: XP_013289710	Strain	Fonsecaea	Herpotrichiellaceae	Eurotiomycetes	Pezizomycotina	Ascomycota	Fonsecaea pedrosoi CBS 271.37: XP_013289710
		Fonsecaea multimorphosa CBS 102226: KIX92195	Strain	Fonsecaea	Herpotrichiellaceae	Eurotiomycetes	Pezizomycotina	Ascomycota	Fonsecaea multimorphosa CBS 102226: KIX92195
		Cladophialophora immunda: KIW31775	Strain	Cladophialophora	Herpotrichiellaceae	Eurotiomycetes	Pezizomycotina	Ascomycota	Cladophialophora immunda: KIW31775
		Cladophialophora immunda: KIW31774	Strain	Cladophialophora	Herpotrichiellaceae	Eurotiomycetes	Pezizomycotina	Ascomycota	Cladophialophora immunda: KIW31774
		Cladophialophora immunda: KIW31773	Strain	Cladophialophora	Herpotrichiellaceae	Eurotiomycetes	Pezizomycotina	Ascomycota	Cladophialophora immunda: KIW31773
		Exophiala dermatitidis NIH/UT8656: XP_009156073	Strain	Exophiala	Herpotrichiellaceae	Eurotiomycetes	Pezizomycotina	Ascomycota	Exophiala dermatitidis NIH/UT8656: XP_009156073
		Capronia epimyces CBS 606.96: XP_007734164	Strain	Capronia	Herpotrichiellaceae	Eurotiomycetes	Pezizomycotina	Ascomycota	Capronia epimyces CBS 606.96: XP_007734164
		Thielaviopsis punctulata: KKA30057	Strain	Thielaviopsis	Ceratocystidaceae	Sordariomycetes	Pezizomycotina	Ascomycota	Thielaviopsis punctulata: KKA30057
		Scedosporium apiospermum: KEZ42843	Strain	Scedosporium	Microascaceae	Sordariomycetes	Pezizomycotina	Ascomycota	Scedosporium apiospermum: KEZ42843
		Stachybotrys chlorohalonata IBT 40285: KFA60382	Strain	Stachybotrys	Stachybotriaceae	Sordariomycetes	Pezizomycotina	Ascomycota	Stachybotrys chlorohalonata IBT 40285: KFA60382
		Stachybotrys chartarum: KEY73972, 3	Species	Stachybotrys	Stachybotriaceae	Sordariomycetes	Pezizomycotina	Ascomycota	Stachybotrys chartarum IBT 7711: KEY73972	Stachybotrys chartarum IBT 40293: KFA56231	Stachybotrys chartarum IBT 40288: KFA72040
		Fusarium oxysporum f. sp. cubense race 1: ENH67264	Strain	Fusarium	Nectriaceae	Sordariomycetes	Pezizomycotina	Ascomycota	Fusarium oxysporum f. sp. cubense race 1: ENH67264
		Fusarium verticillioides 7600: EWG49026	Strain	Fusarium	Nectriaceae	Sordariomycetes	Pezizomycotina	Ascomycota	Fusarium verticillioides 7600: EWG49026
		Fusarium fujikuroi: CCT74723, 3	Species	Fusarium	Nectriaceae	Sordariomycetes	Pezizomycotina	Ascomycota	Fusarium fujikuroi IMI 58289: CCT74723	Fusarium fujikuroi: KLO90787	Fusarium fujikuroi: KLP05035
		Fusarium oxysporum: EWY83601, 8	Species	Fusarium	Nectriaceae	Sordariomycetes	Pezizomycotina	Ascomycota	Fusarium oxysporum FOSC 3-a: EWY83601	Fusarium oxysporum Fo47: EWZ32540	Fusarium oxysporum f. sp. pisi HDV247: EXA36002	Fusarium oxysporum f. sp. melonis 26406: EXK29135	Fusarium oxysporum f. sp. raphani 54005: EXK84897	Fusarium oxysporum f. sp. conglutinans race 2 54008: EXL71008	Fusarium oxysporum f. sp. vasinfectum 25433: EXM19237	Fusarium oxysporum f. sp. lycopersici 4287: KNB09202
		Fusarium oxysporum f. sp. cubense race 4: EMT71323	Strain	Fusarium	Nectriaceae	Sordariomycetes	Pezizomycotina	Ascomycota	Fusarium oxysporum f. sp. cubense race 4: EMT71323
		Nectria haematococca mpVI 77-13-4: XP_003039806	Strain	Fusarium	Nectriaceae	Sordariomycetes	Pezizomycotina	Ascomycota	Nectria haematococca mpVI 77-13-4: XP_003039806
		Oidiodendron maius Zn: KIN01268	Strain	Oidiodendron	Myxotrichaceae	Leotiomycetes	Pezizomycotina	Ascomycota	Oidiodendron maius Zn: KIN01268
		Oidiodendron maius Zn: KIN05729	Strain	Oidiodendron	Myxotrichaceae	Leotiomycetes	Pezizomycotina	Ascomycota	Oidiodendron maius Zn: KIN05729
		Glarea lozoyensis ATCC 20868: XP_008076045	Strain	Glarea	Helotiaceae	Leotiomycetes	Pezizomycotina	Ascomycota	Glarea lozoyensis ATCC 20868: XP_008076045
		Aspergillus niger ATCC 1015: EHA18193	Strain	Aspergillus	Aspergillaceae	Eurotiomycetes	Pezizomycotina	Ascomycota	Aspergillus niger ATCC 1015: EHA18193
		Aspergillus niger: CAK45613, 2	Species	Aspergillus	Aspergillaceae	Eurotiomycetes	Pezizomycotina	Ascomycota	Aspergillus niger: CAK45613	Aspergillus niger CBS 513.88: XP_001392758
		Aspergillus flavus AF70: KOC12719	Strain	Aspergillus	Aspergillaceae	Eurotiomycetes	Pezizomycotina	Ascomycota	Aspergillus flavus AF70: KOC12719
		Aspergillus oryzae RIB40: BAE60707	Strain	Aspergillus	Aspergillaceae	Eurotiomycetes	Pezizomycotina	Ascomycota	Aspergillus oryzae RIB40: BAE60707
		Aspergillus clavatus NRRL 1: XP_001268920	Strain	Aspergillus	Aspergillaceae	Eurotiomycetes	Pezizomycotina	Ascomycota	Aspergillus clavatus NRRL 1: XP_001268920
		Neosartorya udagawae: GAO89050	Strain	Neosartorya	Aspergillaceae	Eurotiomycetes	Pezizomycotina	Ascomycota	Neosartorya udagawae: GAO89050
		Aspergillus fumigatus Z5: KMK62648	Strain	Aspergillus	Aspergillaceae	Eurotiomycetes	Pezizomycotina	Ascomycota	Aspergillus fumigatus Z5: KMK62648
		Aspergillus fumigatus: XP_752705, 2	Species	Aspergillus	Aspergillaceae	Eurotiomycetes	Pezizomycotina	Ascomycota	Aspergillus fumigatus Af293: XP_752705	Aspergillus fumigatus var. RP-2014: KEY76732
		Aspergillus fumigatus: CAF32055	Strain	Aspergillus	Aspergillaceae	Eurotiomycetes	Pezizomycotina	Ascomycota	Aspergillus fumigatus: CAF32055
		Neosartorya fischeri NRRL 181: XP_001264424	Strain	Neosartorya	Aspergillaceae	Eurotiomycetes	Pezizomycotina	Ascomycota	Neosartorya fischeri NRRL 181: XP_001264424
		Pseudocercospora fijiensis CIRAD86: XP_007930493	Strain	Pseudocercospora	Mycosphaerellaceae	Dothideomycetes	Pezizomycotina	Ascomycota	Pseudocercospora fijiensis CIRAD86: XP_007930493
		Dothistroma septosporum NZE10: EME40258	Strain	Dothistroma	Mycosphaerellaceae	Dothideomycetes	Pezizomycotina	Ascomycota	Dothistroma septosporum NZE10: EME40258
		Fusarium oxysporum FOSC 3-a: EWY89503	Strain	Fusarium	Nectriaceae	Sordariomycetes	Pezizomycotina	Ascomycota	Fusarium oxysporum FOSC 3-a: EWY89503
		Fusarium fujikuroi: KLP21450	Strain	Fusarium	Nectriaceae	Sordariomycetes	Pezizomycotina	Ascomycota	Fusarium fujikuroi: KLP21450
		Fusarium fujikuroi: KLO83601, 2	Strain	Fusarium	Nectriaceae	Sordariomycetes	Pezizomycotina	Ascomycota	Fusarium fujikuroi: KLO83601	Fusarium fujikuroi: KLO95302
		Fusarium fujikuroi IMI 58289: CCT73884	Strain	Fusarium	Nectriaceae	Sordariomycetes	Pezizomycotina	Ascomycota	Fusarium fujikuroi IMI 58289: CCT73884
		Phaeoacremonium minimum UCRPA7: XP_007911466	Strain	Phaeoacremonium	Togniniaceae	Sordariomycetes	Pezizomycotina	Ascomycota	Phaeoacremonium minimum UCRPA7: XP_007911466
		Pestalotiopsis fici W106-1: XP_007841210	Strain	Pestalotiopsis	Amphisphaeriaceae	Sordariomycetes	Pezizomycotina	Ascomycota	Pestalotiopsis fici W106-1: XP_007841210
		Magnaporthiopsis poae ATCC 64411: KLU82426	Strain	Magnaporthiopsis	Magnaporthaceae	Sordariomycetes	Pezizomycotina	Ascomycota	Magnaporthiopsis poae ATCC 64411: KLU82426
		Gaeumannomyces graminis var. tritici R3-111a-1: XP_009219317	Strain	Gaeumannomyces	Magnaporthaceae	Sordariomycetes	Pezizomycotina	Ascomycota	Gaeumannomyces graminis var. tritici R3-111a-1: XP_009219317
		Trichoderma virens Gv29-8: XP_013951420	Strain	Trichoderma	Hypocreaceae	Sordariomycetes	Pezizomycotina	Ascomycota	Trichoderma virens Gv29-8: XP_013951420
		Trichoderma atroviride IMI 206040: XP_013945867	Strain	Trichoderma	Hypocreaceae	Sordariomycetes	Pezizomycotina	Ascomycota	Trichoderma atroviride IMI 206040: XP_013945867
		Trichoderma harzianum: KKP06366	Strain	Trichoderma	Hypocreaceae	Sordariomycetes	Pezizomycotina	Ascomycota	Trichoderma harzianum: KKP06366
		Torrubiella hemipterigena: CEJ90369	Strain	Torrubiella	Clavicipitaceae	Sordariomycetes	Pezizomycotina	Ascomycota	Torrubiella hemipterigena: CEJ90369
		Beauveria bassiana D1-5: KGQ09814	Strain	Beauveria	Cordycipitaceae	Sordariomycetes	Pezizomycotina	Ascomycota	Beauveria bassiana D1-5: KGQ09814
		Beauveria bassiana ARSEF 2860: XP_008596776	Strain	Beauveria	Cordycipitaceae	Sordariomycetes	Pezizomycotina	Ascomycota	Beauveria bassiana ARSEF 2860: XP_008596776
		Cordyceps militaris CM01: XP_006673881	Strain	Cordyceps	Cordycipitaceae	Sordariomycetes	Pezizomycotina	Ascomycota	Cordyceps militaris CM01: XP_006673881
		Sporothrix brasiliensis 5110: KIH92620	Strain	Sporothrix	Ophiostomataceae	Sordariomycetes	Pezizomycotina	Ascomycota	Sporothrix brasiliensis 5110: KIH92620
		Sporothrix schenckii ATCC 58251: ERT01168	Strain	Sporothrix	Ophiostomataceae	Sordariomycetes	Pezizomycotina	Ascomycota	Sporothrix schenckii ATCC 58251: ERT01168
		Ophiostoma piceae UAMH 11346: EPE10917	Strain	Ophiostoma	Ophiostomataceae	Sordariomycetes	Pezizomycotina	Ascomycota	Ophiostoma piceae UAMH 11346: EPE10917
		Grosmannia clavigera kw1407: EFX04279	Strain	Grosmannia	Ophiostomataceae	Sordariomycetes	Pezizomycotina	Ascomycota	Grosmannia clavigera kw1407: EFX04279
		Trichoderma atroviride IMI 206040: XP_013947999	Strain	Trichoderma	Hypocreaceae	Sordariomycetes	Pezizomycotina	Ascomycota	Trichoderma atroviride IMI 206040: XP_013947999
		Sporothrix schenckii 1099-18: KJR89272	Strain	Sporothrix	Ophiostomataceae	Sordariomycetes	Pezizomycotina	Ascomycota	Sporothrix schenckii 1099-18: KJR89272
		Sporothrix schenckii ATCC 58251: ERS98558	Strain	Sporothrix	Ophiostomataceae	Sordariomycetes	Pezizomycotina	Ascomycota	Sporothrix schenckii ATCC 58251: ERS98558
		Colletotrichum gloeosporioides Cg-14: EQB53174	Strain	Colletotrichum	Glomerellaceae	Sordariomycetes	Pezizomycotina	Ascomycota	Colletotrichum gloeosporioides Cg-14: EQB53174
		Colletotrichum orbiculare MAFF 240422: ENH89214	Strain	Colletotrichum	Glomerellaceae	Sordariomycetes	Pezizomycotina	Ascomycota	Colletotrichum orbiculare MAFF 240422: ENH89214
		Colletotrichum graminicola M1.001: XP_008096044	Strain	Colletotrichum	Glomerellaceae	Sordariomycetes	Pezizomycotina	Ascomycota	Colletotrichum graminicola M1.001: XP_008096044
		Colletotrichum fioriniae PJ7: XP_007589996	Strain	Colletotrichum	Glomerellaceae	Sordariomycetes	Pezizomycotina	Ascomycota	Colletotrichum fioriniae PJ7: XP_007589996
		Colletotrichum higginsianum: CCF32779	Strain	Colletotrichum	Glomerellaceae	Sordariomycetes	Pezizomycotina	Ascomycota	Colletotrichum higginsianum: CCF32779
		Verticillium longisporum: CRK15674	Strain	Verticillium	Plectosphaerellaceae	Sordariomycetes	Pezizomycotina	Ascomycota	Verticillium longisporum: CRK15674
		Verticillium longisporum: CRK30197	Strain	Verticillium	Plectosphaerellaceae	Sordariomycetes	Pezizomycotina	Ascomycota	Verticillium longisporum: CRK30197
		Verticillium dahliae VdLs.17: XP_009651043	Strain	Verticillium	Plectosphaerellaceae	Sordariomycetes	Pezizomycotina	Ascomycota	Verticillium dahliae VdLs.17: XP_009651043
		Podospora anserina S mat+: XP_001909010	Strain	Podospora	Lasiosphaeriaceae	Sordariomycetes	Pezizomycotina	Ascomycota	Podospora anserina S mat+: XP_001909010
		Sordaria macrospora k-hell: XP_003347931	Strain	Sordaria	Sordariaceae	Sordariomycetes	Pezizomycotina	Ascomycota	Sordaria macrospora k-hell: XP_003347931
		Neurospora crassa: KHE84203	Strain	Neurospora	Sordariaceae	Sordariomycetes	Pezizomycotina	Ascomycota	Neurospora crassa: KHE84203
		Neurospora tetrasperma FGSC 2508: XP_009848933	Strain	Neurospora	Sordariaceae	Sordariomycetes	Pezizomycotina	Ascomycota	Neurospora tetrasperma FGSC 2508: XP_009848933
		Neurospora crassa OR74A: XP_962843	Strain	Neurospora	Sordariaceae	Sordariomycetes	Pezizomycotina	Ascomycota	Neurospora crassa OR74A: XP_962843
		Thielavia terrestris NRRL 8126: XP_003653578	Strain	Thielavia	Chaetomiaceae	Sordariomycetes	Pezizomycotina	Ascomycota	Thielavia terrestris NRRL 8126: XP_003653578
		Myceliophthora thermophila ATCC 42464: XP_003660878	Strain	Myceliophthora	Chaetomiaceae	Sordariomycetes	Pezizomycotina	Ascomycota	Myceliophthora thermophila ATCC 42464: XP_003660878
		Chaetomium globosum CBS 148.51: XP_001224284	Strain	Chaetomium	Chaetomiaceae	Sordariomycetes	Pezizomycotina	Ascomycota	Chaetomium globosum CBS 148.51: XP_001224284
Group 6
	Expressed	Label on tree	Taxonomic unit	Genus	Family	Class	Sub-division	Division	Included peptides in clusters
		Aureobasidium namibiae CBS 147.97: XP_013428111	Strain	Aureobasidium	Aureobasidiaceae	Dothideomycetes	Pezizomycotina	Ascomycota	Aureobasidium namibiae CBS 147.97: XP_013428111
		Aureobasidium pullulans EXF-150: KEQ84598	Strain	Aureobasidium	Aureobasidiaceae	Dothideomycetes	Pezizomycotina	Ascomycota	Aureobasidium pullulans EXF-150: KEQ84598
		Aureobasidium melanogenum CBS 110374: KEQ60899	Strain	Aureobasidium	Aureobasidiaceae	Dothideomycetes	Pezizomycotina	Ascomycota	Aureobasidium melanogenum CBS 110374: KEQ60899
		Penicillium camemberti: CRL17991	Strain	Penicillium	Aspergillaceae	Eurotiomycetes	Pezizomycotina	Ascomycota	Penicillium camemberti: CRL17991
		Penicillium expansum: KGO36376	Strain	Penicillium	Aspergillaceae	Eurotiomycetes	Pezizomycotina	Ascomycota	Penicillium expansum: KGO36376
		Aspergillus ruber CBS 135680: EYE98788	Strain	Aspergillus	Aspergillaceae	Eurotiomycetes	Pezizomycotina	Ascomycota	Aspergillus ruber CBS 135680: EYE98788
		Aspergillus parasiticus SU-1: KJK67264	Strain	Aspergillus	Aspergillaceae	Eurotiomycetes	Pezizomycotina	Ascomycota	Aspergillus parasiticus SU-1: KJK67264
		Aspergillus: XP_002384786, 3	Genus	Aspergillus	Aspergillaceae	Eurotiomycetes	Pezizomycotina	Ascomycota	Aspergillus flavus NRRL3357: XP_002384786	Aspergillus oryzae RIB40: XP_003191040	Aspergillus flavus AF70: KOC13306
		Aspergillus fumigatus: XP_753084, 2	Species	Aspergillus	Aspergillaceae	Eurotiomycetes	Pezizomycotina	Ascomycota	Aspergillus fumigatus Af293: XP_753084	Aspergillus fumigatus var. RP-2014: KEY78294
		Aspergillus niger ATCC 1015: EHA26792	Strain	Aspergillus	Aspergillaceae	Eurotiomycetes	Pezizomycotina	Ascomycota	Aspergillus niger ATCC 1015: EHA26792
		Aspergillus niger CBS 513.88: XP_001389377	Strain	Aspergillus	Aspergillaceae	Eurotiomycetes	Pezizomycotina	Ascomycota	Aspergillus niger CBS 513.88: XP_001389377

## Sheet: SOA1&ASTA
Accession	Previous annotation	Length	TaxID	Division	Sub-division	Class	Family	Genus	Specie	Strain	%ID	E-value	Best hit
EDZ71595	Uncharacterized	466	545124	Ascomycota	Saccharomycotina	Saccharomycetes	Saccharomycetaceae	Saccharomyces	Saccharomyces cerevisiae	Saccharomyces cerevisiae AWRI1631	100	0	SOA1
EGA78377	Uncharacterized	430	764099	Ascomycota	Saccharomycotina	Saccharomycetes	Saccharomycetaceae	Saccharomyces	Saccharomyces cerevisiae	Saccharomyces cerevisiae Vin13	100	0	SOA1
NP_012100	Uncharacterized	542	559292	Ascomycota	Saccharomycotina	Saccharomycetes	Saccharomycetaceae	Saccharomyces	Saccharomyces cerevisiae	Saccharomyces cerevisiae S288c	100	0	SOA1
AJR42845	Uncharacterized	542	1292971	Ascomycota	Saccharomycotina	Saccharomycetes	Saccharomycetaceae	Saccharomyces	Saccharomyces cerevisiae	Saccharomyces cerevisiae YJM1083	99.8	0	SOA1
AJR36799	Uncharacterized	542	1294304	Ascomycota	Saccharomycotina	Saccharomycetes	Saccharomycetaceae	Saccharomyces	Saccharomyces cerevisiae	Saccharomyces cerevisiae YJM193	99.8	0	SOA1
GAA23954	Uncharacterized	542	721032	Ascomycota	Saccharomycotina	Saccharomycetes	Saccharomycetaceae	Saccharomyces	Saccharomyces cerevisiae	Saccharomyces cerevisiae Kyokai no. 7	99.8	0	SOA1
EDV09643	Uncharacterized	542	285006	Ascomycota	Saccharomycotina	Saccharomycetes	Saccharomycetaceae	Saccharomyces	Saccharomyces cerevisiae	Saccharomyces cerevisiae RM11-1a	99.8	0	SOA1
AJR47057	Uncharacterized	542	1294352	Ascomycota	Saccharomycotina	Saccharomycetes	Saccharomycetaceae	Saccharomyces	Saccharomyces cerevisiae	Saccharomyces cerevisiae YJM1342	99.8	0	SOA1
CAY80341	Uncharacterized	542	643680	Ascomycota	Saccharomycotina	Saccharomycetes	Saccharomycetaceae	Saccharomyces	Saccharomyces cerevisiae	Saccharomyces cerevisiae EC1118	99.8	0	SOA1
AJR39435	Uncharacterized	542	1294314	Ascomycota	Saccharomycotina	Saccharomycetes	Saccharomycetaceae	Saccharomyces	Saccharomyces cerevisiae	Saccharomyces cerevisiae YJM541	99.8	0	SOA1
AJR52317	Uncharacterized	542	1294380	Ascomycota	Saccharomycotina	Saccharomycetes	Saccharomycetaceae	Saccharomyces	Saccharomyces cerevisiae	Saccharomyces cerevisiae YJM1478	99.8	0	SOA1
AJR50993	Uncharacterized	542	1294373	Ascomycota	Saccharomycotina	Saccharomycetes	Saccharomycetaceae	Saccharomyces	Saccharomyces cerevisiae	Saccharomyces cerevisiae YJM1443	99.8	0	SOA1
AJR39985	Uncharacterized	542	1294317	Ascomycota	Saccharomycotina	Saccharomycetes	Saccharomycetaceae	Saccharomyces	Saccharomyces cerevisiae	Saccharomyces cerevisiae YJM627	99.8	0	SOA1
AJR48372	Uncharacterized	542	1294359	Ascomycota	Saccharomycotina	Saccharomycetes	Saccharomycetaceae	Saccharomyces	Saccharomyces cerevisiae	Saccharomyces cerevisiae YJM1387	99.8	0	SOA1
AJR43226	Uncharacterized	542	1294333	Ascomycota	Saccharomycotina	Saccharomycetes	Saccharomycetaceae	Saccharomyces	Saccharomyces cerevisiae	Saccharomyces cerevisiae YJM1133	99.8	0	SOA1
EHN06557	Uncharacterized	542	1095631	Ascomycota	Saccharomycotina	Saccharomycetes	Saccharomycetaceae	Saccharomyces	Saccharomyces cerevisiae	Saccharomyces cerevisiae x Saccharomyces kudriavzevii VIN7	99.8	0	SOA1
AJR44378	Uncharacterized	542	1294339	Ascomycota	Saccharomycotina	Saccharomycetes	Saccharomycetaceae	Saccharomyces	Saccharomyces cerevisiae	Saccharomyces cerevisiae YJM1244	99.8	0	SOA1
AJR36990	Uncharacterized	542	1294305	Ascomycota	Saccharomycotina	Saccharomycetes	Saccharomycetaceae	Saccharomyces	Saccharomyces cerevisiae	Saccharomyces cerevisiae YJM195	99.6	0	SOA1
AJR39248	Uncharacterized	542	1294313	Ascomycota	Saccharomycotina	Saccharomycetes	Saccharomycetaceae	Saccharomyces	Saccharomyces cerevisiae	Saccharomyces cerevisiae YJM470	99.6	0	SOA1
AJR37526	Uncharacterized	542	1294308	Ascomycota	Saccharomycotina	Saccharomycetes	Saccharomycetaceae	Saccharomyces	Saccharomyces cerevisiae	Saccharomyces cerevisiae YJM270	99.6	0	SOA1
AJR49088	Uncharacterized	542	1294363	Ascomycota	Saccharomycotina	Saccharomycetes	Saccharomycetaceae	Saccharomyces	Saccharomyces cerevisiae	Saccharomyces cerevisiae YJM1400	99.5	0	SOA1
AJR53391	Uncharacterized	542	1294386	Ascomycota	Saccharomycotina	Saccharomycetes	Saccharomycetaceae	Saccharomyces	Saccharomyces cerevisiae	Saccharomyces cerevisiae YJM1574	99.5	0	SOA1
EEU05448	Uncharacterized	542	574961	Ascomycota	Saccharomycotina	Saccharomycetes	Saccharomycetaceae	Saccharomyces	Saccharomyces cerevisiae	Saccharomyces cerevisiae JAY291	99.3	0	SOA1
AJR46673	Uncharacterized	542	1294350	Ascomycota	Saccharomycotina	Saccharomycetes	Saccharomycetaceae	Saccharomyces	Saccharomyces cerevisiae	Saccharomyces cerevisiae YJM1338	97.4	0	SOA1
EWG85245	Uncharacterized	542	1182966	Ascomycota	Saccharomycotina	Saccharomycetes	Saccharomycetaceae	Saccharomyces	Saccharomyces cerevisiae	Saccharomyces cerevisiae R008	97.2	0	SOA1
EHN01972	Uncharacterized	459	1095631	Ascomycota	Saccharomycotina	Saccharomycetes	Saccharomycetaceae	Saccharomyces	Saccharomyces cerevisiae	Saccharomyces cerevisiae x Saccharomyces kudriavzevii VIN7	93.6	0	SOA1
EJT44541	Uncharacterized	542	226230	Ascomycota	Saccharomycotina	Saccharomycetes	Saccharomycetaceae	Saccharomyces	Saccharomyces kudriavzevii	Saccharomyces kudriavzevii IFO 1802	91.9	0	SOA1
EJS44667	Uncharacterized	542	1160507	Ascomycota	Saccharomycotina	Saccharomycetes	Saccharomycetaceae	Saccharomyces	Saccharomyces arboricola	Saccharomyces arboricola H-6	89.9	0	SOA1
KOG98740	Uncharacterized	542	1080349	Ascomycota	Saccharomycotina	Saccharomycetes	Saccharomycetaceae	Saccharomyces	Saccharomyces eubayanus	Saccharomyces eubayanus	88.9	0	SOA1
XP_001483764	Uncharacterized	527	294746	Ascomycota	Saccharomycotina	Saccharomycetes	Debaryomycetaceae	Meyerozyma	Meyerozyma guilliermondii	Meyerozyma guilliermondii ATCC 6260	62.4	0	SOA1
XP_006686758	Uncharacterized	531	590646	Ascomycota	Saccharomycotina	Saccharomycetes	Debaryomycetaceae	Yamadazyma	Candida tenuis	Candida tenuis ATCC 10573	62	0	SOA1
XP_002492237	Allantoate	541	644223	Ascomycota	Saccharomycotina	Saccharomycetes	Phaffomycetaceae	Komagataella	Komagataella phaffii	Komagataella phaffii GS115	61.2	0	SOA1
EIF49128	Uncharacterized	540	1124627	Ascomycota	Saccharomycotina	Saccharomycetes	Pichiaceae	Brettanomyces	Brettanomyces bruxellensis	Brettanomyces bruxellensis AWRI1499	60.2	0	SOA1
XP_007729281	Uncharacterized	574	1182542	Ascomycota	Pezizomycotina	Eurotiomycetes	Herpotrichiellaceae	Capronia	Capronia epimyces	Capronia epimyces CBS 606.96	52.7	0	SOA1
KIW17246	Uncharacterized	563	91928	Ascomycota	Pezizomycotina	Eurotiomycetes	Herpotrichiellaceae	Exophiala	Exophiala spinifera	Exophiala spinifera	52.7	0	SOA1
XP_013277608	Uncharacterized	577	1442369	Ascomycota	Pezizomycotina	Eurotiomycetes	Herpotrichiellaceae	Rhinocladiella	Rhinocladiella mackenziei	Rhinocladiella mackenziei CBS 650.93	51.5	0	SOA1
XP_006969728	Uncharacterized	502	431241	Ascomycota	Pezizomycotina	Sordariomycetes	Hypocreaceae	Trichoderma	Trichoderma reesei	Trichoderma reesei QM6a	51.4	0	SOA1
XP_001824544	Uncharacterized	532	510516	Ascomycota	Pezizomycotina	Eurotiomycetes	Aspergillaceae	Aspergillus	Aspergillus oryzae	Aspergillus oryzae RIB40	51.2	0	SOA1
KNG80515	Uncharacterized	532	1509407	Ascomycota	Pezizomycotina	Eurotiomycetes	Aspergillaceae	Aspergillus	Aspergillus nomius	Aspergillus nomius NRRL 13137	50.9	0	SOA1
XP_002384092	Uncharacterized	536	332952	Ascomycota	Pezizomycotina	Eurotiomycetes	Aspergillaceae	Aspergillus	Aspergillus flavus	Aspergillus flavus NRRL3357	50.7	0	SOA1
KKY31699	Allantoate	553	1214573	Ascomycota	Pezizomycotina	Sordariomycetes	Diaporthaceae	Diaporthe	Diaporthe ampelina	Diaporthe ampelina	50.7	0	SOA1
XP_014079731	Uncharacterized	548	665024	Ascomycota	Pezizomycotina	Dothideomycetes	Pleosporaceae	Bipolaris	Bipolaris maydis	Bipolaris maydis ATCC 48331	50.4	0	SOA1
EMD91096	Uncharacterized	545	701091	Ascomycota	Pezizomycotina	Dothideomycetes	Pleosporaceae	Bipolaris	Bipolaris maydis	Bipolaris maydis C5	50.2	0	SOA1
KOC09621	Uncharacterized	573	1392242	Ascomycota	Pezizomycotina	Eurotiomycetes	Aspergillaceae	Aspergillus	Aspergillus flavus	Aspergillus flavus AF70	50.2	0	SOA1
BAE63411	Uncharacterized	573	510516	Ascomycota	Pezizomycotina	Eurotiomycetes	Aspergillaceae	Aspergillus	Aspergillus oryzae	Aspergillus oryzae RIB40	50.2	0	SOA1
XP_009219549	Uncharacterized	556	644352	Ascomycota	Pezizomycotina	Sordariomycetes	Magnaporthaceae	Gaeumannomyces	Gaeumannomyces graminis	Gaeumannomyces graminis var. tritici R3-111a-1	50.1	0	SOA1
XP_008711930	Uncharacterized	563	1220924	Ascomycota	Pezizomycotina	Eurotiomycetes	Cyphellophoraceae	Cyphellophora	Cyphellophora europaea	Cyphellophora europaea CBS 101466	50	0	SOA1
KFY20103	Uncharacterized	567	1420901	Ascomycota	Pezizomycotina	Leotiomycetes	Pseudeurotiaceae	Pseudogymnoascus	Pseudogymnoascus sp.	Pseudogymnoascus sp. VKM F-3775	50	0	SOA1
XP_007688212	Uncharacterized	548	930090	Ascomycota	Pezizomycotina	Dothideomycetes	Pleosporaceae	Bipolaris	Bipolaris oryzae	Bipolaris oryzae ATCC 44560	49.9	0	SOA1
KFZ08348	Uncharacterized	569	1420914	Ascomycota	Pezizomycotina	Leotiomycetes	Pseudeurotiaceae	Pseudogymnoascus	Pseudogymnoascus sp.	Pseudogymnoascus sp. VKM F-4519 (FW-2642)	49.8	0	SOA1
KLU82225	Uncharacterized	560	644358	Ascomycota	Pezizomycotina	Sordariomycetes	Magnaporthaceae	Magnaporthiopsis	Magnaporthiopsis poae	Magnaporthiopsis poae ATCC 64411	49.6	0	SOA1
XP_007930040	Uncharacterized	557	383855	Ascomycota	Pezizomycotina	Dothideomycetes	Mycosphaerellaceae	Pseudocercospora	Pseudocercospora fijiensis	Pseudocercospora fijiensis CIRAD86	49.6	0	SOA1
XP_013280899	Uncharacterized	574	1442368	Ascomycota	Pezizomycotina	Eurotiomycetes	Herpotrichiellaceae	Fonsecaea	Fonsecaea pedrosoi	Fonsecaea pedrosoi CBS 271.37	49.6	0	SOA1
KFY38406	Uncharacterized	568	1420908	Ascomycota	Pezizomycotina	Leotiomycetes	Pseudeurotiaceae	Pseudogymnoascus	Pseudogymnoascus sp.	Pseudogymnoascus sp. VKM F-4514 (FW-929)	49.6	0	SOA1
EUN31889	Uncharacterized	548	930091	Ascomycota	Pezizomycotina	Dothideomycetes	Pleosporaceae	Bipolaris	Bipolaris victoriae	Bipolaris victoriae FI3	49.5	0	SOA1
EMF10824	Uncharacterized	544	692275	Ascomycota	Pezizomycotina	Dothideomycetes	Mycosphaerellaceae	Sphaerulina	Sphaerulina musiva	Sphaerulina musiva SO2202	49.5	0	SOA1
XP_013309918	Uncharacterized	560	348802	Ascomycota	Pezizomycotina	Eurotiomycetes	Herpotrichiellaceae	Exophiala	Exophiala xenobiotica	Exophiala xenobiotica	49.4	0	SOA1
EYB22724	Uncharacterized	545	5518	Ascomycota	Pezizomycotina	Sordariomycetes	Nectriaceae	Fusarium	Fusarium graminearum	Fusarium graminearum	49.3	0	SOA1
XP_011317487	Uncharacterized	545	229533	Ascomycota	Pezizomycotina	Sordariomycetes	Nectriaceae	Fusarium	Fusarium graminearum	Fusarium graminearum PH-1	49.3	0	SOA1
XP_007707016	Uncharacterized	553	930089	Ascomycota	Pezizomycotina	Dothideomycetes	Pleosporaceae	Bipolaris	Bipolaris zeicola	Bipolaris zeicola 26-R-13	49.3	0	SOA1
ENH80399	Allantoate	559	1213857	Ascomycota	Pezizomycotina	Sordariomycetes	Glomerellaceae	Colletotrichum	Colletotrichum orbiculare	Colletotrichum orbiculare MAFF 240422	49.2	0	SOA1
XP_001221537	Uncharacterized	552	306901	Ascomycota	Pezizomycotina	Sordariomycetes	Chaetomiaceae	Chaetomium	Chaetomium globosum	Chaetomium globosum CBS 148.51	49.2	0	SOA1
KEZ46382	Uncharacterized	543	563466	Ascomycota	Pezizomycotina	Sordariomycetes	Microascaceae	Scedosporium	Scedosporium apiospermum	Scedosporium apiospermum	49.1	0	SOA1
XP_008098688	Uncharacterized	555	645133	Ascomycota	Pezizomycotina	Sordariomycetes	Glomerellaceae	Colletotrichum	Colletotrichum graminicola	Colletotrichum graminicola M1.001	49	0	SOA1
KFY73685	Uncharacterized	569	1420912	Ascomycota	Pezizomycotina	Leotiomycetes	Pseudeurotiaceae	Pseudogymnoascus	Pseudogymnoascus sp.	Pseudogymnoascus sp. VKM F-103	49	0	SOA1
KPA44783	Uncharacterized	545	179993	Ascomycota	Pezizomycotina	Sordariomycetes	Nectriaceae	Fusarium	Fusarium langsethiae	Fusarium langsethiae	49	0	SOA1
XP_009262890	Uncharacterized	545	1028729	Ascomycota	Pezizomycotina	Sordariomycetes	Nectriaceae	Fusarium	Fusarium pseudograminearum	Fusarium pseudograminearum CS3096	48.9	0	SOA1
CRK12845	Uncharacterized	564	100787	Ascomycota	Pezizomycotina	Sordariomycetes	Plectosphaerellaceae	Verticillium	Verticillium longisporum	Verticillium longisporum	48.8	0	SOA1
XP_007599700	Uncharacterized	555	1445577	Ascomycota	Pezizomycotina	Sordariomycetes	Glomerellaceae	Colletotrichum	Colletotrichum fioriniae	Colletotrichum fioriniae PJ7	48.7	0	SOA1
XP_001794410	Uncharacterized	556	321614	Ascomycota	Pezizomycotina	Dothideomycetes	Phaeosphaeriaceae	Parastagonospora	Parastagonospora nodorum	Parastagonospora nodorum SN15	48.7	0	SOA1
KKP02020	Uncharacterized	556	5544	Ascomycota	Pezizomycotina	Sordariomycetes	Hypocreaceae	Trichoderma	Trichoderma harzianum	Trichoderma harzianum	48.6	0	SOA1
CRK23906	Uncharacterized	564	100787	Ascomycota	Pezizomycotina	Sordariomycetes	Plectosphaerellaceae	Verticillium	Verticillium longisporum	Verticillium longisporum	48.6	0	SOA1
KFY07862	Uncharacterized	566	1420902	Ascomycota	Pezizomycotina	Leotiomycetes	Pseudeurotiaceae	Pseudogymnoascus	Pseudogymnoascus sp.	Pseudogymnoascus sp. VKM F-4246	48.5	0	SOA1
XP_003346830	Uncharacterized	566	771870	Ascomycota	Pezizomycotina	Sordariomycetes	Sordariaceae	Sordaria	Sordaria macrospora	Sordaria macrospora k-hell	48.5	0	SOA1
KFY29644	Uncharacterized	566	1420907	Ascomycota	Pezizomycotina	Leotiomycetes	Pseudeurotiaceae	Pseudogymnoascus	Pseudogymnoascus sp.	Pseudogymnoascus sp. VKM F-4513 (FW-928)	48.5	0	SOA1
XP_013257386	Uncharacterized	562	1182545	Ascomycota	Pezizomycotina	Eurotiomycetes	Herpotrichiellaceae	Exophiala	Exophiala aquamarina	Exophiala aquamarina CBS 119918	48.4	0	SOA1
KKA27937	Uncharacterized	561	72032	Ascomycota	Pezizomycotina	Sordariomycetes	Ceratocystidaceae	Thielaviopsis	Thielaviopsis punctulata	Thielaviopsis punctulata	48.4	0	SOA1
EXL46164	Uncharacterized	543	1089448	Ascomycota	Pezizomycotina	Sordariomycetes	Nectriaceae	Fusarium	Fusarium oxysporum	Fusarium oxysporum f. sp. radicis-lycopersici 26381	48.3	0	SOA1
EWY80554	Uncharacterized	543	909455	Ascomycota	Pezizomycotina	Sordariomycetes	Nectriaceae	Fusarium	Fusarium oxysporum	Fusarium oxysporum FOSC 3-a	48.3	0	SOA1
CCT61641	Uncharacterized	542	1279085	Ascomycota	Pezizomycotina	Sordariomycetes	Nectriaceae	Fusarium	Fusarium fujikuroi	Fusarium fujikuroi IMI 58289	48.3	0	SOA1
EWZ49351	Uncharacterized	543	660027	Ascomycota	Pezizomycotina	Sordariomycetes	Nectriaceae	Fusarium	Fusarium oxysporum	Fusarium oxysporum Fo47	48.3	0	SOA1
EWG50578	Uncharacterized	542	334819	Ascomycota	Pezizomycotina	Sordariomycetes	Nectriaceae	Fusarium	Fusarium verticillioides	Fusarium verticillioides 7600	48.1	0	SOA1
XP_003852478	Uncharacterized	562	336722	Ascomycota	Pezizomycotina	Dothideomycetes	Mycosphaerellaceae	Zymoseptoria	Zymoseptoria tritici	Zymoseptoria tritici IPO323	48.1	0	SOA1
EXK46589	Uncharacterized	545	1089452	Ascomycota	Pezizomycotina	Sordariomycetes	Nectriaceae	Fusarium	Fusarium oxysporum	Fusarium oxysporum f. sp. melonis 26406	48.1	0	SOA1
EGU86211	Uncharacterized	545	660025	Ascomycota	Pezizomycotina	Sordariomycetes	Nectriaceae	Fusarium	Fusarium oxysporum	Fusarium oxysporum Fo5176	48.1	0	SOA1
XP_007755667	Uncharacterized	559	1182544	Ascomycota	Pezizomycotina	Eurotiomycetes	Herpotrichiellaceae	Cladophialophora	Cladophialophora yegresii	Cladophialophora yegresii CBS 114405	48	0	SOA1
XP_008727483	Uncharacterized	559	1279043	Ascomycota	Pezizomycotina	Eurotiomycetes	Herpotrichiellaceae	Cladophialophora	Cladophialophora carrionii	Cladophialophora carrionii CBS 160.54	48	0	SOA1
KDN62115	Uncharacterized	556	1173701	Ascomycota	Pezizomycotina	Sordariomycetes	Glomerellaceae	Colletotrichum	Colletotrichum sublineola	Colletotrichum sublineola	47.9	0	SOA1
XP_011124560	Uncharacterized	561	756982	Ascomycota	Pezizomycotina	Orbiliomycetes	Orbiliaceae	Orbilia	Arthrobotrys oligospora	Arthrobotrys oligospora ATCC 24927	47.7	0	SOA1
XP_007279089	Allantoate	557	1213859	Ascomycota	Pezizomycotina	Sordariomycetes	Glomerellaceae	Colletotrichum	Colletotrichum gloeosporioides	Colletotrichum gloeosporioides Nara gc5	47.6	0	SOA1
XP_008713728	Uncharacterized	560	1220924	Ascomycota	Pezizomycotina	Eurotiomycetes	Cyphellophoraceae	Cyphellophora	Cyphellophora europaea	Cyphellophora europaea CBS 101466	47.2	0	SOA1
KIL86552	Uncharacterized	540	40199	Ascomycota	Pezizomycotina	Sordariomycetes	Nectriaceae	Fusarium	Fusarium avenaceum	Fusarium avenaceum	47.1	0	SOA1
KFX89426	Uncharacterized	568	1437433	Ascomycota	Pezizomycotina	Leotiomycetes	Pseudeurotiaceae	Pseudogymnoascus	Pseudogymnoascus sp.	Pseudogymnoascus sp. VKM F-3557	49.3	2e-180	SOA1
KFY04808	Uncharacterized	568	1391699	Ascomycota	Pezizomycotina	Leotiomycetes	Pseudeurotiaceae	Pseudogymnoascus	Pseudogymnoascus sp.	Pseudogymnoascus sp. VKM F-3808	48.5	4e-180	SOA1
XP_007832546	Uncharacterized	545	1229662	Ascomycota	Pezizomycotina	Sordariomycetes	Amphisphaeriaceae	Pestalotiopsis	Pestalotiopsis fici	Pestalotiopsis fici W106-1	48.4	2e-179	SOA1
CDI52402	Uncharacterized	590	1398559	Basidiomycota	Ustilaginomycotina	Ustilaginomycetes	Ustilaginaceae	Melanopsichium	Melanopsichium pennsylvanicum	Melanopsichium pennsylvanicum 4	48.4	2e-178	SOA1
XP_013958290	Uncharacterized	502	413071	Ascomycota	Pezizomycotina	Sordariomycetes	Hypocreaceae	Trichoderma	Trichoderma virens	Trichoderma virens Gv29-8	49.8	3e-178	SOA1
KEQ79527	Uncharacterized	540	1043002	Ascomycota	Pezizomycotina	Dothideomycetes	Aureobasidiaceae	Aureobasidium	Aureobasidium pullulans	Aureobasidium pullulans EXF-150	45.6	4e-178	SOA1
XP_006694436	Uncharacterized	544	759272	Ascomycota	Pezizomycotina	Sordariomycetes	Chaetomiaceae	Chaetomium	Chaetomium thermophilum	Chaetomium thermophilum var. thermophilum DSM 1495	49.5	5e-177	SOA1
EJT97231	Uncharacterized	546	745407	Basidiomycota	Agaricomycotina	Dacrymycetes	Dacrymycetaceae	Dacryopinax	Dacryopinax sp.	Dacryopinax sp. DJM-731 SS1	46.3	6e-177	SOA1
XP_011110709	Uncharacterized	555	1284197	Ascomycota	Pezizomycotina	Orbiliomycetes	Orbiliaceae	Dactylellina	Dactylellina haptotyla	Dactylellina haptotyla CBS 200.50	48.3	6e-176	SOA1
XP_958530	Uncharacterized	576	367110	Ascomycota	Pezizomycotina	Sordariomycetes	Sordariaceae	Neurospora	Neurospora crassa	Neurospora crassa OR74A	48.5	2e-175	SOA1
XP_012190036	Uncharacterized	581	1305764	Basidiomycota	Ustilaginomycotina	Ustilaginomycetes	Ustilaginaceae	Pseudozyma	Pseudozyma hubeiensis	Pseudozyma hubeiensis SY62	49.4	3e-175	SOA1
KFA69313	Uncharacterized	588	1283841	Ascomycota	Pezizomycotina	Sordariomycetes	Stachybotriaceae	Stachybotrys	Stachybotrys chlorohalonata	Stachybotrys chlorohalonata IBT 40285	47.2	5e-175	SOA1
KKY21053	Allantoate	535	420778	Ascomycota	Pezizomycotina	Dothideomycetes	Botryosphaeriaceae	Diplodia	Diplodia seriata	Diplodia seriata	47.6	7e-175	SOA1
XP_011387563	Uncharacterized	586	237631	Basidiomycota	Ustilaginomycotina	Ustilaginomycetes	Ustilaginaceae	Ustilago	Ustilago maydis	Ustilago maydis 521	47.8	1e-173	SOA1
EFX04083	Allantoate	559	655863	Ascomycota	Pezizomycotina	Sordariomycetes	Ophiostomataceae	Grosmannia	Grosmannia clavigera	Grosmannia clavigera kw1407	46.9	3e-173	SOA1
XP_001389557	Uncharacterized	559	425011	Ascomycota	Pezizomycotina	Eurotiomycetes	Aspergillaceae	Aspergillus	Aspergillus niger	Aspergillus niger CBS 513.88	45.6	1e-172	SOA1
EHA26928	Uncharacterized	559	380704	Ascomycota	Pezizomycotina	Eurotiomycetes	Aspergillaceae	Aspergillus	Aspergillus niger	Aspergillus niger ATCC 1015	45.5	1e-172	SOA1
KND02532	Uncharacterized	524	645134	Chytridiomycota	(without subdivision)	Chytridiomycetes	Spizellomycetaceae	Spizellomyces	Spizellomyces punctatus	Spizellomyces punctatus DAOM BR117	48.6	3e-172	SOA1
XP_013422852	Uncharacterized	540	1043004	Ascomycota	Pezizomycotina	Dothideomycetes	Aureobasidiaceae	Aureobasidium	Aureobasidium namibiae	Aureobasidium namibiae CBS 147.97	47.1	4e-172	SOA1
CBQ71749	Uncharacterized	586	999809	Basidiomycota	Ustilaginomycotina	Ustilaginomycetes	Ustilaginaceae	Sporisorium	Sporisorium reilianum	Sporisorium reilianum SRZ2	48.6	1e-171	SOA1
EDK40952	Uncharacterized	581	294746	Ascomycota	Saccharomycotina	Saccharomycetes	Debaryomycetaceae	Meyerozyma	Meyerozyma guilliermondii	Meyerozyma guilliermondii ATCC 6260	47.1	1e-171	SOA1
XP_001483095	Uncharacterized	581	294746	Ascomycota	Saccharomycotina	Saccharomycetes	Debaryomycetaceae	Meyerozyma	Meyerozyma guilliermondii	Meyerozyma guilliermondii ATCC 6260	47.1	4e-171	SOA1
XP_013347564	Uncharacterized	540	1043005	Ascomycota	Pezizomycotina	Dothideomycetes	Aureobasidiaceae	Aureobasidium	Aureobasidium subglaciale	Aureobasidium subglaciale EXF-2481	44.7	5e-171	SOA1
XP_001903254	Uncharacterized	616	515849	Ascomycota	Pezizomycotina	Sordariomycetes	Lasiosphaeriaceae	Podospora	Podospora anserina	Podospora anserina S mat+	46	2e-170	SOA1
CAK44049	Uncharacterized	595	5061	Ascomycota	Pezizomycotina	Eurotiomycetes	Aspergillaceae	Aspergillus	Aspergillus niger	Aspergillus niger	45.4	2e-170	SOA1
ENH84658	Uncharacterized	584	1213857	Ascomycota	Pezizomycotina	Sordariomycetes	Glomerellaceae	Colletotrichum	Colletotrichum orbiculare	Colletotrichum orbiculare MAFF 240422	49.3	4e-169	SOA1
EST07507	Uncharacterized	586	1365824	Basidiomycota	Ustilaginomycotina	Ustilaginomycetes	Ustilaginaceae	Pseudozyma	Pseudozyma brasiliensis	Pseudozyma brasiliensis GHG001	47.4	4e-169	SOA1
GAC76488	Uncharacterized	588	1151754	Basidiomycota	Ustilaginomycotina	Ustilaginomycetes	Ustilaginaceae	Pseudozyma	Pseudozyma antarctica	Pseudozyma antarctica T-34	46.9	4e-169	SOA1
XP_001903101	Uncharacterized	586	515849	Ascomycota	Pezizomycotina	Sordariomycetes	Lasiosphaeriaceae	Podospora	Podospora anserina	Podospora anserina S mat+	44.3	5e-169	SOA1
GAK63363	Uncharacterized	602	84753	Basidiomycota	Ustilaginomycotina	Ustilaginomycetes	Ustilaginaceae	Pseudozyma	Pseudozyma antarctica	Pseudozyma antarctica	46.9	6e-169	SOA1
KFY79437	Uncharacterized	590	1420912	Ascomycota	Pezizomycotina	Leotiomycetes	Pseudeurotiaceae	Pseudogymnoascus	Pseudogymnoascus sp.	Pseudogymnoascus sp. VKM F-103	45.4	1e-168	SOA1
EIT77947	Uncharacterized	460	1160506	Ascomycota	Pezizomycotina	Eurotiomycetes	Aspergillaceae	Aspergillus	Aspergillus oryzae	Aspergillus oryzae 3.042	51.6	2e-168	SOA1
CCF53673	Uncharacterized	588	120017	Basidiomycota	Ustilaginomycotina	Ustilaginomycetes	Ustilaginaceae	Ustilago	Ustilago hordei	Ustilago hordei	46.3	2e-168	SOA1
KIH91955	Allantoate	571	1398154	Ascomycota	Pezizomycotina	Sordariomycetes	Ophiostomataceae	Sporothrix	Sporothrix brasiliensis	Sporothrix brasiliensis 5110	46.2	2e-168	SOA1
BAE57542	Uncharacterized	556	510516	Ascomycota	Pezizomycotina	Eurotiomycetes	Aspergillaceae	Aspergillus	Aspergillus oryzae	Aspergillus oryzae RIB40	45.8	2e-168	SOA1
KEQ65093	Uncharacterized	541	1043003	Ascomycota	Pezizomycotina	Dothideomycetes	Aureobasidiaceae	Aureobasidium	Aureobasidium melanogenum	Aureobasidium melanogenum CBS 110374	44.6	2e-168	SOA1
KOS19819	Uncharacterized	525	150374	Ascomycota	Pezizomycotina	Sordariomycetes	Hypocreaceae	Escovopsis	Escovopsis weberi	Escovopsis weberi	45.5	3e-168	SOA1
EYE90586	Uncharacterized	569	1388766	Ascomycota	Pezizomycotina	Eurotiomycetes	Aspergillaceae	Aspergillus	Aspergillus ruber	Aspergillus ruber CBS 135680	49.1	4e-168	SOA1
XP_008596776	Phthalate	561	655819	Ascomycota	Pezizomycotina	Sordariomycetes	Cordycipitaceae	Beauveria	Beauveria bassiana	Beauveria bassiana ARSEF 2860	48	4e-168	SOA1
ERS99649	Uncharacterized	571	1391915	Ascomycota	Pezizomycotina	Sordariomycetes	Ophiostomataceae	Sporothrix	Sporothrix schenckii	Sporothrix schenckii ATCC 58251	46.3	4e-168	SOA1
BAO38742	Uncharacterized	572	1003335	Ascomycota	Saccharomycotina	Saccharomycetes	Saccharomycetaceae	Kluyveromyces	Kluyveromyces marxianus	Kluyveromyces marxianus DMKU3-1042	46.2	5e-168	SOA1
XP_002374975	Allantoate	556	332952	Ascomycota	Pezizomycotina	Eurotiomycetes	Aspergillaceae	Aspergillus	Aspergillus flavus	Aspergillus flavus NRRL3357	45.8	5e-168	SOA1
ETS62765	Uncharacterized	588	1391700	Basidiomycota	Ustilaginomycotina	Ustilaginomycetes	Ustilaginaceae	Pseudozyma	Pseudozyma aphidis	Pseudozyma aphidis DSM 70725	46.7	7e-168	SOA1
XP_007911466	Phthalate	570	1286976	Ascomycota	Pezizomycotina	Sordariomycetes	Togniniaceae	Phaeoacremonium	Phaeoacremonium minimum	Phaeoacremonium minimum UCRPA7	47.9	8e-168	SOA1
GAA87325	Allantoate	555	1033177	Ascomycota	Pezizomycotina	Eurotiomycetes	Aspergillaceae	Aspergillus	Aspergillus kawachii	Aspergillus kawachii IFO 4308	46.4	8e-168	SOA1
EUC56435	Uncharacterized	551	1086054	Basidiomycota	Agaricomycotina	Agaricomycetes	Ceratobasidiaceae	Rhizoctonia	Rhizoctonia solani	Rhizoctonia solani AG-3 Rhs1AP	46.4	8e-168	SOA1
KEZ42112	Uncharacterized	584	563466	Ascomycota	Pezizomycotina	Sordariomycetes	Microascaceae	Scedosporium	Scedosporium apiospermum	Scedosporium apiospermum	47.6	2e-167	SOA1
XP_003655398	Uncharacterized	558	578455	Ascomycota	Pezizomycotina	Sordariomycetes	Chaetomiaceae	Thielavia	Thielavia terrestris	Thielavia terrestris NRRL 8126	47.4	2e-167	SOA1
KIM97556	Uncharacterized	571	913774	Ascomycota	Pezizomycotina	Leotiomycetes	Myxotrichaceae	Oidiodendron	Oidiodendron maius	Oidiodendron maius Zn	47.2	7e-167	SOA1
XP_013020306	Uncharacterized	588	483514	Ascomycota	Taphrinomycotina	Schizosaccharomycetes	Schizosaccharomycetaceae	Schizosaccharomyces	Schizosaccharomyces octosporus	Schizosaccharomyces octosporus yFS286	47.7	8e-167	SOA1
XP_006960549	Uncharacterized	537	671144	Basidiomycota	Agaricomycotina	Wallemiomycetes	Wallemiaceae	Wallemia	Wallemia mellicola	Wallemia mellicola CBS 633.66	46.4	8e-167	SOA1
CDO95758	Uncharacterized	544	1427455	Ascomycota	Saccharomycotina	Saccharomycetes	Saccharomycetaceae	Kluyveromyces	Kluyveromyces dobzhanskii	Kluyveromyces dobzhanskii CBS 2104	46	1e-166	SOA1
KFA61195	Uncharacterized	547	1283841	Ascomycota	Pezizomycotina	Sordariomycetes	Stachybotriaceae	Stachybotrys	Stachybotrys chlorohalonata	Stachybotrys chlorohalonata IBT 40285	47	2e-166	SOA1
XP_003000765	Uncharacterized	495	526221	Ascomycota	Pezizomycotina	Sordariomycetes	Plectosphaerellaceae	Verticillium	Verticillium alfalfae	Verticillium alfalfae VaMs.102	45.7	4e-166	SOA1
ERT01168	Uncharacterized	567	1391915	Ascomycota	Pezizomycotina	Sordariomycetes	Ophiostomataceae	Sporothrix	Sporothrix schenckii	Sporothrix schenckii ATCC 58251	47.1	5e-166	SOA1
KII91215	Uncharacterized	551	944288	Basidiomycota	Agaricomycotina	Agaricomycetes	Agaricales incertae sedis	Plicaturopsis	Plicaturopsis crispa	Plicaturopsis crispa FD-325 SS-3	47.6	8e-166	SOA1
XP_003296566	Uncharacterized	553	861557	Ascomycota	Pezizomycotina	Dothideomycetes	Pleosporaceae	Pyrenophora	Pyrenophora teres	Pyrenophora teres f. teres 0-1	47.5	2e-165	SOA1
XP_007822519	Phthalate	547	655844	Ascomycota	Pezizomycotina	Sordariomycetes	Clavicipitaceae	Metarhizium	Metarhizium robertsii	Metarhizium robertsii ARSEF 23	47.6	3e-165	SOA1
XP_009159630	Uncharacterized	551	858893	Ascomycota	Pezizomycotina	Eurotiomycetes	Herpotrichiellaceae	Exophiala	Exophiala dermatitidis	Exophiala dermatitidis NIH/UT8656	49.4	4e-165	SOA1
XP_002618456	Uncharacterized	554	306902	Ascomycota	Saccharomycotina	Saccharomycetes	Metschnikowiaceae	Clavispora	Clavispora lusitaniae	Clavispora lusitaniae ATCC 42720	44.4	4e-165	SOA1
KID79240	Allantoate	547	1276141	Ascomycota	Pezizomycotina	Sordariomycetes	Clavicipitaceae	Metarhizium	Metarhizium brunneum	Metarhizium brunneum ARSEF 3297	47.8	5e-165	SOA1
KIV96096	Uncharacterized	509	212818	Ascomycota	Pezizomycotina	Eurotiomycetes	Herpotrichiellaceae	Exophiala	Exophiala mesophila	Exophiala mesophila	50.9	6e-165	SOA1
KND99276	Uncharacterized	552	498019	Ascomycota	Saccharomycotina	Saccharomycetes	Metschnikowiaceae	Clavispora	Candida auris	Candida auris	44.4	7e-165	SOA1
KNG84704	Allantoate	556	1509407	Ascomycota	Pezizomycotina	Eurotiomycetes	Aspergillaceae	Aspergillus	Aspergillus nomius	Aspergillus nomius NRRL 13137	46.5	8e-165	SOA1
KLP05035	Nicotinamide mononucleotide	577	5127	Ascomycota	Pezizomycotina	Sordariomycetes	Nectriaceae	Fusarium	Fusarium fujikuroi	Fusarium fujikuroi	47.2	1e-164	SOA1
XP_002478087	Uncharacterized	587	441959	Ascomycota	Pezizomycotina	Eurotiomycetes	Trichocomaceae	Talaromyces	Talaromyces stipitatus	Talaromyces stipitatus ATCC 10500	46.7	1e-164	SOA1
XP_001819544	Uncharacterized	551	510516	Ascomycota	Pezizomycotina	Eurotiomycetes	Aspergillaceae	Aspergillus	Aspergillus oryzae	Aspergillus oryzae RIB40	45.6	1e-164	SOA1
CRK18199	Uncharacterized	583	100787	Ascomycota	Pezizomycotina	Sordariomycetes	Plectosphaerellaceae	Verticillium	Verticillium longisporum	Verticillium longisporum	47.7	2e-164	SOA1
KIY50631	Uncharacterized	559	1128425	Basidiomycota	Agaricomycotina	Agaricomycetes	Fistulinaceae	Fistulina	Fistulina hepatica	Fistulina hepatica ATCC 64428	47.4	2e-164	SOA1
KLO90787	Nicotinamide mononucleotide	577	5127	Ascomycota	Pezizomycotina	Sordariomycetes	Nectriaceae	Fusarium	Fusarium fujikuroi	Fusarium fujikuroi	47	3e-164	SOA1
XP_001273719	Uncharacterized	559	344612	Ascomycota	Pezizomycotina	Eurotiomycetes	Aspergillaceae	Aspergillus	Aspergillus clavatus	Aspergillus clavatus NRRL 1	46.8	3e-164	SOA1
XP_003049587	Uncharacterized	528	660122	Ascomycota	Pezizomycotina	Sordariomycetes	Nectriaceae	Fusarium	Nectria haematococca	Nectria haematococca mpVI 77-13-4	45	1e-163	SOA1
XP_003345688	Uncharacterized	574	771870	Ascomycota	Pezizomycotina	Sordariomycetes	Sordariaceae	Sordaria	Sordaria macrospora	Sordaria macrospora k-hell	46.3	2e-163	SOA1
XP_013957164	Uncharacterized	556	413071	Ascomycota	Pezizomycotina	Sordariomycetes	Hypocreaceae	Trichoderma	Trichoderma virens	Trichoderma virens Gv29-8	46	2e-163	SOA1
EMD33330	Uncharacterized	580	914234	Basidiomycota	Agaricomycotina	Agaricomycetes	Coriolaceae	Gelatoporia	Gelatoporia subvermispora	Gelatoporia subvermispora B	44.4	2e-163	SOA1
CCT74723	Nicotinamide mononucleotide	577	1279085	Ascomycota	Pezizomycotina	Sordariomycetes	Nectriaceae	Fusarium	Fusarium fujikuroi	Fusarium fujikuroi IMI 58289	46.8	4e-163	SOA1
EXK84897	Uncharacterized	577	1089458	Ascomycota	Pezizomycotina	Sordariomycetes	Nectriaceae	Fusarium	Fusarium oxysporum	Fusarium oxysporum f. sp. raphani 54005	46.6	6e-163	SOA1
KGQ09814	Uncharacterized	582	1245745	Ascomycota	Pezizomycotina	Sordariomycetes	Cordycipitaceae	Beauveria	Beauveria bassiana	Beauveria bassiana D1-5	45.9	6e-163	SOA1
KEZ42839	Uncharacterized	562	563466	Ascomycota	Pezizomycotina	Sordariomycetes	Microascaceae	Scedosporium	Scedosporium apiospermum	Scedosporium apiospermum	47.1	7e-163	SOA1
KIP09399	Uncharacterized	577	745531	Basidiomycota	Agaricomycotina	Agaricomycetes	Phanerochaetaceae	Phlebiopsis	Phlebiopsis gigantea	Phlebiopsis gigantea 11061_1 CR5-6	44.9	7e-163	SOA1
XP_006964233	Uncharacterized	556	431241	Ascomycota	Pezizomycotina	Sordariomycetes	Hypocreaceae	Trichoderma	Trichoderma reesei	Trichoderma reesei QM6a	45.8	8e-163	SOA1
XP_009848933	Uncharacterized	574	510951	Ascomycota	Pezizomycotina	Sordariomycetes	Sordariaceae	Neurospora	Neurospora tetrasperma	Neurospora tetrasperma FGSC 2508	46.8	9e-163	SOA1
KEQ83992	Uncharacterized	547	1043002	Ascomycota	Pezizomycotina	Dothideomycetes	Aureobasidiaceae	Aureobasidium	Aureobasidium pullulans	Aureobasidium pullulans EXF-150	47.1	1e-162	SOA1
KKY27921	Allantoate	559	158046	Ascomycota	Pezizomycotina	Eurotiomycetes	Phaeomoniellales incertae sedis	Phaeomoniella	Phaeomoniella chlamydospora	Phaeomoniella chlamydospora	46.2	1e-162	SOA1
XP_011106919	Uncharacterized	559	1284197	Ascomycota	Pezizomycotina	Orbiliomycetes	Orbiliaceae	Dactylellina	Dactylellina haptotyla	Dactylellina haptotyla CBS 200.50	45	1e-162	SOA1
KFY65549	Uncharacterized	639	1420909	Ascomycota	Pezizomycotina	Leotiomycetes	Pseudeurotiaceae	Pseudogymnoascus	Pseudogymnoascus sp.	Pseudogymnoascus sp. VKM F-4515 (FW-2607)	44.7	1e-162	SOA1
EXL71008	Uncharacterized	577	1089457	Ascomycota	Pezizomycotina	Sordariomycetes	Nectriaceae	Fusarium	Fusarium oxysporum	Fusarium oxysporum f. sp. conglutinans race 2 54008	46.6	2e-162	SOA1
XP_962843	Uncharacterized	574	367110	Ascomycota	Pezizomycotina	Sordariomycetes	Sordariaceae	Neurospora	Neurospora crassa	Neurospora crassa OR74A	46.6	2e-162	SOA1
EXA36002	Uncharacterized	577	1080344	Ascomycota	Pezizomycotina	Sordariomycetes	Nectriaceae	Fusarium	Fusarium oxysporum	Fusarium oxysporum f. sp. pisi HDV247	46.6	2e-162	SOA1
KFG83573	Allantoate	547	5530	Ascomycota	Pezizomycotina	Sordariomycetes	Clavicipitaceae	Metarhizium	Metarhizium anisopliae	Metarhizium anisopliae	45.8	2e-162	SOA1
XP_013289639	Uncharacterized	580	1442368	Ascomycota	Pezizomycotina	Eurotiomycetes	Herpotrichiellaceae	Fonsecaea	Fonsecaea pedrosoi	Fonsecaea pedrosoi CBS 271.37	45.7	2e-162	SOA1
EMT71323	Uncharacterized	577	1229665	Ascomycota	Pezizomycotina	Sordariomycetes	Nectriaceae	Fusarium	Fusarium oxysporum	Fusarium oxysporum f. sp. cubense race 4	46.5	3e-162	SOA1
EWZ32540	Uncharacterized	577	660027	Ascomycota	Pezizomycotina	Sordariomycetes	Nectriaceae	Fusarium	Fusarium oxysporum	Fusarium oxysporum Fo47	46.5	3e-162	SOA1
EXK29135	Uncharacterized	577	1089452	Ascomycota	Pezizomycotina	Sordariomycetes	Nectriaceae	Fusarium	Fusarium oxysporum	Fusarium oxysporum f. sp. melonis 26406	46.5	3e-162	SOA1
EFX04279	Uncharacterized	569	655863	Ascomycota	Pezizomycotina	Sordariomycetes	Ophiostomataceae	Grosmannia	Grosmannia clavigera	Grosmannia clavigera kw1407	45.2	4e-162	SOA1
XP_006696727	Uncharacterized	622	759272	Ascomycota	Pezizomycotina	Sordariomycetes	Chaetomiaceae	Chaetomium	Chaetomium thermophilum	Chaetomium thermophilum var. thermophilum DSM 1495	46.4	5e-162	SOA1
XP_007840006	Uncharacterized	558	1229662	Ascomycota	Pezizomycotina	Sordariomycetes	Amphisphaeriaceae	Pestalotiopsis	Pestalotiopsis fici	Pestalotiopsis fici W106-1	44.9	5e-162	SOA1
EXM19237	Uncharacterized	577	1089449	Ascomycota	Pezizomycotina	Sordariomycetes	Nectriaceae	Fusarium	Fusarium oxysporum	Fusarium oxysporum f. sp. vasinfectum 25433	46.6	6e-162	SOA1
XP_013346377	Uncharacterized	550	1043005	Ascomycota	Pezizomycotina	Dothideomycetes	Aureobasidiaceae	Aureobasidium	Aureobasidium subglaciale	Aureobasidium subglaciale EXF-2481	45.2	7e-162	SOA1
XP_013317680	Uncharacterized	549	348802	Ascomycota	Pezizomycotina	Eurotiomycetes	Herpotrichiellaceae	Exophiala	Exophiala xenobiotica	Exophiala xenobiotica	49	9e-162	SOA1
ENH80860	Phthalate	541	1213857	Ascomycota	Pezizomycotina	Sordariomycetes	Glomerellaceae	Colletotrichum	Colletotrichum orbiculare	Colletotrichum orbiculare MAFF 240422	47.8	1e-161	SOA1
KHE84203	Uncharacterized	574	5141	Ascomycota	Pezizomycotina	Sordariomycetes	Sordariaceae	Neurospora	Neurospora crassa	Neurospora crassa	46.6	1e-161	SOA1
EWY83601	Uncharacterized	577	909455	Ascomycota	Pezizomycotina	Sordariomycetes	Nectriaceae	Fusarium	Fusarium oxysporum	Fusarium oxysporum FOSC 3-a	46.3	1e-161	SOA1
EPE06865	Allantoate	563	1262450	Ascomycota	Pezizomycotina	Sordariomycetes	Ophiostomataceae	Ophiostoma	Ophiostoma piceae	Ophiostoma piceae UAMH 11346	46.2	1e-161	SOA1
CEJ58530	Uncharacterized	568	104259	Ascomycota	Pezizomycotina	Eurotiomycetes	Aspergillaceae	Penicillium	Penicillium brasilianum	Penicillium brasilianum	46	1e-161	SOA1
XP_009156073	Uncharacterized	590	858893	Ascomycota	Pezizomycotina	Eurotiomycetes	Herpotrichiellaceae	Exophiala	Exophiala dermatitidis	Exophiala dermatitidis NIH/UT8656	45	1e-161	SOA1
XP_008021510	Uncharacterized	552	671987	Ascomycota	Pezizomycotina	Dothideomycetes	Pleosporaceae	Setosphaeria	Setosphaeria turcica	Setosphaeria turcica Et28A	47.1	2e-161	SOA1
KIN05729	Uncharacterized	591	913774	Ascomycota	Pezizomycotina	Leotiomycetes	Myxotrichaceae	Oidiodendron	Oidiodendron maius	Oidiodendron maius Zn	46	2e-161	SOA1
KIP11782	Uncharacterized	566	745531	Basidiomycota	Agaricomycotina	Agaricomycetes	Phanerochaetaceae	Phlebiopsis	Phlebiopsis gigantea	Phlebiopsis gigantea 11061_1 CR5-6	45.1	2e-161	SOA1
XP_009654617	Allantoate	551	498257	Ascomycota	Pezizomycotina	Sordariomycetes	Plectosphaerellaceae	Verticillium	Verticillium dahliae	Verticillium dahliae VdLs.17	44.4	2e-161	SOA1
CEO59474	Allantoate	548	104259	Ascomycota	Pezizomycotina	Eurotiomycetes	Aspergillaceae	Penicillium	Penicillium brasilianum	Penicillium brasilianum	44.3	2e-161	SOA1
XP_003039806	Uncharacterized	594	660122	Ascomycota	Pezizomycotina	Sordariomycetes	Nectriaceae	Fusarium	Nectria haematococca	Nectria haematococca mpVI 77-13-4	44	2e-161	SOA1
KIX92195	Uncharacterized	594	1442371	Ascomycota	Pezizomycotina	Eurotiomycetes	Herpotrichiellaceae	Fonsecaea	Fonsecaea multimorphosa	Fonsecaea multimorphosa CBS 102226	46.9	3e-161	SOA1
KNB09202	Uncharacterized	577	426428	Ascomycota	Pezizomycotina	Sordariomycetes	Nectriaceae	Fusarium	Fusarium oxysporum	Fusarium oxysporum f. sp. lycopersici 4287	46.3	4e-161	SOA1
XP_001909010	Uncharacterized	575	515849	Ascomycota	Pezizomycotina	Sordariomycetes	Lasiosphaeriaceae	Podospora	Podospora anserina	Podospora anserina S mat+	47.1	5e-161	SOA1
XP_502240	Uncharacterized	542	284591	Ascomycota	Saccharomycotina	Saccharomycetes	Dipodascaceae	Yarrowia	Yarrowia lipolytica	Yarrowia lipolytica CLIB122	42.9	5e-161	SOA1
ERS98558	Uncharacterized	568	1391915	Ascomycota	Pezizomycotina	Sordariomycetes	Ophiostomataceae	Sporothrix	Sporothrix schenckii	Sporothrix schenckii ATCC 58251	47.3	6e-161	SOA1
KOC08103	Uncharacterized	569	1392242	Ascomycota	Pezizomycotina	Eurotiomycetes	Aspergillaceae	Aspergillus	Aspergillus flavus	Aspergillus flavus AF70	45.8	7e-161	SOA1
XP_013425439	Uncharacterized	522	1043004	Ascomycota	Pezizomycotina	Dothideomycetes	Aureobasidiaceae	Aureobasidium	Aureobasidium namibiae	Aureobasidium namibiae CBS 147.97	46.5	8e-161	SOA1
XP_003047197	Uncharacterized	559	660122	Ascomycota	Pezizomycotina	Sordariomycetes	Nectriaceae	Fusarium	Nectria haematococca	Nectria haematococca mpVI 77-13-4	42.6	9e-161	SOA1
EPE10917	Uncharacterized	566	1262450	Ascomycota	Pezizomycotina	Sordariomycetes	Ophiostomataceae	Ophiostoma	Ophiostoma piceae	Ophiostoma piceae UAMH 11346	48.3	1e-160	SOA1
XP_011118427	Uncharacterized	558	756982	Ascomycota	Pezizomycotina	Orbiliomycetes	Orbiliaceae	Orbilia	Arthrobotrys oligospora	Arthrobotrys oligospora ATCC 24927	46.7	1e-160	SOA1
XP_007804588	Uncharacterized	548	1263415	Ascomycota	Pezizomycotina	Eurotiomycetes	Verrucariaceae	Endocarpon	Endocarpon pusillum	Endocarpon pusillum Z07020	45.9	1e-160	SOA1
KFY23382	Uncharacterized	573	1420906	Ascomycota	Pezizomycotina	Leotiomycetes	Pseudeurotiaceae	Pseudogymnoascus	Pseudogymnoascus sp.	Pseudogymnoascus sp. VKM F-4281 (FW-2241)	44.3	1e-160	SOA1
XP_013945867	Uncharacterized	560	452589	Ascomycota	Pezizomycotina	Sordariomycetes	Hypocreaceae	Trichoderma	Trichoderma atroviride	Trichoderma atroviride IMI 206040	44.2	1e-160	SOA1
KIW48307	Uncharacterized	549	215243	Ascomycota	Pezizomycotina	Eurotiomycetes	Herpotrichiellaceae	Exophiala	Exophiala oligosperma	Exophiala oligosperma	48	2e-160	SOA1
KIY73612	Uncharacterized	523	1314674	Basidiomycota	Agaricomycotina	Agaricomycetes	Corticiaceae	Cylindrobasidium	Cylindrobasidium torrendii	Cylindrobasidium torrendii FP15055 ss-10	45.7	2e-160	SOA1
XP_007311345	Uncharacterized	571	721885	Basidiomycota	Agaricomycotina	Agaricomycetes	Stereaceae	Stereum	Stereum hirsutum	Stereum hirsutum FP-91666 SS1	44.7	2e-160	SOA1
XP_002484417	Uncharacterized	549	441959	Ascomycota	Pezizomycotina	Eurotiomycetes	Trichocomaceae	Talaromyces	Talaromyces stipitatus	Talaromyces stipitatus ATCC 10500	43.2	2e-160	SOA1
CUA77239	Uncharacterized	576	456999	Basidiomycota	Agaricomycotina	Agaricomycetes	Ceratobasidiaceae	Rhizoctonia	Rhizoctonia solani	Rhizoctonia solani	44.5	3e-160	SOA1
XP_007377836	Uncharacterized	550	619300	Ascomycota	Saccharomycotina	Saccharomycetes	Debaryomycetaceae	Spathaspora	Spathaspora passalidarum	Spathaspora passalidarum NRRL Y-27907	45.9	4e-160	SOA1
KIK02883	Uncharacterized	577	1095629	Basidiomycota	Agaricomycotina	Agaricomycetes	Tricholomataceae	Laccaria	Laccaria amethystina	Laccaria amethystina LaAM-08-1	47.1	5e-160	SOA1
KEZ42843	Uncharacterized	586	563466	Ascomycota	Pezizomycotina	Sordariomycetes	Microascaceae	Scedosporium	Scedosporium apiospermum	Scedosporium apiospermum	46	5e-160	SOA1
EEQ46996	Uncharacterized	558	294748	Ascomycota	Saccharomycotina	Saccharomycetes	Debaryomycetaceae	Candida	Candida albicans	Candida albicans WO-1	44.8	5e-160	SOA1
KKP06987	Uncharacterized	552	5544	Ascomycota	Pezizomycotina	Sordariomycetes	Hypocreaceae	Trichoderma	Trichoderma harzianum	Trichoderma harzianum	44.2	5e-160	SOA1
XP_007841360	Uncharacterized	561	1229662	Ascomycota	Pezizomycotina	Sordariomycetes	Amphisphaeriaceae	Pestalotiopsis	Pestalotiopsis fici	Pestalotiopsis fici W106-1	45.6	6e-160	SOA1
KGR05169	Uncharacterized	558	1094989	Ascomycota	Saccharomycotina	Saccharomycetes	Debaryomycetaceae	Candida	Candida albicans	Candida albicans P78048	44.7	6e-160	SOA1
KJK64737	D-galactonate	567	1403190	Ascomycota	Pezizomycotina	Eurotiomycetes	Aspergillaceae	Aspergillus	Aspergillus parasiticus	Aspergillus parasiticus SU-1	43.9	6e-160	SOA1
KNG88775	Uncharacterized	568	1509407	Ascomycota	Pezizomycotina	Eurotiomycetes	Aspergillaceae	Aspergillus	Aspergillus nomius	Aspergillus nomius NRRL 13137	45.6	7e-160	SOA1
XP_721358	Uncharacterized	558	237561	Ascomycota	Saccharomycotina	Saccharomycetes	Debaryomycetaceae	Candida	Candida albicans	Candida albicans SC5314	44.7	7e-160	SOA1
KHC81008	Uncharacterized	558	237561	Ascomycota	Saccharomycotina	Saccharomycetes	Debaryomycetaceae	Candida	Candida albicans	Candida albicans SC5314	44.7	9e-160	SOA1
KEP54014	Uncharacterized	575	1423351	Basidiomycota	Agaricomycotina	Agaricomycetes	Ceratobasidiaceae	Rhizoctonia	Rhizoctonia solani	Rhizoctonia solani 123E	45.7	1e-159	SOA1
KDQ31268	Uncharacterized	570	1137138	Basidiomycota	Agaricomycotina	Agaricomycetes	Pleurotaceae	Pleurotus	Pleurotus ostreatus	Pleurotus ostreatus PC15	45	1e-159	SOA1
EUC54027	Uncharacterized	575	1086054	Basidiomycota	Agaricomycotina	Agaricomycetes	Ceratobasidiaceae	Rhizoctonia	Rhizoctonia solani	Rhizoctonia solani AG-3 Rhs1AP	45.7	2e-159	SOA1
KGQ84507	Uncharacterized	558	1094985	Ascomycota	Saccharomycotina	Saccharomycetes	Debaryomycetaceae	Candida	Candida albicans	Candida albicans P37005	44.5	2e-159	SOA1
KGT65205	Uncharacterized	558	1094981	Ascomycota	Saccharomycotina	Saccharomycetes	Debaryomycetaceae	Candida	Candida albicans	Candida albicans 12C	44.5	2e-159	SOA1
CEJ90369	Uncharacterized	561	1531966	Ascomycota	Pezizomycotina	Sordariomycetes	Clavicipitaceae	Torrubiella	Torrubiella hemipterigena	Torrubiella hemipterigena	44	2e-159	SOA1
XP_003660878	Uncharacterized	569	573729	Ascomycota	Pezizomycotina	Sordariomycetes	Chaetomiaceae	Myceliophthora	Myceliophthora thermophila	Myceliophthora thermophila ATCC 42464	47.9	3e-159	SOA1
CDK26502	Uncharacterized	561	1382522	Ascomycota	Saccharomycotina	Saccharomycetes	Saccharomycetales incertae sedis	Kuraishia	Kuraishia capsulata	Kuraishia capsulata CBS 1993	45.7	3e-159	SOA1
XP_008084762	Uncharacterized	568	1116229	Ascomycota	Pezizomycotina	Leotiomycetes	Helotiaceae	Glarea	Glarea lozoyensis	Glarea lozoyensis ATCC 20868	45	3e-159	SOA1
XP_458920	Uncharacterized	546	284592	Ascomycota	Saccharomycotina	Saccharomycetes	Debaryomycetaceae	Debaryomyces	Debaryomyces hansenii	Debaryomyces hansenii CBS767	44.4	4e-159	SOA1
XP_013022173	Phthalate	585	653667	Ascomycota	Taphrinomycotina	Schizosaccharomycetes	Schizosaccharomycetaceae	Schizosaccharomyces	Schizosaccharomyces cryophilus	Schizosaccharomyces cryophilus OY26	47.7	5e-159	SOA1
XP_008076045	Uncharacterized	593	1116229	Ascomycota	Pezizomycotina	Leotiomycetes	Helotiaceae	Glarea	Glarea lozoyensis	Glarea lozoyensis ATCC 20868	45.8	5e-159	SOA1
XP_002497213	Uncharacterized	571	559307	Ascomycota	Saccharomycotina	Saccharomycetes	Saccharomycetaceae	Zygosaccharomyces	Zygosaccharomyces rouxii	Zygosaccharomyces rouxii CBS 732	45.2	5e-159	SOA1
XP_003050892	Uncharacterized	561	660122	Ascomycota	Pezizomycotina	Sordariomycetes	Nectriaceae	Fusarium	Nectria haematococca	Nectria haematococca mpVI 77-13-4	45	5e-159	SOA1
KFY17273	Uncharacterized	644	1420901	Ascomycota	Pezizomycotina	Leotiomycetes	Pseudeurotiaceae	Pseudogymnoascus	Pseudogymnoascus sp.	Pseudogymnoascus sp. VKM F-3775	44.9	6e-159	SOA1
XP_958986	Uncharacterized	593	367110	Ascomycota	Pezizomycotina	Sordariomycetes	Sordariaceae	Neurospora	Neurospora crassa	Neurospora crassa OR74A	46.1	7e-159	SOA1
KHC56889	Uncharacterized	558	1094994	Ascomycota	Saccharomycotina	Saccharomycetes	Debaryomycetaceae	Candida	Candida albicans	Candida albicans P75010	44.5	7e-159	SOA1
KEQ63417	Uncharacterized	550	1043003	Ascomycota	Pezizomycotina	Dothideomycetes	Aureobasidiaceae	Aureobasidium	Aureobasidium melanogenum	Aureobasidium melanogenum CBS 110374	44.1	7e-159	SOA1
KIW31773	Uncharacterized	588	569365	Ascomycota	Pezizomycotina	Eurotiomycetes	Herpotrichiellaceae	Cladophialophora	Cladophialophora immunda	Cladophialophora immunda	45	8e-159	SOA1
CEL62438	Uncharacterized	575	1108050	Basidiomycota	Agaricomycotina	Agaricomycetes	Ceratobasidiaceae	Rhizoctonia	Rhizoctonia solani	Rhizoctonia solani AG-1 IB	44	8e-159	SOA1
KLO83601	Uncharacterized	538	5127	Ascomycota	Pezizomycotina	Sordariomycetes	Nectriaceae	Fusarium	Fusarium fujikuroi	Fusarium fujikuroi	46.3	1e-158	SOA1
ENH89214	Uncharacterized	561	1213857	Ascomycota	Pezizomycotina	Sordariomycetes	Glomerellaceae	Colletotrichum	Colletotrichum orbiculare	Colletotrichum orbiculare MAFF 240422	46	1e-158	SOA1
KIH92620	Uncharacterized	567	1398154	Ascomycota	Pezizomycotina	Sordariomycetes	Ophiostomataceae	Sporothrix	Sporothrix brasiliensis	Sporothrix brasiliensis 5110	45.8	1e-158	SOA1
EWY89503	Uncharacterized	560	909455	Ascomycota	Pezizomycotina	Sordariomycetes	Nectriaceae	Fusarium	Fusarium oxysporum	Fusarium oxysporum FOSC 3-a	45.8	1e-158	SOA1
XP_007878027	Uncharacterized	569	1277687	Basidiomycota	Ustilaginomycotina	Ustilaginomycetes	Ustilaginaceae	Anthracocystis	Anthracocystis flocculosa	Anthracocystis flocculosa PF-1	47.8	2e-158	SOA1
KLO95302	Uncharacterized	538	5127	Ascomycota	Pezizomycotina	Sordariomycetes	Nectriaceae	Fusarium	Fusarium fujikuroi	Fusarium fujikuroi	46.1	2e-158	SOA1
XP_007378746	Uncharacterized	574	741275	Basidiomycota	Agaricomycotina	Agaricomycetes	Punctulariaceae	Punctularia	Punctularia strigosozonata	Punctularia strigosozonata HHB-11173 SS5	45.9	2e-158	SOA1
XP_006671303	Phthalate	543	983644	Ascomycota	Pezizomycotina	Sordariomycetes	Cordycipitaceae	Cordyceps	Cordyceps militaris	Cordyceps militaris CM01	45.2	2e-158	SOA1
XP_007828430	Uncharacterized	537	1229662	Ascomycota	Pezizomycotina	Sordariomycetes	Amphisphaeriaceae	Pestalotiopsis	Pestalotiopsis fici	Pestalotiopsis fici W106-1	45.5	3e-158	SOA1
KDQ31267	Uncharacterized	575	1137138	Basidiomycota	Agaricomycotina	Agaricomycetes	Pleurotaceae	Pleurotus	Pleurotus ostreatus	Pleurotus ostreatus PC15	44.6	3e-158	SOA1
XP_007722789	Uncharacterized	553	1182541	Ascomycota	Pezizomycotina	Eurotiomycetes	Herpotrichiellaceae	Capronia	Capronia coronata	Capronia coronata CBS 617.96	44.4	3e-158	SOA1
XP_501162	Uncharacterized	558	284591	Ascomycota	Saccharomycotina	Saccharomycetes	Dipodascaceae	Yarrowia	Yarrowia lipolytica	Yarrowia lipolytica CLIB122	44.4	3e-158	SOA1
XP_007398649	Uncharacterized	577	650164	Basidiomycota	Agaricomycotina	Agaricomycetes	Phanerochaetaceae	Phanerochaete	Phanerochaete carnosa	Phanerochaete carnosa HHB-10118-sp	44.5	4e-158	SOA1
XP_660670	Uncharacterized	537	227321	Ascomycota	Pezizomycotina	Eurotiomycetes	Aspergillaceae	Aspergillus	Aspergillus nidulans	Aspergillus nidulans FGSC A4	48.2	5e-158	SOA1
KIW20051	Uncharacterized	549	91928	Ascomycota	Pezizomycotina	Eurotiomycetes	Herpotrichiellaceae	Exophiala	Exophiala spinifera	Exophiala spinifera	47.1	5e-158	SOA1
XP_012182924	Uncharacterized	567	599839	Basidiomycota	Agaricomycotina	Agaricomycetes	Polyporaceae	Fibroporia	Fibroporia radiculosa	Fibroporia radiculosa	45.1	5e-158	SOA1
XP_013947999	Uncharacterized	562	452589	Ascomycota	Pezizomycotina	Sordariomycetes	Hypocreaceae	Trichoderma	Trichoderma atroviride	Trichoderma atroviride IMI 206040	46	7e-158	SOA1
KIN06214	Uncharacterized	570	913774	Ascomycota	Pezizomycotina	Leotiomycetes	Myxotrichaceae	Oidiodendron	Oidiodendron maius	Oidiodendron maius Zn	44	7e-158	SOA1
XP_002421399	Allantoate	558	573826	Ascomycota	Saccharomycotina	Saccharomycetes	Debaryomycetaceae	Candida	Candida dubliniensis	Candida dubliniensis CD36	45.4	9e-158	SOA1
XP_003037507	Uncharacterized	570	578458	Basidiomycota	Agaricomycotina	Agaricomycetes	Schizophyllaceae	Schizophyllum	Schizophyllum commune	Schizophyllum commune H4-8	45.3	9e-158	SOA1
XP_013310379	Uncharacterized	584	348802	Ascomycota	Pezizomycotina	Eurotiomycetes	Herpotrichiellaceae	Exophiala	Exophiala xenobiotica	Exophiala xenobiotica	45	9e-158	SOA1
KIW91893	Uncharacterized	550	1442370	Ascomycota	Pezizomycotina	Eurotiomycetes	Herpotrichiellaceae	Cladophialophora	Cladophialophora bantiana	Cladophialophora bantiana CBS 173.52	44.9	9e-158	SOA1
KKP06366	Uncharacterized	560	5544	Ascomycota	Pezizomycotina	Sordariomycetes	Hypocreaceae	Trichoderma	Trichoderma harzianum	Trichoderma harzianum	45.3	1e-157	SOA1
XP_007734164	Uncharacterized	618	1182542	Ascomycota	Pezizomycotina	Eurotiomycetes	Herpotrichiellaceae	Capronia	Capronia epimyces	Capronia epimyces CBS 606.96	45.3	1e-157	SOA1
KIW07578	Uncharacterized	540	253628	Ascomycota	Pezizomycotina	Dothideomycetes	Sympoventuriaceae	Verruconis	Verruconis gallopava	Verruconis gallopava	45.2	1e-157	SOA1
XP_013939409	Uncharacterized	557	452589	Ascomycota	Pezizomycotina	Sordariomycetes	Hypocreaceae	Trichoderma	Trichoderma atroviride	Trichoderma atroviride IMI 206040	45	1e-157	SOA1
XP_455508	Uncharacterized	543	284590	Ascomycota	Saccharomycotina	Saccharomycetes	Saccharomycetaceae	Kluyveromyces	Kluyveromyces lactis	Kluyveromyces lactis NRRL Y-1140	43.1	1e-157	SOA1
XP_003663421	Uncharacterized	560	573729	Ascomycota	Pezizomycotina	Sordariomycetes	Chaetomiaceae	Myceliophthora	Myceliophthora thermophila	Myceliophthora thermophila ATCC 42464	45.9	2e-157	SOA1
XP_013274277	Uncharacterized	583	1442369	Ascomycota	Pezizomycotina	Eurotiomycetes	Herpotrichiellaceae	Rhinocladiella	Rhinocladiella mackenziei	Rhinocladiella mackenziei CBS 650.93	45.4	2e-157	SOA1
XP_007860755	Uncharacterized	575	670483	Basidiomycota	Agaricomycotina	Agaricomycetes	Gloeophyllaceae	Gloeophyllum	Gloeophyllum trabeum	Gloeophyllum trabeum ATCC 11539	45.1	2e-157	SOA1
KII91276	Uncharacterized	558	944288	Basidiomycota	Agaricomycotina	Agaricomycetes	Agaricales incertae sedis	Plicaturopsis	Plicaturopsis crispa	Plicaturopsis crispa FD-325 SS-3	43.8	2e-157	SOA1
KIK70268	Uncharacterized	573	944289	Basidiomycota	Agaricomycotina	Agaricomycetes	Omphalotaceae	Gymnopus	Gymnopus luxurians	Gymnopus luxurians FD-317 M1	43.2	2e-157	SOA1
EWG49026	Uncharacterized	572	334819	Ascomycota	Pezizomycotina	Sordariomycetes	Nectriaceae	Fusarium	Fusarium verticillioides	Fusarium verticillioides 7600	46.6	3e-157	SOA1
XP_009852827	Uncharacterized	595	510951	Ascomycota	Pezizomycotina	Sordariomycetes	Sordariaceae	Neurospora	Neurospora tetrasperma	Neurospora tetrasperma FGSC 2508	45.7	3e-157	SOA1
XP_007802605	Uncharacterized	577	1263415	Ascomycota	Pezizomycotina	Eurotiomycetes	Verrucariaceae	Endocarpon	Endocarpon pusillum	Endocarpon pusillum Z07020	45	3e-157	SOA1
KND97849	Uncharacterized	553	498019	Ascomycota	Saccharomycotina	Saccharomycetes	Metschnikowiaceae	Clavispora	Candida auris	Candida auris	44.7	3e-157	SOA1
XP_013284821	Uncharacterized	550	1442368	Ascomycota	Pezizomycotina	Eurotiomycetes	Herpotrichiellaceae	Fonsecaea	Fonsecaea pedrosoi	Fonsecaea pedrosoi CBS 271.37	45.4	5e-157	SOA1
BAE65585	Uncharacterized	564	510516	Ascomycota	Pezizomycotina	Eurotiomycetes	Aspergillaceae	Aspergillus	Aspergillus oryzae	Aspergillus oryzae RIB40	45.4	6e-157	SOA1
CCE45281	Uncharacterized	559	5480	Ascomycota	Saccharomycotina	Saccharomycetes	Debaryomycetaceae	Candida	Candida parapsilosis	Candida parapsilosis	45.2	7e-157	SOA1
KII93971	Uncharacterized	574	944288	Basidiomycota	Agaricomycotina	Agaricomycetes	Agaricales incertae sedis	Plicaturopsis	Plicaturopsis crispa	Plicaturopsis crispa FD-325 SS-3	44.3	8e-157	SOA1
KIK17911	Uncharacterized	572	765257	Basidiomycota	Agaricomycotina	Agaricomycetes	Pisolithaceae	Pisolithus	Pisolithus microcarpus	Pisolithus microcarpus 441	44	9e-157	SOA1
EYE99170	Uncharacterized	555	1388766	Ascomycota	Pezizomycotina	Eurotiomycetes	Aspergillaceae	Aspergillus	Aspergillus ruber	Aspergillus ruber CBS 135680	42.7	1e-156	SOA1
KFA60382	Uncharacterized	585	1283841	Ascomycota	Pezizomycotina	Sordariomycetes	Stachybotriaceae	Stachybotrys	Stachybotrys chlorohalonata	Stachybotrys chlorohalonata IBT 40285	45.4	2e-156	SOA1
EIT73542	Uncharacterized	564	1160506	Ascomycota	Pezizomycotina	Eurotiomycetes	Aspergillaceae	Aspergillus	Aspergillus oryzae	Aspergillus oryzae 3.042	45.4	2e-156	SOA1
XP_006673881	Uncharacterized	561	983644	Ascomycota	Pezizomycotina	Sordariomycetes	Cordycipitaceae	Cordyceps	Cordyceps militaris	Cordyceps militaris CM01	44.8	2e-156	SOA1
CCF32959	Phthalate	510	80884	Ascomycota	Pezizomycotina	Sordariomycetes	Glomerellaceae	Colletotrichum	Colletotrichum higginsianum	Colletotrichum higginsianum	44.3	2e-156	SOA1
KLO13961	Uncharacterized	573	27342	Basidiomycota	Agaricomycotina	Agaricomycetes	Corticiaceae	Schizopora	Schizopora paradoxa	Schizopora paradoxa	44.1	2e-156	SOA1
XP_003871108	Uncharacterized	559	1136231	Ascomycota	Saccharomycotina	Saccharomycetes	Debaryomycetaceae	Candida	Candida orthopsilosis	Candida orthopsilosis Co 90-125	43.6	2e-156	SOA1
EMG47304	Allantoate	551	1245528	Ascomycota	Saccharomycotina	Saccharomycetes	Debaryomycetaceae	Candida	Candida maltosa	Candida maltosa Xu316	43.5	2e-156	SOA1
EME49742	Uncharacterized	554	675120	Ascomycota	Pezizomycotina	Dothideomycetes	Mycosphaerellaceae	Dothistroma	Dothistroma septosporum	Dothistroma septosporum NZE10	46.7	3e-156	SOA1
CCE45284	Uncharacterized	547	5480	Ascomycota	Saccharomycotina	Saccharomycetes	Debaryomycetaceae	Candida	Candida parapsilosis	Candida parapsilosis	44.8	3e-156	SOA1
XP_007848547	Uncharacterized	568	1381753	Basidiomycota	Agaricomycotina	Agaricomycetes	Marasmiaceae	Moniliophthora	Moniliophthora roreri	Moniliophthora roreri MCA 2997	44.3	3e-156	SOA1
XP_004196652	Uncharacterized	544	559304	Ascomycota	Saccharomycotina	Saccharomycetes	Debaryomycetaceae	Millerozyma	Millerozyma farinosa	Millerozyma farinosa CBS 7064	46.9	4e-156	SOA1
KOS44733	Uncharacterized	540	229535	Ascomycota	Pezizomycotina	Eurotiomycetes	Aspergillaceae	Penicillium	Penicillium nordicum	Penicillium nordicum	45.7	4e-156	SOA1
KDQ22404	Uncharacterized	560	1137138	Basidiomycota	Agaricomycotina	Agaricomycetes	Pleurotaceae	Pleurotus	Pleurotus ostreatus	Pleurotus ostreatus PC15	44.5	4e-156	SOA1
CEJ91846	Phthalate	539	1531966	Ascomycota	Pezizomycotina	Sordariomycetes	Clavicipitaceae	Torrubiella	Torrubiella hemipterigena	Torrubiella hemipterigena	46	6e-156	SOA1
XP_003648114	Uncharacterized	537	931890	Ascomycota	Saccharomycotina	Saccharomycetes	Saccharomycetaceae	Eremothecium	Eremothecium cymbalariae	Eremothecium cymbalariae DBVPG#7215	45.2	6e-156	SOA1
EMR89469	Allantoate	567	1290391	Ascomycota	Pezizomycotina	Leotiomycetes	Sclerotiniaceae	Botrytis	Botrytis cinerea	Botrytis cinerea BcDW1	45	6e-156	SOA1
KIV97298	Uncharacterized	587	212818	Ascomycota	Pezizomycotina	Eurotiomycetes	Herpotrichiellaceae	Exophiala	Exophiala mesophila	Exophiala mesophila	44.5	7e-156	SOA1
XP_007265348	Uncharacterized	573	694068	Basidiomycota	Agaricomycotina	Agaricomycetes	Hymenochaetaceae	Fomitiporia	Fomitiporia mediterranea	Fomitiporia mediterranea MF3/22	45.7	8e-156	SOA1
XP_001935764	Phthalate	553	426418	Ascomycota	Pezizomycotina	Dothideomycetes	Pleosporaceae	Pyrenophora	Pyrenophora tritici-repentis	Pyrenophora tritici-repentis Pt-1C-BFP	46.3	9e-156	SOA1
KFY79225	Uncharacterized	576	1420912	Ascomycota	Pezizomycotina	Leotiomycetes	Pseudeurotiaceae	Pseudogymnoascus	Pseudogymnoascus sp.	Pseudogymnoascus sp. VKM F-103	45.8	1e-155	SOA1
XP_007930493	Uncharacterized	584	383855	Ascomycota	Pezizomycotina	Dothideomycetes	Mycosphaerellaceae	Pseudocercospora	Pseudocercospora fijiensis	Pseudocercospora fijiensis CIRAD86	45.6	1e-155	SOA1
EMD42289	Uncharacterized	566	914234	Basidiomycota	Agaricomycotina	Agaricomycetes	Coriolaceae	Gelatoporia	Gelatoporia subvermispora	Gelatoporia subvermispora B	44.9	1e-155	SOA1
KIX93596	Uncharacterized	554	1442371	Ascomycota	Pezizomycotina	Eurotiomycetes	Herpotrichiellaceae	Fonsecaea	Fonsecaea multimorphosa	Fonsecaea multimorphosa CBS 102226	44.2	1e-155	SOA1
EFX01701	Allantoate	607	655863	Ascomycota	Pezizomycotina	Sordariomycetes	Ophiostomataceae	Grosmannia	Grosmannia clavigera	Grosmannia clavigera kw1407	42.7	1e-155	SOA1
KJJ24631	Uncharacterized	540	60172	Ascomycota	Pezizomycotina	Eurotiomycetes	Aspergillaceae	Penicillium	Penicillium solitum	Penicillium solitum	45.9	2e-155	SOA1
CRL24549	Sucrose	540	5075	Ascomycota	Pezizomycotina	Eurotiomycetes	Aspergillaceae	Penicillium	Penicillium camemberti	Penicillium camemberti	45.7	2e-155	SOA1
CCT73884	Nicotinamide mononucleotide	545	1279085	Ascomycota	Pezizomycotina	Sordariomycetes	Nectriaceae	Fusarium	Fusarium fujikuroi	Fusarium fujikuroi IMI 58289	45.5	2e-155	SOA1
XP_002153467	Uncharacterized	557	441960	Ascomycota	Pezizomycotina	Eurotiomycetes	Trichocomaceae	Talaromyces	Talaromyces marneffei	Talaromyces marneffei ATCC 18224	45.4	2e-155	SOA1
KKY39596	Allantoate	530	1214573	Ascomycota	Pezizomycotina	Sordariomycetes	Diaporthaceae	Diaporthe	Diaporthe ampelina	Diaporthe ampelina	43.4	2e-155	SOA1
KIV95897	Uncharacterized	591	212818	Ascomycota	Pezizomycotina	Eurotiomycetes	Herpotrichiellaceae	Exophiala	Exophiala mesophila	Exophiala mesophila	47.2	3e-155	SOA1
EQB53174	Phthalate	555	1237896	Ascomycota	Pezizomycotina	Sordariomycetes	Glomerellaceae	Colletotrichum	Colletotrichum gloeosporioides	Colletotrichum gloeosporioides Cg-14	46.4	3e-155	SOA1
XP_007841210	Uncharacterized	574	1229662	Ascomycota	Pezizomycotina	Sordariomycetes	Amphisphaeriaceae	Pestalotiopsis	Pestalotiopsis fici	Pestalotiopsis fici W106-1	46.3	3e-155	SOA1
XP_007738331	Uncharacterized	574	1182542	Ascomycota	Pezizomycotina	Eurotiomycetes	Herpotrichiellaceae	Capronia	Capronia epimyces	Capronia epimyces CBS 606.96	46.1	4e-155	SOA1
KGO46201	Uncharacterized	539	27334	Ascomycota	Pezizomycotina	Eurotiomycetes	Aspergillaceae	Penicillium	Penicillium expansum	Penicillium expansum	45.9	4e-155	SOA1
XP_001385291	Allantoate	544	322104	Ascomycota	Saccharomycotina	Saccharomycetes	Debaryomycetaceae	Scheffersomyces	Scheffersomyces stipitis	Scheffersomyces stipitis CBS 6054	46.1	5e-155	SOA1
KIP11783	Uncharacterized	574	745531	Basidiomycota	Agaricomycotina	Agaricomycetes	Phanerochaetaceae	Phlebiopsis	Phlebiopsis gigantea	Phlebiopsis gigantea 11061_1 CR5-6	44.9	6e-155	SOA1
KIW32920	Uncharacterized	556	569365	Ascomycota	Pezizomycotina	Eurotiomycetes	Herpotrichiellaceae	Cladophialophora	Cladophialophora immunda	Cladophialophora immunda	44.2	6e-155	SOA1
KLO11332	Uncharacterized	600	27342	Basidiomycota	Agaricomycotina	Agaricomycetes	Corticiaceae	Schizopora	Schizopora paradoxa	Schizopora paradoxa	43.8	7e-155	SOA1
CRK30197	Uncharacterized	565	100787	Ascomycota	Pezizomycotina	Sordariomycetes	Plectosphaerellaceae	Verticillium	Verticillium longisporum	Verticillium longisporum	46.3	1e-154	SOA1
XP_500972	Uncharacterized	578	284591	Ascomycota	Saccharomycotina	Saccharomycetes	Dipodascaceae	Yarrowia	Yarrowia lipolytica	Yarrowia lipolytica CLIB122	45.5	1e-154	SOA1
KIV84536	Uncharacterized	580	1016849	Ascomycota	Pezizomycotina	Eurotiomycetes	Herpotrichiellaceae	Exophiala	Exophiala sideris	Exophiala sideris	45.1	1e-154	SOA1
KJA28565	Uncharacterized	571	945553	Basidiomycota	Agaricomycotina	Agaricomycetes	Strophariaceae	Hypholoma	Hypholoma sublateritium	Hypholoma sublateritium FD-334 SS-4	44.5	1e-154	SOA1
XP_007746801	Uncharacterized	551	1182543	Ascomycota	Pezizomycotina	Eurotiomycetes	Herpotrichiellaceae	Cladophialophora	Cladophialophora psammophila	Cladophialophora psammophila CBS 110553	44.3	1e-154	SOA1
KJA26803	Uncharacterized	582	945553	Basidiomycota	Agaricomycotina	Agaricomycetes	Strophariaceae	Hypholoma	Hypholoma sublateritium	Hypholoma sublateritium FD-334 SS-4	44.2	1e-154	SOA1
KIM42177	Uncharacterized	572	686832	Basidiomycota	Agaricomycotina	Agaricomycetes	Cortinariaceae	Hebeloma	Hebeloma cylindrosporum	Hebeloma cylindrosporum h7	43.4	1e-154	SOA1
KKY22460	Phthalate	592	420778	Ascomycota	Pezizomycotina	Dothideomycetes	Botryosphaeriaceae	Diplodia	Diplodia seriata	Diplodia seriata	47.1	2e-154	SOA1
XP_013017824	Uncharacterized	593	483514	Ascomycota	Taphrinomycotina	Schizosaccharomycetes	Schizosaccharomycetaceae	Schizosaccharomyces	Schizosaccharomyces octosporus	Schizosaccharomyces octosporus yFS286	45.1	2e-154	SOA1
XP_007582040	Allantoate	539	1287680	Ascomycota	Pezizomycotina	Dothideomycetes	Botryosphaeriaceae	Neofusicoccum	Neofusicoccum parvum	Neofusicoccum parvum UCRNP2	44.7	2e-154	SOA1
XP_007337033	Allantoate	573	717982	Basidiomycota	Agaricomycotina	Agaricomycetes	Auriculariaceae	Auricularia	Auricularia subglabra	Auricularia subglabra TFB-10046 SS5	43.3	2e-154	SOA1
KEY72264	Uncharacterized	611	1280523	Ascomycota	Pezizomycotina	Sordariomycetes	Stachybotriaceae	Stachybotrys	Stachybotrys chartarum	Stachybotrys chartarum IBT 7711	43.2	2e-154	SOA1
XP_008712217	Uncharacterized	574	1220924	Ascomycota	Pezizomycotina	Eurotiomycetes	Cyphellophoraceae	Cyphellophora	Cyphellophora europaea	Cyphellophora europaea CBS 101466	46.3	3e-154	SOA1
KGU20565	Uncharacterized	558	1094991	Ascomycota	Saccharomycotina	Saccharomycetes	Debaryomycetaceae	Candida	Candida albicans	Candida albicans P34048	44.5	3e-154	SOA1
EME48359	Uncharacterized	549	675120	Ascomycota	Pezizomycotina	Dothideomycetes	Mycosphaerellaceae	Dothistroma	Dothistroma septosporum	Dothistroma septosporum NZE10	43.5	3e-154	SOA1
XP_007312966	Uncharacterized	546	578457	Basidiomycota	Agaricomycotina	Agaricomycetes	Serpulaceae	Serpula	Serpula lacrymans	Serpula lacrymans var. lacrymans S7.9	44.7	4e-154	SOA1
KIK70542	Uncharacterized	571	944289	Basidiomycota	Agaricomycotina	Agaricomycetes	Omphalotaceae	Gymnopus	Gymnopus luxurians	Gymnopus luxurians FD-317 M1	44.3	4e-154	SOA1
KIX97322	Uncharacterized	589	1442371	Ascomycota	Pezizomycotina	Eurotiomycetes	Herpotrichiellaceae	Fonsecaea	Fonsecaea multimorphosa	Fonsecaea multimorphosa CBS 102226	43.5	4e-154	SOA1
CRK22968	Uncharacterized	593	100787	Ascomycota	Pezizomycotina	Sordariomycetes	Plectosphaerellaceae	Verticillium	Verticillium longisporum	Verticillium longisporum	43.2	4e-154	SOA1
CRK10560	Uncharacterized	593	100787	Ascomycota	Pezizomycotina	Sordariomycetes	Plectosphaerellaceae	Verticillium	Verticillium longisporum	Verticillium longisporum	42	4e-154	SOA1
EKD02975	Uncharacterized	563	1220162	Basidiomycota	Agaricomycotina	Tremellomycetes	Trichosporonaceae	Trichosporon	Trichosporon asahii	Trichosporon asahii var. asahii CBS 8904	45.3	6e-154	SOA1
KGO77628	Uncharacterized	567	40296	Ascomycota	Pezizomycotina	Eurotiomycetes	Aspergillaceae	Penicillium	Penicillium italicum	Penicillium italicum	46.3	8e-154	SOA1
XP_011276768	Uncharacterized	551	1041607	Ascomycota	Saccharomycotina	Saccharomycetes	Phaffomycetaceae	Wickerhamomyces	Wickerhamomyces ciferrii	Wickerhamomyces ciferrii	43.6	9e-154	SOA1
KFA52275	Uncharacterized	611	1280524	Ascomycota	Pezizomycotina	Sordariomycetes	Stachybotriaceae	Stachybotrys	Stachybotrys chartarum	Stachybotrys chartarum IBT 40293	43.1	9e-154	SOA1
EJT51502	Uncharacterized	563	1186058	Basidiomycota	Agaricomycotina	Tremellomycetes	Trichosporonaceae	Trichosporon	Trichosporon asahii	Trichosporon asahii var. asahii CBS 2479	45.3	1e-153	SOA1
XP_007298857	Uncharacterized	572	721885	Basidiomycota	Agaricomycotina	Agaricomycetes	Stereaceae	Stereum	Stereum hirsutum	Stereum hirsutum FP-91666 SS1	45	1e-153	SOA1
AGO13367	Uncharacterized	535	566037	Ascomycota	Saccharomycotina	Saccharomycetes	Saccharomycetaceae	Saccharomycetaceae sp.	Saccharomycetaceae sp.	Saccharomycetaceae sp. 'Ashbya aceri'	45	1e-153	SOA1
XP_008593368	Uncharacterized	543	655819	Ascomycota	Pezizomycotina	Sordariomycetes	Cordycipitaceae	Beauveria	Beauveria bassiana	Beauveria bassiana ARSEF 2860	44	1e-153	SOA1
KDR85552	Uncharacterized	558	685588	Basidiomycota	Agaricomycotina	Agaricomycetes	Strophariaceae	Galerina	Galerina marginata	Galerina marginata CBS 339.88	43.7	1e-153	SOA1
XP_007792704	Allantoate	574	1287681	Ascomycota	Pezizomycotina	Sordariomycetes	Diatrypaceae	Eutypa	Eutypa lata	Eutypa lata UCREL1	43.6	1e-153	SOA1
KIW25981	Uncharacterized	590	569365	Ascomycota	Pezizomycotina	Eurotiomycetes	Herpotrichiellaceae	Cladophialophora	Cladophialophora immunda	Cladophialophora immunda	43.5	1e-153	SOA1
XP_001385290	Allantoate	543	322104	Ascomycota	Saccharomycotina	Saccharomycetes	Debaryomycetaceae	Scheffersomyces	Scheffersomyces stipitis	Scheffersomyces stipitis CBS 6054	43.5	1e-153	SOA1
KGO70279	Uncharacterized	539	40296	Ascomycota	Pezizomycotina	Eurotiomycetes	Aspergillaceae	Penicillium	Penicillium italicum	Penicillium italicum	45.3	2e-153	SOA1
XP_453390	Uncharacterized	599	284590	Ascomycota	Saccharomycotina	Saccharomycetes	Saccharomycetaceae	Kluyveromyces	Kluyveromyces lactis	Kluyveromyces lactis NRRL Y-1140	44.9	2e-153	SOA1
CBF74694	Uncharacterized	562	227321	Ascomycota	Pezizomycotina	Eurotiomycetes	Aspergillaceae	Aspergillus	Aspergillus nidulans	Aspergillus nidulans FGSC A4	44	2e-153	SOA1
KJR89272	Uncharacterized	596	1397361	Ascomycota	Pezizomycotina	Sordariomycetes	Ophiostomataceae	Sporothrix	Sporothrix schenckii	Sporothrix schenckii 1099-18	44.7	3e-153	SOA1
XP_008717897	Uncharacterized	581	1220924	Ascomycota	Pezizomycotina	Eurotiomycetes	Cyphellophoraceae	Cyphellophora	Cyphellophora europaea	Cyphellophora europaea CBS 101466	45.4	4e-153	SOA1
XP_007844340	Allantoate	578	1381753	Basidiomycota	Agaricomycotina	Agaricomycetes	Marasmiaceae	Moniliophthora	Moniliophthora roreri	Moniliophthora roreri MCA 2997	43.5	4e-153	SOA1
EMG47674	Allantoate	567	1245528	Ascomycota	Saccharomycotina	Saccharomycetes	Debaryomycetaceae	Candida	Candida maltosa	Candida maltosa Xu316	43	4e-153	SOA1
EMG48128	Allantoate	553	1245528	Ascomycota	Saccharomycotina	Saccharomycetes	Debaryomycetaceae	Candida	Candida maltosa	Candida maltosa Xu316	43.4	5e-153	SOA1
XP_009540388	Uncharacterized	566	747525	Basidiomycota	Agaricomycotina	Agaricomycetes	Bondarzewiaceae	Heterobasidion	Heterobasidion irregulare	Heterobasidion irregulare TC 32-1	43.2	5e-153	SOA1
KFA64992	Uncharacterized	611	1283841	Ascomycota	Pezizomycotina	Sordariomycetes	Stachybotriaceae	Stachybotrys	Stachybotrys chlorohalonata	Stachybotrys chlorohalonata IBT 40285	42.7	5e-153	SOA1
CUA78239	Uncharacterized	536	456999	Basidiomycota	Agaricomycotina	Agaricomycetes	Ceratobasidiaceae	Rhizoctonia	Rhizoctonia solani	Rhizoctonia solani	45.4	1e-152	SOA1
CEP64326	Uncharacterized	560	1245769	Ascomycota	Saccharomycotina	Saccharomycetes	Saccharomycetaceae	Lachancea	Lachancea lanzarotensis	Lachancea lanzarotensis	44.7	1e-152	SOA1
EMD39015	Uncharacterized	566	914234	Basidiomycota	Agaricomycotina	Agaricomycetes	Coriolaceae	Gelatoporia	Gelatoporia subvermispora	Gelatoporia subvermispora B	44.3	1e-152	SOA1
KIM88691	Uncharacterized	577	765440	Basidiomycota	Agaricomycotina	Agaricomycetes	Atheliaceae	Piloderma	Piloderma croceum	Piloderma croceum F 1598	44.3	1e-152	SOA1
XP_006684312	Uncharacterized	557	590646	Ascomycota	Saccharomycotina	Saccharomycetes	Debaryomycetaceae	Yamadazyma	Candida tenuis	Candida tenuis ATCC 10573	43.5	1e-152	SOA1
XP_008032082	Uncharacterized	570	717944	Basidiomycota	Agaricomycotina	Agaricomycetes	Coriolaceae	Trametes	Trametes versicolor	Trametes versicolor FP-101664 SS1	43.1	1e-152	SOA1
KEY73972	Uncharacterized	591	1280523	Ascomycota	Pezizomycotina	Sordariomycetes	Stachybotriaceae	Stachybotrys	Stachybotrys chartarum	Stachybotrys chartarum IBT 7711	44.4	2e-152	SOA1
XP_003871109	Uncharacterized	561	1136231	Ascomycota	Saccharomycotina	Saccharomycetes	Debaryomycetaceae	Candida	Candida orthopsilosis	Candida orthopsilosis Co 90-125	44.1	2e-152	SOA1
XP_007867899	Uncharacterized	577	670483	Basidiomycota	Agaricomycotina	Agaricomycetes	Gloeophyllaceae	Gloeophyllum	Gloeophyllum trabeum	Gloeophyllum trabeum ATCC 11539	43.6	2e-152	SOA1
KJA26552	Uncharacterized	574	945553	Basidiomycota	Agaricomycotina	Agaricomycetes	Strophariaceae	Hypholoma	Hypholoma sublateritium	Hypholoma sublateritium FD-334 SS-4	42.8	2e-152	SOA1
XP_008724400	Uncharacterized	578	1279043	Ascomycota	Pezizomycotina	Eurotiomycetes	Herpotrichiellaceae	Cladophialophora	Cladophialophora carrionii	Cladophialophora carrionii CBS 160.54	42.8	3e-152	SOA1
XP_007761718	Uncharacterized	578	1182544	Ascomycota	Pezizomycotina	Eurotiomycetes	Herpotrichiellaceae	Cladophialophora	Cladophialophora yegresii	Cladophialophora yegresii CBS 114405	42.6	3e-152	SOA1
KIH95027	Uncharacterized	579	1398154	Ascomycota	Pezizomycotina	Sordariomycetes	Ophiostomataceae	Sporothrix	Sporothrix brasiliensis	Sporothrix brasiliensis 5110	45.5	4e-152	SOA1
ESZ89565	Allantoate	567	1432307	Ascomycota	Pezizomycotina	Leotiomycetes	Sclerotiniaceae	Sclerotinia	Sclerotinia borealis	Sclerotinia borealis F-4157	43.2	4e-152	SOA1
ERS95630	Uncharacterized	579	1391915	Ascomycota	Pezizomycotina	Sordariomycetes	Ophiostomataceae	Sporothrix	Sporothrix schenckii	Sporothrix schenckii ATCC 58251	45.7	5e-152	SOA1
KFA72040	Uncharacterized	591	1283842	Ascomycota	Pezizomycotina	Sordariomycetes	Stachybotriaceae	Stachybotrys	Stachybotrys chartarum	Stachybotrys chartarum IBT 40288	44.4	5e-152	SOA1
KFY11973	Uncharacterized	576	1420901	Ascomycota	Pezizomycotina	Leotiomycetes	Pseudeurotiaceae	Pseudogymnoascus	Pseudogymnoascus sp.	Pseudogymnoascus sp. VKM F-3775	43.3	5e-152	SOA1
XP_001826718	Uncharacterized	543	510516	Ascomycota	Pezizomycotina	Eurotiomycetes	Aspergillaceae	Aspergillus	Aspergillus oryzae	Aspergillus oryzae RIB40	44.7	6e-152	SOA1
CCE45279	Uncharacterized	557	5480	Ascomycota	Saccharomycotina	Saccharomycetes	Debaryomycetaceae	Candida	Candida parapsilosis	Candida parapsilosis	43.3	6e-152	SOA1
XP_003871106	Uncharacterized	557	1136231	Ascomycota	Saccharomycotina	Saccharomycetes	Debaryomycetaceae	Candida	Candida orthopsilosis	Candida orthopsilosis Co 90-125	43.6	8e-152	SOA1
KIK41676	Uncharacterized	558	930992	Basidiomycota	Agaricomycotina	Agaricomycetes	Suillaceae	Suillus	Suillus luteus	Suillus luteus UH-Slu-Lm8-n1	44.4	9e-152	SOA1
XP_013285502	Uncharacterized	577	1442368	Ascomycota	Pezizomycotina	Eurotiomycetes	Herpotrichiellaceae	Fonsecaea	Fonsecaea pedrosoi	Fonsecaea pedrosoi CBS 271.37	46.8	1e-151	SOA1
XP_007360629	Uncharacterized	569	732165	Basidiomycota	Agaricomycotina	Agaricomycetes	Polyporaceae	Dichomitus	Dichomitus squalens	Dichomitus squalens LYAD-421 SS1	45.1	1e-151	SOA1
XP_009552066	Uncharacterized	558	747525	Basidiomycota	Agaricomycotina	Agaricomycetes	Bondarzewiaceae	Heterobasidion	Heterobasidion irregulare	Heterobasidion irregulare TC 32-1	42.5	1e-151	SOA1
EWG54667	Uncharacterized	540	334819	Ascomycota	Pezizomycotina	Sordariomycetes	Nectriaceae	Fusarium	Fusarium verticillioides	Fusarium verticillioides 7600	46.1	2e-151	SOA1
CCF37874	Uncharacterized	584	80884	Ascomycota	Pezizomycotina	Sordariomycetes	Glomerellaceae	Colletotrichum	Colletotrichum higginsianum	Colletotrichum higginsianum	44.9	2e-151	SOA1
KFY98582	Uncharacterized	576	1420913	Ascomycota	Pezizomycotina	Leotiomycetes	Pseudeurotiaceae	Pseudogymnoascus	Pseudogymnoascus sp.	Pseudogymnoascus sp. VKM F-4518 (FW-2643)	44.6	2e-151	SOA1
KFA56231	Uncharacterized	591	1280524	Ascomycota	Pezizomycotina	Sordariomycetes	Stachybotriaceae	Stachybotrys	Stachybotrys chartarum	Stachybotrys chartarum IBT 40293	44.2	2e-151	SOA1
KII91266	Uncharacterized	581	944288	Basidiomycota	Agaricomycotina	Agaricomycetes	Agaricales incertae sedis	Plicaturopsis	Plicaturopsis crispa	Plicaturopsis crispa FD-325 SS-3	42.7	2e-151	SOA1
XP_003653578	Uncharacterized	455	578455	Ascomycota	Pezizomycotina	Sordariomycetes	Chaetomiaceae	Thielavia	Thielavia terrestris	Thielavia terrestris NRRL 8126	50.4	3e-151	SOA1
EXA35312	Uncharacterized	540	1080344	Ascomycota	Pezizomycotina	Sordariomycetes	Nectriaceae	Fusarium	Fusarium oxysporum	Fusarium oxysporum f. sp. pisi HDV247	45.9	3e-151	SOA1
XP_002549714	Uncharacterized	569	294747	Ascomycota	Saccharomycotina	Saccharomycetes	Debaryomycetaceae	Candida	Candida tropicalis	Candida tropicalis MYA-3404	42.8	4e-151	SOA1
XP_007376990	Uncharacterized	535	619300	Ascomycota	Saccharomycotina	Saccharomycetes	Debaryomycetaceae	Spathaspora	Spathaspora passalidarum	Spathaspora passalidarum NRRL Y-27907	44	5e-151	SOA1
KIW94908	Uncharacterized	590	1442370	Ascomycota	Pezizomycotina	Eurotiomycetes	Herpotrichiellaceae	Cladophialophora	Cladophialophora bantiana	Cladophialophora bantiana CBS 173.52	43.7	5e-151	SOA1
EXM14753	Uncharacterized	540	1089449	Ascomycota	Pezizomycotina	Sordariomycetes	Nectriaceae	Fusarium	Fusarium oxysporum	Fusarium oxysporum f. sp. vasinfectum 25433	45.9	6e-151	SOA1
CEJ92645	Phthalate	577	1531966	Ascomycota	Pezizomycotina	Sordariomycetes	Clavicipitaceae	Torrubiella	Torrubiella hemipterigena	Torrubiella hemipterigena	45.2	7e-151	SOA1
CCD55007	Uncharacterized	559	999810	Ascomycota	Pezizomycotina	Leotiomycetes	Sclerotiniaceae	Botrytis	Botrytis cinerea	Botrytis cinerea T4	44.3	7e-151	SOA1
XP_001216849	Uncharacterized	490	341663	Ascomycota	Pezizomycotina	Eurotiomycetes	Aspergillaceae	Aspergillus	Aspergillus terreus	Aspergillus terreus NIH2624	44.3	7e-151	SOA1
CDM33159	Uncharacterized	536	1365484	Ascomycota	Pezizomycotina	Eurotiomycetes	Aspergillaceae	Penicillium	Penicillium roqueforti	Penicillium roqueforti FM164	43.9	7e-151	SOA1
XP_007744634	Uncharacterized	590	1182543	Ascomycota	Pezizomycotina	Eurotiomycetes	Herpotrichiellaceae	Cladophialophora	Cladophialophora psammophila	Cladophialophora psammophila CBS 110553	43.7	7e-151	SOA1
KFZ19093	Uncharacterized	541	1420915	Ascomycota	Pezizomycotina	Leotiomycetes	Pseudeurotiaceae	Pseudogymnoascus	Pseudogymnoascus sp.	Pseudogymnoascus sp. VKM F-4520 (FW-2644)	43.2	7e-151	SOA1
XP_013021340	Phthalate	571	653667	Ascomycota	Taphrinomycotina	Schizosaccharomycetes	Schizosaccharomycetaceae	Schizosaccharomyces	Schizosaccharomyces cryophilus	Schizosaccharomyces cryophilus OY26	46	9e-151	SOA1
XP_013951420	Uncharacterized	544	413071	Ascomycota	Pezizomycotina	Sordariomycetes	Hypocreaceae	Trichoderma	Trichoderma virens	Trichoderma virens Gv29-8	44.6	9e-151	SOA1
EWZ33262	Uncharacterized	540	660027	Ascomycota	Pezizomycotina	Sordariomycetes	Nectriaceae	Fusarium	Fusarium oxysporum	Fusarium oxysporum Fo47	45.9	1e-150	SOA1
EWY81206	Uncharacterized	540	909455	Ascomycota	Pezizomycotina	Sordariomycetes	Nectriaceae	Fusarium	Fusarium oxysporum	Fusarium oxysporum FOSC 3-a	45.9	1e-150	SOA1
EWZ80412	Uncharacterized	540	1080343	Ascomycota	Pezizomycotina	Sordariomycetes	Nectriaceae	Fusarium	Fusarium oxysporum	Fusarium oxysporum f. sp. lycopersici MN25	45.9	1e-150	SOA1
EUN30586	Uncharacterized	533	930091	Ascomycota	Pezizomycotina	Dothideomycetes	Pleosporaceae	Bipolaris	Bipolaris victoriae	Bipolaris victoriae FI3	42.4	1e-150	SOA1
XP_003347931	Uncharacterized	548	771870	Ascomycota	Pezizomycotina	Sordariomycetes	Sordariaceae	Sordaria	Sordaria macrospora	Sordaria macrospora k-hell	48	2e-150	SOA1
EGU76953	Uncharacterized	540	660025	Ascomycota	Pezizomycotina	Sordariomycetes	Nectriaceae	Fusarium	Fusarium oxysporum	Fusarium oxysporum Fo5176	45.9	2e-150	SOA1
KHN94684	Phthalate	599	1081103	Ascomycota	Pezizomycotina	Sordariomycetes	Clavicipitaceae	Metarhizium	Metarhizium album	Metarhizium album ARSEF 1941	45.5	2e-150	SOA1
KIN01268	Uncharacterized	547	913774	Ascomycota	Pezizomycotina	Leotiomycetes	Myxotrichaceae	Oidiodendron	Oidiodendron maius	Oidiodendron maius Zn	45.3	2e-150	SOA1
XP_007376046	Uncharacterized	558	619300	Ascomycota	Saccharomycotina	Saccharomycetes	Debaryomycetaceae	Spathaspora	Spathaspora passalidarum	Spathaspora passalidarum NRRL Y-27907	44	2e-150	SOA1
EMD30968	Uncharacterized	566	914234	Basidiomycota	Agaricomycotina	Agaricomycetes	Coriolaceae	Gelatoporia	Gelatoporia subvermispora	Gelatoporia subvermispora B	43.7	2e-150	SOA1
XP_007676277	Uncharacterized	502	717646	Ascomycota	Pezizomycotina	Dothideomycetes	Teratosphaeriaceae	Baudoinia	Baudoinia panamericana	Baudoinia panamericana UAMH 10762	43.4	2e-150	SOA1
KIJ66393	Uncharacterized	550	994086	Basidiomycota	Agaricomycotina	Agaricomycetes	Paxillaceae	Hydnomerulius	Hydnomerulius pinastri	Hydnomerulius pinastri MD-312	43	2e-150	SOA1
XP_001263647	Uncharacterized	551	331117	Ascomycota	Pezizomycotina	Eurotiomycetes	Aspergillaceae	Neosartorya	Neosartorya fischeri	Neosartorya fischeri NRRL 181	42.7	2e-150	SOA1
ERT01673	Uncharacterized	549	1391915	Ascomycota	Pezizomycotina	Sordariomycetes	Ophiostomataceae	Sporothrix	Sporothrix schenckii	Sporothrix schenckii ATCC 58251	46.2	3e-150	SOA1
KFZ24762	Uncharacterized	600	1420915	Ascomycota	Pezizomycotina	Leotiomycetes	Pseudeurotiaceae	Pseudogymnoascus	Pseudogymnoascus sp.	Pseudogymnoascus sp. VKM F-4520 (FW-2644)	44.5	3e-150	SOA1
EMG47664	Allantoate	561	1245528	Ascomycota	Saccharomycotina	Saccharomycetes	Debaryomycetaceae	Candida	Candida maltosa	Candida maltosa Xu316	43.4	3e-150	SOA1
KKY14591	Phthalate	588	158046	Ascomycota	Pezizomycotina	Eurotiomycetes	Phaeomoniellales incertae sedis	Phaeomoniella	Phaeomoniella chlamydospora	Phaeomoniella chlamydospora	43.2	3e-150	SOA1
KGK37487	Uncharacterized	556	4909	Ascomycota	Saccharomycotina	Saccharomycetes	Pichiaceae	Pichia	Pichia kudriavzevii	Pichia kudriavzevii	43	3e-150	SOA1
KIW63361	Uncharacterized	578	5601	Ascomycota	Pezizomycotina	Eurotiomycetes	Herpotrichiellaceae	Capronia	Capronia semiimmersa	Capronia semiimmersa	42.5	3e-150	SOA1
KJR88903	Uncharacterized	549	1397361	Ascomycota	Pezizomycotina	Sordariomycetes	Ophiostomataceae	Sporothrix	Sporothrix schenckii	Sporothrix schenckii 1099-18	46.2	4e-150	SOA1
KIH93146	Uncharacterized	552	1398154	Ascomycota	Pezizomycotina	Sordariomycetes	Ophiostomataceae	Sporothrix	Sporothrix brasiliensis	Sporothrix brasiliensis 5110	46.2	4e-150	SOA1
EMT69432	Uncharacterized	540	1229665	Ascomycota	Pezizomycotina	Sordariomycetes	Nectriaceae	Fusarium	Fusarium oxysporum	Fusarium oxysporum f. sp. cubense race 4	45.7	4e-150	SOA1
XP_754819	Uncharacterized	551	330879	Ascomycota	Pezizomycotina	Eurotiomycetes	Aspergillaceae	Aspergillus	Aspergillus fumigatus	Aspergillus fumigatus Af293	42.6	4e-150	SOA1
KOS48786	Uncharacterized	567	229535	Ascomycota	Pezizomycotina	Eurotiomycetes	Aspergillaceae	Penicillium	Penicillium nordicum	Penicillium nordicum	45.5	5e-150	SOA1
XP_013289710	Uncharacterized	595	1442368	Ascomycota	Pezizomycotina	Eurotiomycetes	Herpotrichiellaceae	Fonsecaea	Fonsecaea pedrosoi	Fonsecaea pedrosoi CBS 271.37	44.7	5e-150	SOA1
EDK40951	Uncharacterized	538	294746	Ascomycota	Saccharomycotina	Saccharomycetes	Debaryomycetaceae	Meyerozyma	Meyerozyma guilliermondii	Meyerozyma guilliermondii ATCC 6260	42.1	5e-150	SOA1
CEL61567	Uncharacterized	488	1108050	Basidiomycota	Agaricomycotina	Agaricomycetes	Ceratobasidiaceae	Rhizoctonia	Rhizoctonia solani	Rhizoctonia solani AG-1 IB	47	7e-150	SOA1
NP_985776	Uncharacterized	535	284811	Ascomycota	Saccharomycotina	Saccharomycetes	Saccharomycetaceae	Eremothecium	Eremothecium gossypii	Eremothecium gossypii ATCC 10895	45.8	7e-150	SOA1
ENH64052	Uncharacterized	540	1229664	Ascomycota	Pezizomycotina	Sordariomycetes	Nectriaceae	Fusarium	Fusarium oxysporum	Fusarium oxysporum f. sp. cubense race 1	45.7	7e-150	SOA1
CRK15674	Uncharacterized	565	100787	Ascomycota	Pezizomycotina	Sordariomycetes	Plectosphaerellaceae	Verticillium	Verticillium longisporum	Verticillium longisporum	45.1	7e-150	SOA1
XP_001483094	Uncharacterized	538	294746	Ascomycota	Saccharomycotina	Saccharomycetes	Debaryomycetaceae	Meyerozyma	Meyerozyma guilliermondii	Meyerozyma guilliermondii ATCC 6260	42.1	7e-150	SOA1
EMG47676	Uncharacterized	560	1245528	Ascomycota	Saccharomycotina	Saccharomycetes	Debaryomycetaceae	Candida	Candida maltosa	Candida maltosa Xu316	44.5	8e-150	SOA1
XP_007735169	Uncharacterized	582	1182542	Ascomycota	Pezizomycotina	Eurotiomycetes	Herpotrichiellaceae	Capronia	Capronia epimyces	Capronia epimyces CBS 606.96	43.6	8e-150	SOA1
KIY50633	Uncharacterized	578	1128425	Basidiomycota	Agaricomycotina	Agaricomycetes	Fistulinaceae	Fistulina	Fistulina hepatica	Fistulina hepatica ATCC 64428	46.3	1e-149	SOA1
EXK26780	Uncharacterized	540	1089452	Ascomycota	Pezizomycotina	Sordariomycetes	Nectriaceae	Fusarium	Fusarium oxysporum	Fusarium oxysporum f. sp. melonis 26406	45.9	1e-149	SOA1
KFG87251	Phthalate	581	5530	Ascomycota	Pezizomycotina	Sordariomycetes	Clavicipitaceae	Metarhizium	Metarhizium anisopliae	Metarhizium anisopliae	45.4	1e-149	SOA1
CRK20903	Uncharacterized	585	100787	Ascomycota	Pezizomycotina	Sordariomycetes	Plectosphaerellaceae	Verticillium	Verticillium longisporum	Verticillium longisporum	45.1	1e-149	SOA1
CCF32779	Phthalate	563	80884	Ascomycota	Pezizomycotina	Sordariomycetes	Glomerellaceae	Colletotrichum	Colletotrichum higginsianum	Colletotrichum higginsianum	45	1e-149	SOA1
XP_007694690	Uncharacterized	552	665912	Ascomycota	Pezizomycotina	Dothideomycetes	Pleosporaceae	Bipolaris	Bipolaris sorokiniana	Bipolaris sorokiniana ND90Pr	44.7	1e-149	SOA1
KFY64262	Uncharacterized	576	1420909	Ascomycota	Pezizomycotina	Leotiomycetes	Pseudeurotiaceae	Pseudogymnoascus	Pseudogymnoascus sp.	Pseudogymnoascus sp. VKM F-4515 (FW-2607)	44.3	1e-149	SOA1
KID78801	Phthalate	581	1276141	Ascomycota	Pezizomycotina	Sordariomycetes	Clavicipitaceae	Metarhizium	Metarhizium brunneum	Metarhizium brunneum ARSEF 3297	45.7	2e-149	SOA1
KJK79977	Uncharacterized	581	1291518	Ascomycota	Pezizomycotina	Sordariomycetes	Clavicipitaceae	Metarhizium	Metarhizium anisopliae	Metarhizium anisopliae BRIP 53293	45.7	2e-149	SOA1
XP_007821441	Phthalate	581	655844	Ascomycota	Pezizomycotina	Sordariomycetes	Clavicipitaceae	Metarhizium	Metarhizium robertsii	Metarhizium robertsii ARSEF 23	45.7	2e-149	SOA1
KIW68602	Uncharacterized	579	5601	Ascomycota	Pezizomycotina	Eurotiomycetes	Herpotrichiellaceae	Capronia	Capronia semiimmersa	Capronia semiimmersa	45.4	2e-149	SOA1
KID83264	Phthalate	581	1276136	Ascomycota	Pezizomycotina	Sordariomycetes	Clavicipitaceae	Metarhizium	Metarhizium guizhouense	Metarhizium guizhouense ARSEF 977	45.4	2e-149	SOA1
KIW91501	Uncharacterized	576	1442370	Ascomycota	Pezizomycotina	Eurotiomycetes	Herpotrichiellaceae	Cladophialophora	Cladophialophora bantiana	Cladophialophora bantiana CBS 173.52	45	2e-149	SOA1
CDK25208	Uncharacterized	543	1382522	Ascomycota	Saccharomycotina	Saccharomycetes	Saccharomycetales incertae sedis	Kuraishia	Kuraishia capsulata	Kuraishia capsulata CBS 1993	44.9	2e-149	SOA1
XP_007594889	Uncharacterized	583	1445577	Ascomycota	Pezizomycotina	Sordariomycetes	Glomerellaceae	Colletotrichum	Colletotrichum fioriniae	Colletotrichum fioriniae PJ7	44.5	2e-149	SOA1
KND95971	Uncharacterized	566	498019	Ascomycota	Saccharomycotina	Saccharomycetes	Metschnikowiaceae	Clavispora	Candida auris	Candida auris	44.3	2e-149	SOA1
KFY36047	Uncharacterized	576	1420907	Ascomycota	Pezizomycotina	Leotiomycetes	Pseudeurotiaceae	Pseudogymnoascus	Pseudogymnoascus sp.	Pseudogymnoascus sp. VKM F-4513 (FW-928)	43.7	2e-149	SOA1
GAD97224	Uncharacterized	553	1356009	Ascomycota	Pezizomycotina	Eurotiomycetes	Thermoascaceae	Byssochlamys	Byssochlamys spectabilis	Byssochlamys spectabilis No. 5	44.5	3e-149	SOA1
KEZ40195	Uncharacterized	568	563466	Ascomycota	Pezizomycotina	Sordariomycetes	Microascaceae	Scedosporium	Scedosporium apiospermum	Scedosporium apiospermum	43.7	3e-149	SOA1
CDM30760	Uncharacterized	567	1365484	Ascomycota	Pezizomycotina	Eurotiomycetes	Aspergillaceae	Penicillium	Penicillium roqueforti	Penicillium roqueforti FM164	45.7	4e-149	SOA1
EME40258	Uncharacterized	584	675120	Ascomycota	Pezizomycotina	Dothideomycetes	Mycosphaerellaceae	Dothistroma	Dothistroma septosporum	Dothistroma septosporum NZE10	44.8	5e-149	SOA1
XP_776544	Uncharacterized	547	283643	Basidiomycota	Agaricomycotina	Tremellomycetes	Tremellaceae	Filobasidiella	Cryptococcus neoformans	Cryptococcus neoformans var. neoformans B-3501A	43.7	5e-149	SOA1
KIM47672	Uncharacterized	555	686832	Basidiomycota	Agaricomycotina	Agaricomycetes	Cortinariaceae	Hebeloma	Hebeloma cylindrosporum	Hebeloma cylindrosporum h7	42.6	5e-149	SOA1
KFY37244	Uncharacterized	584	1420908	Ascomycota	Pezizomycotina	Leotiomycetes	Pseudeurotiaceae	Pseudogymnoascus	Pseudogymnoascus sp.	Pseudogymnoascus sp. VKM F-4514 (FW-929)	44	7e-149	SOA1
XP_008044257	Uncharacterized	567	717944	Basidiomycota	Agaricomycotina	Agaricomycetes	Coriolaceae	Trametes	Trametes versicolor	Trametes versicolor FP-101664 SS1	42.2	7e-149	SOA1
CDR38861	Uncharacterized	557	36022	Ascomycota	Saccharomycotina	Saccharomycetes	Phaffomycetaceae	Cyberlindnera	Cyberlindnera fabianii	Cyberlindnera fabianii	43.9	9e-149	SOA1
XP_007786858	Uncharacterized	636	1263415	Ascomycota	Pezizomycotina	Eurotiomycetes	Verrucariaceae	Endocarpon	Endocarpon pusillum	Endocarpon pusillum Z07020	45.9	1e-148	SOA1
XP_007376869	Uncharacterized	550	619300	Ascomycota	Saccharomycotina	Saccharomycetes	Debaryomycetaceae	Spathaspora	Spathaspora passalidarum	Spathaspora passalidarum NRRL Y-27907	44.8	1e-148	SOA1
EME38055	Uncharacterized	496	675120	Ascomycota	Pezizomycotina	Dothideomycetes	Mycosphaerellaceae	Dothistroma	Dothistroma septosporum	Dothistroma septosporum NZE10	44.4	1e-148	SOA1
CCE45283	Uncharacterized	550	5480	Ascomycota	Saccharomycotina	Saccharomycetes	Debaryomycetaceae	Candida	Candida parapsilosis	Candida parapsilosis	44	1e-148	SOA1
KLU82426	Uncharacterized	564	644358	Ascomycota	Pezizomycotina	Sordariomycetes	Magnaporthaceae	Magnaporthiopsis	Magnaporthiopsis poae	Magnaporthiopsis poae ATCC 64411	43.9	1e-148	SOA1
KOS47440	Uncharacterized	550	229535	Ascomycota	Pezizomycotina	Eurotiomycetes	Aspergillaceae	Penicillium	Penicillium nordicum	Penicillium nordicum	43.5	1e-148	SOA1
XP_007262420	Allantoate	568	694068	Basidiomycota	Agaricomycotina	Agaricomycetes	Hymenochaetaceae	Fomitiporia	Fomitiporia mediterranea	Fomitiporia mediterranea MF3/22	43.2	1e-148	SOA1
XP_007403229	Uncharacterized	562	650164	Basidiomycota	Agaricomycotina	Agaricomycetes	Phanerochaetaceae	Phanerochaete	Phanerochaete carnosa	Phanerochaete carnosa HHB-10118-sp	45	2e-148	SOA1
KIK47634	Uncharacterized	554	930992	Basidiomycota	Agaricomycotina	Agaricomycetes	Suillaceae	Suillus	Suillus luteus	Suillus luteus UH-Slu-Lm8-n1	44.5	2e-148	SOA1
XP_007308974	Uncharacterized	622	721885	Basidiomycota	Agaricomycotina	Agaricomycetes	Stereaceae	Stereum	Stereum hirsutum	Stereum hirsutum FP-91666 SS1	43.1	2e-148	SOA1
EPT03428	Uncharacterized	568	743788	Basidiomycota	Agaricomycotina	Agaricomycetes	Fomitopsidaceae	Fomitopsis	Fomitopsis pinicola	Fomitopsis pinicola FP-58527 SS1	43.5	4e-148	SOA1
XP_001523260	Uncharacterized	543	379508	Ascomycota	Saccharomycotina	Saccharomycetes	Debaryomycetaceae	Lodderomyces	Lodderomyces elongisporus	Lodderomyces elongisporus NRRL YB-4239	43.3	4e-148	SOA1
XP_007709805	Uncharacterized	552	930089	Ascomycota	Pezizomycotina	Dothideomycetes	Pleosporaceae	Bipolaris	Bipolaris zeicola	Bipolaris zeicola 26-R-13	43.9	6e-148	SOA1
XP_011276767	Uncharacterized	559	1041607	Ascomycota	Saccharomycotina	Saccharomycetes	Phaffomycetaceae	Wickerhamomyces	Wickerhamomyces ciferrii	Wickerhamomyces ciferrii	41.9	6e-148	SOA1
ERT00695	Uncharacterized	587	1391915	Ascomycota	Pezizomycotina	Sordariomycetes	Ophiostomataceae	Sporothrix	Sporothrix schenckii	Sporothrix schenckii ATCC 58251	43.4	7e-148	SOA1
EMD30971	Uncharacterized	565	914234	Basidiomycota	Agaricomycotina	Agaricomycetes	Coriolaceae	Gelatoporia	Gelatoporia subvermispora	Gelatoporia subvermispora B	42.9	7e-148	SOA1
KNZ81598	Uncharacterized	565	1306850	Basidiomycota	Agaricomycotina	Agaricomycetes	Lyophyllaceae	Termitomyces	Termitomyces sp.	Termitomyces sp. J132	42.3	7e-148	SOA1
ENH82938	Uncharacterized	585	1213857	Ascomycota	Pezizomycotina	Sordariomycetes	Glomerellaceae	Colletotrichum	Colletotrichum orbiculare	Colletotrichum orbiculare MAFF 240422	42.2	7e-148	SOA1
XP_001209048	Uncharacterized	546	341663	Ascomycota	Pezizomycotina	Eurotiomycetes	Aspergillaceae	Aspergillus	Aspergillus terreus	Aspergillus terreus NIH2624	41.3	7e-148	SOA1
XP_008099164	Uncharacterized	584	645133	Ascomycota	Pezizomycotina	Sordariomycetes	Glomerellaceae	Colletotrichum	Colletotrichum graminicola	Colletotrichum graminicola M1.001	44.1	9e-148	SOA1
CRL20289	Sucrose	550	5075	Ascomycota	Pezizomycotina	Eurotiomycetes	Aspergillaceae	Penicillium	Penicillium camemberti	Penicillium camemberti	43.7	9e-148	SOA1
KJJ26358	Uncharacterized	550	60172	Ascomycota	Pezizomycotina	Eurotiomycetes	Aspergillaceae	Penicillium	Penicillium solitum	Penicillium solitum	43.3	1e-147	SOA1
XP_011276834	Uncharacterized	561	1041607	Ascomycota	Saccharomycotina	Saccharomycetes	Phaffomycetaceae	Wickerhamomyces	Wickerhamomyces ciferrii	Wickerhamomyces ciferrii	42.8	1e-147	SOA1
XP_461513	Uncharacterized	544	284592	Ascomycota	Saccharomycotina	Saccharomycetes	Debaryomycetaceae	Debaryomyces	Debaryomyces hansenii	Debaryomyces hansenii CBS767	42.8	1e-147	SOA1
XP_009219317	Uncharacterized	571	644352	Ascomycota	Pezizomycotina	Sordariomycetes	Magnaporthaceae	Gaeumannomyces	Gaeumannomyces graminis	Gaeumannomyces graminis var. tritici R3-111a-1	43	2e-147	SOA1
XP_001270811	Uncharacterized	556	344612	Ascomycota	Pezizomycotina	Eurotiomycetes	Aspergillaceae	Aspergillus	Aspergillus clavatus	Aspergillus clavatus NRRL 1	41.1	2e-147	SOA1
XP_002550713	Uncharacterized	568	294747	Ascomycota	Saccharomycotina	Saccharomycetes	Debaryomycetaceae	Candida	Candida tropicalis	Candida tropicalis MYA-3404	45.6	3e-147	SOA1
KFY10147	Uncharacterized	576	1420902	Ascomycota	Pezizomycotina	Leotiomycetes	Pseudeurotiaceae	Pseudogymnoascus	Pseudogymnoascus sp.	Pseudogymnoascus sp. VKM F-4246	44.8	3e-147	SOA1
XP_001594487	Uncharacterized	567	665079	Ascomycota	Pezizomycotina	Leotiomycetes	Sclerotiniaceae	Sclerotinia	Sclerotinia sclerotiorum	Sclerotinia sclerotiorum 1980 UF-70	44.3	3e-147	SOA1
CCE45282	Uncharacterized	558	5480	Ascomycota	Saccharomycotina	Saccharomycetes	Debaryomycetaceae	Candida	Candida parapsilosis	Candida parapsilosis	42.5	3e-147	SOA1
KHC45652	Uncharacterized	553	1094986	Ascomycota	Saccharomycotina	Saccharomycetes	Debaryomycetaceae	Candida	Candida albicans	Candida albicans P60002	42.5	4e-147	SOA1
KHC31335	Uncharacterized	553	1165368	Ascomycota	Saccharomycotina	Saccharomycetes	Debaryomycetaceae	Candida	Candida albicans	Candida albicans Ca6	42.7	5e-147	SOA1
XP_007756924	Uncharacterized	577	1182544	Ascomycota	Pezizomycotina	Eurotiomycetes	Herpotrichiellaceae	Cladophialophora	Cladophialophora yegresii	Cladophialophora yegresii CBS 114405	45.4	7e-147	SOA1
XP_011271673	Uncharacterized	574	1041607	Ascomycota	Saccharomycotina	Saccharomycetes	Phaffomycetaceae	Wickerhamomyces	Wickerhamomyces ciferrii	Wickerhamomyces ciferrii	43.2	7e-147	SOA1
XP_002494392	Uncharacterized	550	559307	Ascomycota	Saccharomycotina	Saccharomycetes	Saccharomycetaceae	Zygosaccharomyces	Zygosaccharomyces rouxii	Zygosaccharomyces rouxii CBS 732	42.5	7e-147	SOA1
EWZ86371	Uncharacterized	575	1080343	Ascomycota	Pezizomycotina	Sordariomycetes	Nectriaceae	Fusarium	Fusarium oxysporum	Fusarium oxysporum f. sp. lycopersici MN25	44.4	1e-146	SOA1
EWZ28792	Uncharacterized	575	660027	Ascomycota	Pezizomycotina	Sordariomycetes	Nectriaceae	Fusarium	Fusarium oxysporum	Fusarium oxysporum Fo47	44.4	1e-146	SOA1
XP_012052344	Uncharacterized	585	235443	Basidiomycota	Agaricomycotina	Tremellomycetes	Tremellaceae	Filobasidiella	Cryptococcus neoformans	Cryptococcus neoformans var. grubii H99	42.8	1e-146	SOA1
XP_715207	Uncharacterized	553	237561	Ascomycota	Saccharomycotina	Saccharomycetes	Debaryomycetaceae	Candida	Candida albicans	Candida albicans SC5314	42.5	1e-146	SOA1
KGQ84928	Uncharacterized	553	1094988	Ascomycota	Saccharomycotina	Saccharomycetes	Debaryomycetaceae	Candida	Candida albicans	Candida albicans GC75	42.5	1e-146	SOA1
XP_001818414	Uncharacterized	551	510516	Ascomycota	Pezizomycotina	Eurotiomycetes	Aspergillaceae	Aspergillus	Aspergillus oryzae	Aspergillus oryzae RIB40	41.9	1e-146	SOA1
XP_007282450	Uncharacterized	554	1213859	Ascomycota	Pezizomycotina	Sordariomycetes	Glomerellaceae	Colletotrichum	Colletotrichum gloeosporioides	Colletotrichum gloeosporioides Nara gc5	43.8	2e-146	SOA1
KIW18025	Uncharacterized	573	91928	Ascomycota	Pezizomycotina	Eurotiomycetes	Herpotrichiellaceae	Exophiala	Exophiala spinifera	Exophiala spinifera	43.5	2e-146	SOA1
XP_458515	Uncharacterized	546	284592	Ascomycota	Saccharomycotina	Saccharomycetes	Debaryomycetaceae	Debaryomyces	Debaryomyces hansenii	Debaryomyces hansenii CBS767	42.8	2e-146	SOA1
EXK49877	Uncharacterized	575	1089452	Ascomycota	Pezizomycotina	Sordariomycetes	Nectriaceae	Fusarium	Fusarium oxysporum	Fusarium oxysporum f. sp. melonis 26406	44.4	3e-146	SOA1
KIJ43394	Uncharacterized	573	990650	Basidiomycota	Agaricomycotina	Agaricomycetes	Sphaerobolaceae	Sphaerobolus	Sphaerobolus stellatus	Sphaerobolus stellatus SS14	44.4	3e-146	SOA1
EXL41453	Uncharacterized	575	1089448	Ascomycota	Pezizomycotina	Sordariomycetes	Nectriaceae	Fusarium	Fusarium oxysporum	Fusarium oxysporum f. sp. radicis-lycopersici 26381	44.4	3e-146	SOA1
KGQ82361	Uncharacterized	553	1094983	Ascomycota	Saccharomycotina	Saccharomycetes	Debaryomycetaceae	Candida	Candida albicans	Candida albicans P94015	42.3	3e-146	SOA1
XP_001829347	Uncharacterized	576	240176	Basidiomycota	Agaricomycotina	Agaricomycetes	Psathyrellaceae	Coprinopsis	Coprinopsis cinerea	Coprinopsis cinerea okayama7#130	42.2	3e-146	SOA1
CEP22079	Uncharacterized	548	4903	Ascomycota	Saccharomycotina	Saccharomycetes	Phaffomycetaceae	Cyberlindnera	Cyberlindnera jadinii	Cyberlindnera jadinii	41.8	3e-146	SOA1
CDM32200	Uncharacterized	550	1365484	Ascomycota	Pezizomycotina	Eurotiomycetes	Aspergillaceae	Penicillium	Penicillium roqueforti	Penicillium roqueforti FM164	43.7	4e-146	SOA1
KMK62648	Uncharacterized	576	1437362	Ascomycota	Pezizomycotina	Eurotiomycetes	Aspergillaceae	Aspergillus	Aspergillus fumigatus	Aspergillus fumigatus Z5	43.2	4e-146	SOA1
KGQ83733	Uncharacterized	553	1094985	Ascomycota	Saccharomycotina	Saccharomycetes	Debaryomycetaceae	Candida	Candida albicans	Candida albicans P37005	42.5	4e-146	SOA1
CRG88286	Uncharacterized	554	28573	Ascomycota	Pezizomycotina	Eurotiomycetes	Trichocomaceae	Talaromyces	Talaromyces islandicus	Talaromyces islandicus	40.3	4e-146	SOA1
KKA30057	Uncharacterized	611	72032	Ascomycota	Pezizomycotina	Sordariomycetes	Ceratocystidaceae	Thielaviopsis	Thielaviopsis punctulata	Thielaviopsis punctulata	44.9	5e-146	SOA1
KLT43786	Uncharacterized	553	879819	Basidiomycota	Agaricomycotina	Tremellomycetes	Trichosporonaceae	Trichosporon	Trichosporon oleaginosus	Trichosporon oleaginosus	43.6	6e-146	SOA1
XP_003871107	Uncharacterized	558	1136231	Ascomycota	Saccharomycotina	Saccharomycetes	Debaryomycetaceae	Candida	Candida orthopsilosis	Candida orthopsilosis Co 90-125	43.3	6e-146	SOA1
XP_002421590	Allantoate	551	573826	Ascomycota	Saccharomycotina	Saccharomycetes	Debaryomycetaceae	Candida	Candida dubliniensis	Candida dubliniensis CD36	42.5	6e-146	SOA1
XP_008082030	Uncharacterized	589	1116229	Ascomycota	Pezizomycotina	Leotiomycetes	Helotiaceae	Glarea	Glarea lozoyensis	Glarea lozoyensis ATCC 20868	42.9	8e-146	SOA1
CCO33279	Uncharacterized	412	1108050	Basidiomycota	Agaricomycotina	Agaricomycetes	Ceratobasidiaceae	Rhizoctonia	Rhizoctonia solani	Rhizoctonia solani AG-1 IB	49.8	9e-146	SOA1
KGO69946	Uncharacterized	550	40296	Ascomycota	Pezizomycotina	Eurotiomycetes	Aspergillaceae	Penicillium	Penicillium italicum	Penicillium italicum	44.7	1e-145	SOA1
XP_001873496	Uncharacterized	551	486041	Basidiomycota	Agaricomycotina	Agaricomycetes	Tricholomataceae	Laccaria	Laccaria bicolor	Laccaria bicolor S238N-H82	44.2	1e-145	SOA1
XP_661711	Uncharacterized	575	227321	Ascomycota	Pezizomycotina	Eurotiomycetes	Aspergillaceae	Aspergillus	Aspergillus nidulans	Aspergillus nidulans FGSC A4	43.6	1e-145	SOA1
KGO37227	Uncharacterized	550	27334	Ascomycota	Pezizomycotina	Eurotiomycetes	Aspergillaceae	Penicillium	Penicillium expansum	Penicillium expansum	44.3	2e-145	SOA1
GAO85497	Uncharacterized	551	91492	Ascomycota	Pezizomycotina	Eurotiomycetes	Aspergillaceae	Neosartorya	Neosartorya udagawae	Neosartorya udagawae	43.5	2e-145	SOA1
GAA84816	Uncharacterized	555	1033177	Ascomycota	Pezizomycotina	Eurotiomycetes	Aspergillaceae	Aspergillus	Aspergillus kawachii	Aspergillus kawachii IFO 4308	43	2e-145	SOA1
KHC30236	Uncharacterized	576	1094998	Ascomycota	Saccharomycotina	Saccharomycetes	Debaryomycetaceae	Candida	Candida albicans	Candida albicans P76055	42.4	2e-145	SOA1
KGR09343	Uncharacterized	576	1094992	Ascomycota	Saccharomycotina	Saccharomycetes	Debaryomycetaceae	Candida	Candida albicans	Candida albicans P37037	42.4	2e-145	SOA1
KGR03138	Uncharacterized	576	1094990	Ascomycota	Saccharomycotina	Saccharomycetes	Debaryomycetaceae	Candida	Candida albicans	Candida albicans P57072	42.4	2e-145	SOA1
EPE08461	Uncharacterized	555	1262450	Ascomycota	Pezizomycotina	Sordariomycetes	Ophiostomataceae	Ophiostoma	Ophiostoma piceae	Ophiostoma piceae UAMH 11346	43.9	3e-145	SOA1
XP_008717671	Uncharacterized	568	1220924	Ascomycota	Pezizomycotina	Eurotiomycetes	Cyphellophoraceae	Cyphellophora	Cyphellophora europaea	Cyphellophora europaea CBS 101466	43.8	3e-145	SOA1
XP_007284827	Uncharacterized	584	1213859	Ascomycota	Pezizomycotina	Sordariomycetes	Glomerellaceae	Colletotrichum	Colletotrichum gloeosporioides	Colletotrichum gloeosporioides Nara gc5	43.1	3e-145	SOA1
KGQ83404	Uncharacterized	576	1094983	Ascomycota	Saccharomycotina	Saccharomycetes	Debaryomycetaceae	Candida	Candida albicans	Candida albicans P94015	42.4	3e-145	SOA1
KHC68977	Uncharacterized	576	1095000	Ascomycota	Saccharomycotina	Saccharomycetes	Debaryomycetaceae	Candida	Candida albicans	Candida albicans P78042	42.4	3e-145	SOA1
KGU04401	Uncharacterized	576	1094987	Ascomycota	Saccharomycotina	Saccharomycetes	Debaryomycetaceae	Candida	Candida albicans	Candida albicans 19F	42.4	3e-145	SOA1
KGT65203	Uncharacterized	576	1094981	Ascomycota	Saccharomycotina	Saccharomycetes	Debaryomycetaceae	Candida	Candida albicans	Candida albicans 12C	42.4	3e-145	SOA1
KHC81006	Uncharacterized	576	237561	Ascomycota	Saccharomycotina	Saccharomycetes	Debaryomycetaceae	Candida	Candida albicans	Candida albicans SC5314	42.4	3e-145	SOA1
KJK80445	Uncharacterized	519	1291518	Ascomycota	Pezizomycotina	Sordariomycetes	Clavicipitaceae	Metarhizium	Metarhizium anisopliae	Metarhizium anisopliae BRIP 53293	43.2	4e-145	SOA1
EKV04356	Uncharacterized	542	1170229	Ascomycota	Pezizomycotina	Eurotiomycetes	Aspergillaceae	Penicillium	Penicillium digitatum	Penicillium digitatum PHI26	42.7	4e-145	SOA1
KGQ85701	Uncharacterized	576	1094988	Ascomycota	Saccharomycotina	Saccharomycetes	Debaryomycetaceae	Candida	Candida albicans	Candida albicans GC75	42.4	4e-145	SOA1
KGQ84506	Uncharacterized	576	1094985	Ascomycota	Saccharomycotina	Saccharomycetes	Debaryomycetaceae	Candida	Candida albicans	Candida albicans P37005	42.4	4e-145	SOA1
KGR05167	Uncharacterized	576	1094989	Ascomycota	Saccharomycotina	Saccharomycetes	Debaryomycetaceae	Candida	Candida albicans	Candida albicans P78048	42.4	4e-145	SOA1
EEQ46995	Uncharacterized	576	294748	Ascomycota	Saccharomycotina	Saccharomycetes	Debaryomycetaceae	Candida	Candida albicans	Candida albicans WO-1	42.2	4e-145	SOA1
KNG50092	Uncharacterized	538	183478	Ascomycota	Pezizomycotina	Dothideomycetes	Pleosporaceae	Stemphylium	Stemphylium lycopersici	Stemphylium lycopersici	45.1	5e-145	SOA1
EWY92166	Uncharacterized	575	909455	Ascomycota	Pezizomycotina	Sordariomycetes	Nectriaceae	Fusarium	Fusarium oxysporum	Fusarium oxysporum FOSC 3-a	44	5e-145	SOA1
KFY94909	Uncharacterized	595	1420911	Ascomycota	Pezizomycotina	Leotiomycetes	Pseudeurotiaceae	Pseudogymnoascus	Pseudogymnoascus sp.	Pseudogymnoascus sp. VKM F-4517 (FW-2822)	42.5	5e-145	SOA1
XP_721360	Uncharacterized	586	237561	Ascomycota	Saccharomycotina	Saccharomycetes	Debaryomycetaceae	Candida	Candida albicans	Candida albicans SC5314	42.4	5e-145	SOA1
XP_013318203	Uncharacterized	577	348802	Ascomycota	Pezizomycotina	Eurotiomycetes	Herpotrichiellaceae	Exophiala	Exophiala xenobiotica	Exophiala xenobiotica	45.1	6e-145	SOA1
KIJ53949	Uncharacterized	584	990650	Basidiomycota	Agaricomycotina	Agaricomycetes	Sphaerobolaceae	Sphaerobolus	Sphaerobolus stellatus	Sphaerobolus stellatus SS14	42.7	7e-145	SOA1
XP_007836386	Uncharacterized	572	1229662	Ascomycota	Pezizomycotina	Sordariomycetes	Amphisphaeriaceae	Pestalotiopsis	Pestalotiopsis fici	Pestalotiopsis fici W106-1	45.4	8e-145	SOA1
KII91277	Uncharacterized	583	944288	Basidiomycota	Agaricomycotina	Agaricomycetes	Agaricales incertae sedis	Plicaturopsis	Plicaturopsis crispa	Plicaturopsis crispa FD-325 SS-3	42.6	8e-145	SOA1
KGU20277	Uncharacterized	553	1094991	Ascomycota	Saccharomycotina	Saccharomycetes	Debaryomycetaceae	Candida	Candida albicans	Candida albicans P34048	42.3	9e-145	SOA1
EQB56086	Uncharacterized	584	1237896	Ascomycota	Pezizomycotina	Sordariomycetes	Glomerellaceae	Colletotrichum	Colletotrichum gloeosporioides	Colletotrichum gloeosporioides Cg-14	43.1	1e-144	SOA1
KHC46043	Uncharacterized	576	1094986	Ascomycota	Saccharomycotina	Saccharomycetes	Debaryomycetaceae	Candida	Candida albicans	Candida albicans P60002	42.2	1e-144	SOA1
XP_001523630	Uncharacterized	554	379508	Ascomycota	Saccharomycotina	Saccharomycetes	Debaryomycetaceae	Lodderomyces	Lodderomyces elongisporus	Lodderomyces elongisporus NRRL YB-4239	43.8	2e-144	SOA1
XP_002550714	Uncharacterized	562	294747	Ascomycota	Saccharomycotina	Saccharomycetes	Debaryomycetaceae	Candida	Candida tropicalis	Candida tropicalis MYA-3404	43.4	2e-144	SOA1
KDQ60102	Uncharacterized	566	933084	Basidiomycota	Agaricomycotina	Agaricomycetes	Jaapiaceae	Jaapia	Jaapia argillacea	Jaapia argillacea MUCL 33604	42.6	2e-144	SOA1
XP_007282626	Uncharacterized	579	1213859	Ascomycota	Pezizomycotina	Sordariomycetes	Glomerellaceae	Colletotrichum	Colletotrichum gloeosporioides	Colletotrichum gloeosporioides Nara gc5	42.5	2e-144	SOA1
KGU20564	Uncharacterized	576	1094991	Ascomycota	Saccharomycotina	Saccharomycetes	Debaryomycetaceae	Candida	Candida albicans	Candida albicans P34048	42.2	2e-144	SOA1
XP_007838224	Uncharacterized	579	1229662	Ascomycota	Pezizomycotina	Sordariomycetes	Amphisphaeriaceae	Pestalotiopsis	Pestalotiopsis fici	Pestalotiopsis fici W106-1	42.3	3e-144	SOA1
EQB58340	Uncharacterized	542	1237896	Ascomycota	Pezizomycotina	Sordariomycetes	Glomerellaceae	Colletotrichum	Colletotrichum gloeosporioides	Colletotrichum gloeosporioides Cg-14	45.8	4e-144	SOA1
CDM26346	Uncharacterized	569	1365484	Ascomycota	Pezizomycotina	Eurotiomycetes	Aspergillaceae	Penicillium	Penicillium roqueforti	Penicillium roqueforti FM164	42.8	4e-144	SOA1
KHC67990	Uncharacterized	553	1095000	Ascomycota	Saccharomycotina	Saccharomycetes	Debaryomycetaceae	Candida	Candida albicans	Candida albicans P78042	42.1	4e-144	SOA1
XP_013269783	Uncharacterized	506	1442369	Ascomycota	Pezizomycotina	Eurotiomycetes	Herpotrichiellaceae	Rhinocladiella	Rhinocladiella mackenziei	Rhinocladiella mackenziei CBS 650.93	46.2	5e-144	SOA1
KIY02002	Uncharacterized	577	1442371	Ascomycota	Pezizomycotina	Eurotiomycetes	Herpotrichiellaceae	Fonsecaea	Fonsecaea multimorphosa	Fonsecaea multimorphosa CBS 102226	46	5e-144	SOA1
KII91646	Uncharacterized	550	944288	Basidiomycota	Agaricomycotina	Agaricomycetes	Agaricales incertae sedis	Plicaturopsis	Plicaturopsis crispa	Plicaturopsis crispa FD-325 SS-3	41.5	6e-144	SOA1
KLO89455	Nicotinamide mononucleotide	565	5127	Ascomycota	Pezizomycotina	Sordariomycetes	Nectriaceae	Fusarium	Fusarium fujikuroi	Fusarium fujikuroi	41.2	6e-144	SOA1
KGU23248	Uncharacterized	576	1094996	Ascomycota	Saccharomycotina	Saccharomycetes	Debaryomycetaceae	Candida	Candida albicans	Candida albicans P57055	42	8e-144	SOA1
XP_007280993	Phthalate	542	1213859	Ascomycota	Pezizomycotina	Sordariomycetes	Glomerellaceae	Colletotrichum	Colletotrichum gloeosporioides	Colletotrichum gloeosporioides Nara gc5	45.6	1e-143	SOA1
CRL25908	Sucrose	576	5075	Ascomycota	Pezizomycotina	Eurotiomycetes	Aspergillaceae	Penicillium	Penicillium camemberti	Penicillium camemberti	44.3	1e-143	SOA1
KIM42149	Uncharacterized	550	686832	Basidiomycota	Agaricomycotina	Agaricomycetes	Cortinariaceae	Hebeloma	Hebeloma cylindrosporum	Hebeloma cylindrosporum h7	42.3	1e-143	SOA1
XP_002552243	Uncharacterized	558	559295	Ascomycota	Saccharomycotina	Saccharomycetes	Saccharomycetaceae	Lachancea	Lachancea thermotolerans	Lachancea thermotolerans CBS 6340	42.2	1e-143	SOA1
EWC44430	Uncharacterized	507	1043628	Ascomycota	Pezizomycotina	Orbiliomycetes	Orbiliaceae	Drechslerella	Drechslerella stenobrocha	Drechslerella stenobrocha 248	41.4	1e-143	SOA1
KIV97299	Uncharacterized	573	212818	Ascomycota	Pezizomycotina	Eurotiomycetes	Herpotrichiellaceae	Exophiala	Exophiala mesophila	Exophiala mesophila	43.6	2e-143	SOA1
XP_001397507	Uncharacterized	555	425011	Ascomycota	Pezizomycotina	Eurotiomycetes	Aspergillaceae	Aspergillus	Aspergillus niger	Aspergillus niger CBS 513.88	43.6	2e-143	SOA1
EWZ99550	Uncharacterized	568	1080343	Ascomycota	Pezizomycotina	Sordariomycetes	Nectriaceae	Fusarium	Fusarium oxysporum	Fusarium oxysporum f. sp. lycopersici MN25	41.9	2e-143	SOA1
CEF84787	Uncharacterized	587	5518	Ascomycota	Pezizomycotina	Sordariomycetes	Nectriaceae	Fusarium	Fusarium graminearum	Fusarium graminearum	42.9	3e-143	SOA1
KIK02017	Uncharacterized	566	1095629	Basidiomycota	Agaricomycotina	Agaricomycetes	Tricholomataceae	Laccaria	Laccaria amethystina	Laccaria amethystina LaAM-08-1	42.1	3e-143	SOA1
EXM24378	Uncharacterized	568	1089449	Ascomycota	Pezizomycotina	Sordariomycetes	Nectriaceae	Fusarium	Fusarium oxysporum	Fusarium oxysporum f. sp. vasinfectum 25433	41.5	3e-143	SOA1
CCT66524	Nicotinamide mononucleotide	565	1279085	Ascomycota	Pezizomycotina	Sordariomycetes	Nectriaceae	Fusarium	Fusarium fujikuroi	Fusarium fujikuroi IMI 58289	41.2	3e-143	SOA1
KIW21652	Uncharacterized	577	91928	Ascomycota	Pezizomycotina	Eurotiomycetes	Herpotrichiellaceae	Exophiala	Exophiala spinifera	Exophiala spinifera	44.5	4e-143	SOA1
XP_007375982	Uncharacterized	530	619300	Ascomycota	Saccharomycotina	Saccharomycetes	Debaryomycetaceae	Spathaspora	Spathaspora passalidarum	Spathaspora passalidarum NRRL Y-27907	44.3	4e-143	SOA1
CCT75489	Uncharacterized	577	1279085	Ascomycota	Pezizomycotina	Sordariomycetes	Nectriaceae	Fusarium	Fusarium fujikuroi	Fusarium fujikuroi IMI 58289	42.9	4e-143	SOA1
EXL60904	Uncharacterized	568	1089448	Ascomycota	Pezizomycotina	Sordariomycetes	Nectriaceae	Fusarium	Fusarium oxysporum	Fusarium oxysporum f. sp. radicis-lycopersici 26381	41.5	4e-143	SOA1
KEY76732	Uncharacterized	582	1476192	Ascomycota	Pezizomycotina	Eurotiomycetes	Aspergillaceae	Aspergillus	Aspergillus fumigatus	Aspergillus fumigatus var. RP-2014	42.8	5e-143	SOA1
ENH69804	Uncharacterized	568	1229664	Ascomycota	Pezizomycotina	Sordariomycetes	Nectriaceae	Fusarium	Fusarium oxysporum	Fusarium oxysporum f. sp. cubense race 1	41.4	5e-143	SOA1
EXK79950	Uncharacterized	568	1089458	Ascomycota	Pezizomycotina	Sordariomycetes	Nectriaceae	Fusarium	Fusarium oxysporum	Fusarium oxysporum f. sp. raphani 54005	41.4	5e-143	SOA1
EMS23847	Uncharacterized	604	1130832	Basidiomycota	Pucciniomycotina	Microbotryomycetes	Ustilaginaceae	Rhodosporidium	Rhodosporidium toruloides	Rhodosporidium toruloides NP11	42.7	6e-143	SOA1
EGU85729	Uncharacterized	568	660025	Ascomycota	Pezizomycotina	Sordariomycetes	Nectriaceae	Fusarium	Fusarium oxysporum	Fusarium oxysporum Fo5176	41.4	6e-143	SOA1
EMT64395	Uncharacterized	568	1229665	Ascomycota	Pezizomycotina	Sordariomycetes	Nectriaceae	Fusarium	Fusarium oxysporum	Fusarium oxysporum f. sp. cubense race 4	41.4	6e-143	SOA1
EQB58109	Uncharacterized	579	1237896	Ascomycota	Pezizomycotina	Sordariomycetes	Glomerellaceae	Colletotrichum	Colletotrichum gloeosporioides	Colletotrichum gloeosporioides Cg-14	42.5	1e-142	SOA1
KNG85448	Uncharacterized	551	1509407	Ascomycota	Pezizomycotina	Eurotiomycetes	Aspergillaceae	Aspergillus	Aspergillus nomius	Aspergillus nomius NRRL 13137	40.9	1e-142	SOA1
KJK64875	D-galactonate	579	1403190	Ascomycota	Pezizomycotina	Eurotiomycetes	Aspergillaceae	Aspergillus	Aspergillus parasiticus	Aspergillus parasiticus SU-1	43.1	2e-142	SOA1
GAA92327	Uncharacterized	569	1033177	Ascomycota	Pezizomycotina	Eurotiomycetes	Aspergillaceae	Aspergillus	Aspergillus kawachii	Aspergillus kawachii IFO 4308	42.9	2e-142	SOA1
KLO81886	Uncharacterized	577	5127	Ascomycota	Pezizomycotina	Sordariomycetes	Nectriaceae	Fusarium	Fusarium fujikuroi	Fusarium fujikuroi	42.9	2e-142	SOA1
KIJ61406	Uncharacterized	576	994086	Basidiomycota	Agaricomycotina	Agaricomycetes	Paxillaceae	Hydnomerulius	Hydnomerulius pinastri	Hydnomerulius pinastri MD-312	42.1	2e-142	SOA1
EWY97499	Uncharacterized	568	909455	Ascomycota	Pezizomycotina	Sordariomycetes	Nectriaceae	Fusarium	Fusarium oxysporum	Fusarium oxysporum FOSC 3-a	41.2	2e-142	SOA1
EWZ43577	Uncharacterized	568	660027	Ascomycota	Pezizomycotina	Sordariomycetes	Nectriaceae	Fusarium	Fusarium oxysporum	Fusarium oxysporum Fo47	41.2	2e-142	SOA1
KLU87132	Uncharacterized	567	644358	Ascomycota	Pezizomycotina	Sordariomycetes	Magnaporthaceae	Magnaporthiopsis	Magnaporthiopsis poae	Magnaporthiopsis poae ATCC 64411	43.2	3e-142	SOA1
KNG80673	Uncharacterized	580	1509407	Ascomycota	Pezizomycotina	Eurotiomycetes	Aspergillaceae	Aspergillus	Aspergillus nomius	Aspergillus nomius NRRL 13137	42.9	3e-142	SOA1
XP_752705	Uncharacterized	582	330879	Ascomycota	Pezizomycotina	Eurotiomycetes	Aspergillaceae	Aspergillus	Aspergillus fumigatus	Aspergillus fumigatus Af293	42.6	3e-142	SOA1
XP_002421398	Allantoate	573	573826	Ascomycota	Saccharomycotina	Saccharomycetes	Debaryomycetaceae	Candida	Candida dubliniensis	Candida dubliniensis CD36	42	3e-142	SOA1
XP_003437487	Uncharacterized	530	515849	Ascomycota	Pezizomycotina	Sordariomycetes	Lasiosphaeriaceae	Podospora	Podospora anserina	Podospora anserina S mat+	41.9	3e-142	SOA1
EWG44699	Uncharacterized	565	334819	Ascomycota	Pezizomycotina	Sordariomycetes	Nectriaceae	Fusarium	Fusarium verticillioides	Fusarium verticillioides 7600	41.2	3e-142	SOA1
CEP22078	Uncharacterized	547	4903	Ascomycota	Saccharomycotina	Saccharomycetes	Phaffomycetaceae	Cyberlindnera	Cyberlindnera jadinii	Cyberlindnera jadinii	41.1	3e-142	SOA1
KKY14070	Uncharacterized	575	420778	Ascomycota	Pezizomycotina	Dothideomycetes	Botryosphaeriaceae	Diplodia	Diplodia seriata	Diplodia seriata	40.6	3e-142	SOA1
KOC13927	Uncharacterized	580	1392242	Ascomycota	Pezizomycotina	Eurotiomycetes	Aspergillaceae	Aspergillus	Aspergillus flavus	Aspergillus flavus AF70	43.1	4e-142	SOA1
KIN07126	Uncharacterized	593	913774	Ascomycota	Pezizomycotina	Leotiomycetes	Myxotrichaceae	Oidiodendron	Oidiodendron maius	Oidiodendron maius Zn	43	4e-142	SOA1
CDF88017	Uncharacterized	550	1333698	Ascomycota	Saccharomycotina	Saccharomycetes	Saccharomycetaceae	Zygosaccharomyces	Zygosaccharomyces bailii	Zygosaccharomyces bailii CLIB 213	42.5	4e-142	SOA1
XP_008726529	Uncharacterized	577	1279043	Ascomycota	Pezizomycotina	Eurotiomycetes	Herpotrichiellaceae	Cladophialophora	Cladophialophora carrionii	Cladophialophora carrionii CBS 160.54	45.6	5e-142	SOA1
KIY53212	Uncharacterized	575	1128425	Basidiomycota	Agaricomycotina	Agaricomycetes	Fistulinaceae	Fistulina	Fistulina hepatica	Fistulina hepatica ATCC 64428	42.1	6e-142	SOA1
XP_002374806	Uncharacterized	580	332952	Ascomycota	Pezizomycotina	Eurotiomycetes	Aspergillaceae	Aspergillus	Aspergillus flavus	Aspergillus flavus NRRL3357	42.9	7e-142	SOA1
KLP08850	Uncharacterized	577	5127	Ascomycota	Pezizomycotina	Sordariomycetes	Nectriaceae	Fusarium	Fusarium fujikuroi	Fusarium fujikuroi	42.7	7e-142	SOA1
GAO84810	Uncharacterized	557	91492	Ascomycota	Pezizomycotina	Eurotiomycetes	Aspergillaceae	Neosartorya	Neosartorya udagawae	Neosartorya udagawae	42.9	8e-142	SOA1
XP_013932458	Uncharacterized	537	871575	Ascomycota	Saccharomycotina	Saccharomycetes	Pichiaceae	Ogataea	Ogataea parapolymorpha	Ogataea parapolymorpha DL-1	41.5	8e-142	SOA1
XP_007273646	Uncharacterized	528	1213859	Ascomycota	Pezizomycotina	Sordariomycetes	Glomerellaceae	Colletotrichum	Colletotrichum gloeosporioides	Colletotrichum gloeosporioides Nara gc5	42.5	1e-141	SOA1
XP_013935289	Allantoate	539	871575	Ascomycota	Saccharomycotina	Saccharomycetes	Pichiaceae	Ogataea	Ogataea parapolymorpha	Ogataea parapolymorpha DL-1	41.5	1e-141	SOA1
EXA48857	Uncharacterized	568	1080344	Ascomycota	Pezizomycotina	Sordariomycetes	Nectriaceae	Fusarium	Fusarium oxysporum	Fusarium oxysporum f. sp. pisi HDV247	41.2	1e-141	SOA1
KIW46766	Uncharacterized	573	215243	Ascomycota	Pezizomycotina	Eurotiomycetes	Herpotrichiellaceae	Exophiala	Exophiala oligosperma	Exophiala oligosperma	44.1	2e-141	SOA1
XP_001264424	Uncharacterized	576	331117	Ascomycota	Pezizomycotina	Eurotiomycetes	Aspergillaceae	Neosartorya	Neosartorya fischeri	Neosartorya fischeri NRRL 181	43.6	2e-141	SOA1
EPE05065	Phthalate	591	1262450	Ascomycota	Pezizomycotina	Sordariomycetes	Ophiostomataceae	Ophiostoma	Ophiostoma piceae	Ophiostoma piceae UAMH 11346	43.4	2e-141	SOA1
XP_001391188	Uncharacterized	568	425011	Ascomycota	Pezizomycotina	Eurotiomycetes	Aspergillaceae	Aspergillus	Aspergillus niger	Aspergillus niger CBS 513.88	42.7	2e-141	SOA1
CRL23403	Sucrose	568	5075	Ascomycota	Pezizomycotina	Eurotiomycetes	Aspergillaceae	Penicillium	Penicillium camemberti	Penicillium camemberti	42.7	2e-141	SOA1
EHA23726	Uncharacterized	568	380704	Ascomycota	Pezizomycotina	Eurotiomycetes	Aspergillaceae	Aspergillus	Aspergillus niger	Aspergillus niger ATCC 1015	42.7	2e-141	SOA1
CDH16891	Uncharacterized	550	1355161	Ascomycota	Saccharomycotina	Saccharomycetes	Saccharomycetaceae	Zygosaccharomyces	Zygosaccharomyces bailii	Zygosaccharomyces bailii ISA1307	42	2e-141	SOA1
KID94918	Phthalate	583	1276143	Ascomycota	Pezizomycotina	Sordariomycetes	Clavicipitaceae	Metarhizium	Metarhizium majus	Metarhizium majus ARSEF 297	45.9	3e-141	SOA1
EMG47677	Allantoate	547	1245528	Ascomycota	Saccharomycotina	Saccharomycetes	Debaryomycetaceae	Candida	Candida maltosa	Candida maltosa Xu316	41.7	3e-141	SOA1
XP_660563	Uncharacterized	565	227321	Ascomycota	Pezizomycotina	Eurotiomycetes	Aspergillaceae	Aspergillus	Aspergillus nidulans	Aspergillus nidulans FGSC A4	41.3	3e-141	SOA1
CED82286	Uncharacterized	597	5421	Basidiomycota	Agaricomycotina	Tremellomycetes	Cystofilobasidiaceae	Xanthophyllomyces	Xanthophyllomyces dendrorhous	Xanthophyllomyces dendrorhous	43.9	4e-141	SOA1
XP_003041964	Uncharacterized	592	660122	Ascomycota	Pezizomycotina	Sordariomycetes	Nectriaceae	Fusarium	Nectria haematococca	Nectria haematococca mpVI 77-13-4	43.6	4e-141	SOA1
XP_007599474	Uncharacterized	581	1445577	Ascomycota	Pezizomycotina	Sordariomycetes	Glomerellaceae	Colletotrichum	Colletotrichum fioriniae	Colletotrichum fioriniae PJ7	41.8	4e-141	SOA1
XP_002373640	Uncharacterized	548	332952	Ascomycota	Pezizomycotina	Eurotiomycetes	Aspergillaceae	Aspergillus	Aspergillus flavus	Aspergillus flavus NRRL3357	41.3	4e-141	SOA1
KID86617	Phthalate	583	1276143	Ascomycota	Pezizomycotina	Sordariomycetes	Clavicipitaceae	Metarhizium	Metarhizium majus	Metarhizium majus ARSEF 297	45.9	5e-141	SOA1
KJR87768	Uncharacterized	626	1397361	Ascomycota	Pezizomycotina	Sordariomycetes	Ophiostomataceae	Sporothrix	Sporothrix schenckii	Sporothrix schenckii 1099-18	40.9	7e-141	SOA1
CEJ56950	Uncharacterized	551	104259	Ascomycota	Pezizomycotina	Eurotiomycetes	Aspergillaceae	Penicillium	Penicillium brasilianum	Penicillium brasilianum	44.5	8e-141	SOA1
XP_009655506	Uncharacterized	572	498257	Ascomycota	Pezizomycotina	Sordariomycetes	Plectosphaerellaceae	Verticillium	Verticillium dahliae	Verticillium dahliae VdLs.17	41.7	8e-141	SOA1
XP_013281114	Uncharacterized	590	1442368	Ascomycota	Pezizomycotina	Eurotiomycetes	Herpotrichiellaceae	Fonsecaea	Fonsecaea pedrosoi	Fonsecaea pedrosoi CBS 271.37	43	1e-140	SOA1
CDH11206	Uncharacterized	550	1355161	Ascomycota	Saccharomycotina	Saccharomycetes	Saccharomycetaceae	Zygosaccharomyces	Zygosaccharomyces bailii	Zygosaccharomyces bailii ISA1307	41.8	1e-140	SOA1
XP_002487958	Uncharacterized	554	441959	Ascomycota	Pezizomycotina	Eurotiomycetes	Trichocomaceae	Talaromyces	Talaromyces stipitatus	Talaromyces stipitatus ATCC 10500	45	2e-140	SOA1
XP_012182925	Uncharacterized	572	599839	Basidiomycota	Agaricomycotina	Agaricomycetes	Polyporaceae	Fibroporia	Fibroporia radiculosa	Fibroporia radiculosa	43.9	2e-140	SOA1
KKY20691	Uncharacterized	577	158046	Ascomycota	Pezizomycotina	Eurotiomycetes	Phaeomoniellales incertae sedis	Phaeomoniella	Phaeomoniella chlamydospora	Phaeomoniella chlamydospora	42.5	2e-140	SOA1
KJJ25939	Uncharacterized	568	60172	Ascomycota	Pezizomycotina	Eurotiomycetes	Aspergillaceae	Penicillium	Penicillium solitum	Penicillium solitum	42.3	3e-140	SOA1
XP_003049450	Uncharacterized	565	660122	Ascomycota	Pezizomycotina	Sordariomycetes	Nectriaceae	Fusarium	Nectria haematococca	Nectria haematococca mpVI 77-13-4	42.5	5e-140	SOA1
EPS26692	Uncharacterized	553	933388	Ascomycota	Pezizomycotina	Eurotiomycetes	Aspergillaceae	Penicillium	Penicillium oxalicum	Penicillium oxalicum 114-2	43.5	6e-140	SOA1
AEY97432	Uncharacterized	547	1034331	Ascomycota	Saccharomycotina	Saccharomycetes	Saccharomycetaceae	Eremothecium	Eremothecium gossypii	Eremothecium gossypii FDAG1	40.7	7e-140	SOA1
XP_003652830	Uncharacterized	582	578455	Ascomycota	Pezizomycotina	Sordariomycetes	Chaetomiaceae	Thielavia	Thielavia terrestris	Thielavia terrestris NRRL 8126	42.2	8e-140	SOA1
XP_003683079	Uncharacterized	568	4950	Ascomycota	Saccharomycotina	Saccharomycetes	Saccharomycetaceae	Torulaspora	Torulaspora delbrueckii	Torulaspora delbrueckii	41.9	9e-140	SOA1
XP_001839014	Allantoate	564	240176	Basidiomycota	Agaricomycotina	Agaricomycetes	Psathyrellaceae	Coprinopsis	Coprinopsis cinerea	Coprinopsis cinerea okayama7#130	43.4	1e-139	SOA1
XP_007683020	Uncharacterized	542	930090	Ascomycota	Pezizomycotina	Dothideomycetes	Pleosporaceae	Bipolaris	Bipolaris oryzae	Bipolaris oryzae ATCC 44560	42.7	1e-139	SOA1
XP_001268920	Uncharacterized	579	344612	Ascomycota	Pezizomycotina	Eurotiomycetes	Aspergillaceae	Aspergillus	Aspergillus clavatus	Aspergillus clavatus NRRL 1	42.7	1e-139	SOA1
CDF92082	Uncharacterized	543	1333698	Ascomycota	Saccharomycotina	Saccharomycetes	Saccharomycetaceae	Zygosaccharomyces	Zygosaccharomyces bailii	Zygosaccharomyces bailii CLIB 213	42.6	1e-139	SOA1
KGO54516	Uncharacterized	568	27334	Ascomycota	Pezizomycotina	Eurotiomycetes	Aspergillaceae	Penicillium	Penicillium expansum	Penicillium expansum	41	2e-139	SOA1
CEJ61945	Uncharacterized	564	104259	Ascomycota	Pezizomycotina	Eurotiomycetes	Aspergillaceae	Penicillium	Penicillium brasilianum	Penicillium brasilianum	40.7	2e-139	SOA1
NP_985299	Uncharacterized	547	284811	Ascomycota	Saccharomycotina	Saccharomycetes	Saccharomycetaceae	Eremothecium	Eremothecium gossypii	Eremothecium gossypii ATCC 10895	40.7	2e-139	SOA1
EQB55310	Uncharacterized	519	1237896	Ascomycota	Pezizomycotina	Sordariomycetes	Glomerellaceae	Colletotrichum	Colletotrichum gloeosporioides	Colletotrichum gloeosporioides Cg-14	40.8	3e-139	SOA1
KFY00474	Uncharacterized	641	1437433	Ascomycota	Pezizomycotina	Leotiomycetes	Pseudeurotiaceae	Pseudogymnoascus	Pseudogymnoascus sp.	Pseudogymnoascus sp. VKM F-3557	43.6	4e-139	SOA1
KGO44429	Uncharacterized	568	27334	Ascomycota	Pezizomycotina	Eurotiomycetes	Aspergillaceae	Penicillium	Penicillium expansum	Penicillium expansum	41	4e-139	SOA1
XP_009218305	Uncharacterized	571	644352	Ascomycota	Pezizomycotina	Sordariomycetes	Magnaporthaceae	Gaeumannomyces	Gaeumannomyces graminis	Gaeumannomyces graminis var. tritici R3-111a-1	40.6	4e-139	SOA1
KKY31792	Phthalate	529	1214573	Ascomycota	Pezizomycotina	Sordariomycetes	Diaporthaceae	Diaporthe	Diaporthe ampelina	Diaporthe ampelina	43.7	5e-139	SOA1
EHA21779	Uncharacterized	557	380704	Ascomycota	Pezizomycotina	Eurotiomycetes	Aspergillaceae	Aspergillus	Aspergillus niger	Aspergillus niger ATCC 1015	41.8	5e-139	SOA1
CCF37160	Uncharacterized	595	80884	Ascomycota	Pezizomycotina	Sordariomycetes	Glomerellaceae	Colletotrichum	Colletotrichum higginsianum	Colletotrichum higginsianum	43.2	8e-139	SOA1
XP_002563149	Uncharacterized	550	500485	Ascomycota	Pezizomycotina	Eurotiomycetes	Aspergillaceae	Penicillium	Penicillium rubens	Penicillium rubens Wisconsin 54-1255	41.8	8e-139	SOA1
CCE32146	Uncharacterized	582	1111077	Ascomycota	Pezizomycotina	Sordariomycetes	Clavicipitaceae	Claviceps	Claviceps purpurea	Claviceps purpurea 20.1	43.4	9e-139	SOA1
KFY55000	Uncharacterized	649	1420910	Ascomycota	Pezizomycotina	Leotiomycetes	Pseudeurotiaceae	Pseudogymnoascus	Pseudogymnoascus sp.	Pseudogymnoascus sp. VKM F-4516 (FW-969)	43.6	1e-138	SOA1
EKV11398	Uncharacterized	568	1170229	Ascomycota	Pezizomycotina	Eurotiomycetes	Aspergillaceae	Penicillium	Penicillium digitatum	Penicillium digitatum PHI26	42.8	1e-138	SOA1
KOG99272	Uncharacterized	554	1080349	Ascomycota	Saccharomycotina	Saccharomycetes	Saccharomycetaceae	Saccharomyces	Saccharomyces eubayanus	Saccharomyces eubayanus	41.3	1e-138	SOA1
XP_007313480	Allantoate	570	578457	Basidiomycota	Agaricomycotina	Agaricomycetes	Serpulaceae	Serpula	Serpula lacrymans	Serpula lacrymans var. lacrymans S7.9	40.7	1e-138	SOA1
XP_569859	Uncharacterized	566	214684	Basidiomycota	Agaricomycotina	Tremellomycetes	Tremellaceae	Filobasidiella	Cryptococcus neoformans	Cryptococcus neoformans var. neoformans JEC21	41.1	3e-138	SOA1
XP_007769942	Uncharacterized	539	741705	Basidiomycota	Agaricomycotina	Agaricomycetes	Coniophoraceae	Coniophora	Coniophora puteana	Coniophora puteana RWD-64-598 SS2	41.5	4e-138	SOA1
XP_006959779	Uncharacterized	570	671144	Basidiomycota	Agaricomycotina	Wallemiomycetes	Wallemiaceae	Wallemia	Wallemia mellicola	Wallemia mellicola CBS 633.66	43	5e-138	SOA1
XP_013349377	Uncharacterized	573	1043005	Ascomycota	Pezizomycotina	Dothideomycetes	Aureobasidiaceae	Aureobasidium	Aureobasidium subglaciale	Aureobasidium subglaciale EXF-2481	42	6e-138	SOA1
KIL89362	Uncharacterized	575	40199	Ascomycota	Pezizomycotina	Sordariomycetes	Nectriaceae	Fusarium	Fusarium avenaceum	Fusarium avenaceum	41.4	6e-138	SOA1
CEJ92646	Phthalate	461	1531966	Ascomycota	Pezizomycotina	Sordariomycetes	Clavicipitaceae	Torrubiella	Torrubiella hemipterigena	Torrubiella hemipterigena	45.2	9e-138	SOA1
XP_007587421	Phthalate	518	1287680	Ascomycota	Pezizomycotina	Dothideomycetes	Botryosphaeriaceae	Neofusicoccum	Neofusicoccum parvum	Neofusicoccum parvum UCRNP2	43.5	1e-137	SOA1
KOC12719	Uncharacterized	580	1392242	Ascomycota	Pezizomycotina	Eurotiomycetes	Aspergillaceae	Aspergillus	Aspergillus flavus	Aspergillus flavus AF70	40.8	1e-137	SOA1
KKY17173	Phthalate	554	420778	Ascomycota	Pezizomycotina	Dothideomycetes	Botryosphaeriaceae	Diplodia	Diplodia seriata	Diplodia seriata	45	2e-137	SOA1
KIJ25658	Uncharacterized	555	990650	Basidiomycota	Agaricomycotina	Agaricomycetes	Sphaerobolaceae	Sphaerobolus	Sphaerobolus stellatus	Sphaerobolus stellatus SS14	43.4	2e-137	SOA1
XP_011274112	Uncharacterized	569	1041607	Ascomycota	Saccharomycotina	Saccharomycetes	Phaffomycetaceae	Wickerhamomyces	Wickerhamomyces ciferrii	Wickerhamomyces ciferrii	41.2	2e-137	SOA1
XP_001387251	Allantoate	539	322104	Ascomycota	Saccharomycotina	Saccharomycetes	Debaryomycetaceae	Scheffersomyces	Scheffersomyces stipitis	Scheffersomyces stipitis CBS 6054	40.5	2e-137	SOA1
KFX49974	Uncharacterized	514	1077442	Ascomycota	Pezizomycotina	Eurotiomycetes	Trichocomaceae	Talaromyces	Talaromyces marneffei	Talaromyces marneffei PM1	45.9	3e-137	SOA1
XP_003007174	Uncharacterized	528	526221	Ascomycota	Pezizomycotina	Sordariomycetes	Plectosphaerellaceae	Verticillium	Verticillium alfalfae	Verticillium alfalfae VaMs.102	43.4	7e-137	SOA1
XP_007877912	Uncharacterized	620	1277687	Basidiomycota	Ustilaginomycotina	Ustilaginomycetes	Ustilaginaceae	Anthracocystis	Anthracocystis flocculosa	Anthracocystis flocculosa PF-1	42.4	8e-137	SOA1
XP_661733	Uncharacterized	599	227321	Ascomycota	Pezizomycotina	Eurotiomycetes	Aspergillaceae	Aspergillus	Aspergillus nidulans	Aspergillus nidulans FGSC A4	41.6	1e-136	SOA1
CAK45613	Uncharacterized	581	5061	Ascomycota	Pezizomycotina	Eurotiomycetes	Aspergillaceae	Aspergillus	Aspergillus niger	Aspergillus niger	42.4	3e-136	SOA1
XP_008097046	Uncharacterized	600	645133	Ascomycota	Pezizomycotina	Sordariomycetes	Glomerellaceae	Colletotrichum	Colletotrichum graminicola	Colletotrichum graminicola M1.001	42.3	3e-136	SOA1
EWG35822	Uncharacterized	575	334819	Ascomycota	Pezizomycotina	Sordariomycetes	Nectriaceae	Fusarium	Fusarium verticillioides	Fusarium verticillioides 7600	43.3	4e-136	SOA1
XP_001382277	Uncharacterized	553	322104	Ascomycota	Saccharomycotina	Saccharomycetes	Debaryomycetaceae	Scheffersomyces	Scheffersomyces stipitis	Scheffersomyces stipitis CBS 6054	40.6	4e-136	SOA1
KLO84956	Uncharacterized	575	5127	Ascomycota	Pezizomycotina	Sordariomycetes	Nectriaceae	Fusarium	Fusarium fujikuroi	Fusarium fujikuroi	43.2	5e-136	SOA1
KMK58365	Uncharacterized	539	1437362	Ascomycota	Pezizomycotina	Eurotiomycetes	Aspergillaceae	Aspergillus	Aspergillus fumigatus	Aspergillus fumigatus Z5	41.9	5e-136	SOA1
XP_746444	Uncharacterized	553	330879	Ascomycota	Pezizomycotina	Eurotiomycetes	Aspergillaceae	Aspergillus	Aspergillus fumigatus	Aspergillus fumigatus Af293	41.9	6e-136	SOA1
KEY83293	Uncharacterized	539	1476192	Ascomycota	Pezizomycotina	Eurotiomycetes	Aspergillaceae	Aspergillus	Aspergillus fumigatus	Aspergillus fumigatus var. RP-2014	41.9	6e-136	SOA1
KLO93568	Uncharacterized	575	5127	Ascomycota	Pezizomycotina	Sordariomycetes	Nectriaceae	Fusarium	Fusarium fujikuroi	Fusarium fujikuroi	43.5	7e-136	SOA1
KOS41530	Uncharacterized	568	229535	Ascomycota	Pezizomycotina	Eurotiomycetes	Aspergillaceae	Penicillium	Penicillium nordicum	Penicillium nordicum	42.1	8e-136	SOA1
KLO94867	Uncharacterized	595	5127	Ascomycota	Pezizomycotina	Sordariomycetes	Nectriaceae	Fusarium	Fusarium fujikuroi	Fusarium fujikuroi	42.1	9e-136	SOA1
KIW31774	Uncharacterized	449	569365	Ascomycota	Pezizomycotina	Eurotiomycetes	Herpotrichiellaceae	Cladophialophora	Cladophialophora immunda	Cladophialophora immunda	46.6	2e-135	SOA1
XP_003871112	Allantoate	541	1136231	Ascomycota	Saccharomycotina	Saccharomycetes	Debaryomycetaceae	Candida	Candida orthopsilosis	Candida orthopsilosis Co 90-125	41.4	2e-135	SOA1
XP_007796912	Phthalate	510	1287681	Ascomycota	Pezizomycotina	Sordariomycetes	Diatrypaceae	Eutypa	Eutypa lata	Eutypa lata UCREL1	44.7	4e-135	SOA1
XP_001825677	Uncharacterized	549	510516	Ascomycota	Pezizomycotina	Eurotiomycetes	Aspergillaceae	Aspergillus	Aspergillus oryzae	Aspergillus oryzae RIB40	40.2	5e-135	SOA1
XP_007773573	Uncharacterized	544	741705	Basidiomycota	Agaricomycotina	Agaricomycetes	Coniophoraceae	Coniophora	Coniophora puteana	Coniophora puteana RWD-64-598 SS2	40.9	7e-135	SOA1
EXL93521	Uncharacterized	595	1089451	Ascomycota	Pezizomycotina	Sordariomycetes	Nectriaceae	Fusarium	Fusarium oxysporum	Fusarium oxysporum f. sp. cubense tropical race 4 54006	41.7	9e-135	SOA1
GAO89050	Uncharacterized	595	91492	Ascomycota	Pezizomycotina	Eurotiomycetes	Aspergillaceae	Neosartorya	Neosartorya udagawae	Neosartorya udagawae	40.1	1e-134	SOA1
KGO75443	Uncharacterized	568	40296	Ascomycota	Pezizomycotina	Eurotiomycetes	Aspergillaceae	Penicillium	Penicillium italicum	Penicillium italicum	41	2e-134	SOA1
EPE10858	Uncharacterized	562	1262450	Ascomycota	Pezizomycotina	Sordariomycetes	Ophiostomataceae	Ophiostoma	Ophiostoma piceae	Ophiostoma piceae UAMH 11346	41	4e-134	SOA1
GAM42684	Uncharacterized	584	1472165	Ascomycota	Pezizomycotina	Eurotiomycetes	Trichocomaceae	Talaromyces	Talaromyces cellulolyticus	Talaromyces cellulolyticus	42	5e-134	SOA1
EXK29480	Uncharacterized	595	1089452	Ascomycota	Pezizomycotina	Sordariomycetes	Nectriaceae	Fusarium	Fusarium oxysporum	Fusarium oxysporum f. sp. melonis 26406	41.7	5e-134	SOA1
EXA33236	Uncharacterized	595	1080344	Ascomycota	Pezizomycotina	Sordariomycetes	Nectriaceae	Fusarium	Fusarium oxysporum	Fusarium oxysporum f. sp. pisi HDV247	41.7	5e-134	SOA1
EWY83929	Uncharacterized	595	909455	Ascomycota	Pezizomycotina	Sordariomycetes	Nectriaceae	Fusarium	Fusarium oxysporum	Fusarium oxysporum FOSC 3-a	41.7	5e-134	SOA1
XP_009156993	Uncharacterized	573	858893	Ascomycota	Pezizomycotina	Eurotiomycetes	Herpotrichiellaceae	Exophiala	Exophiala dermatitidis	Exophiala dermatitidis NIH/UT8656	42	6e-134	SOA1
EXK83630	Uncharacterized	595	1089458	Ascomycota	Pezizomycotina	Sordariomycetes	Nectriaceae	Fusarium	Fusarium oxysporum	Fusarium oxysporum f. sp. raphani 54005	41.7	6e-134	SOA1
EWZ81487	Uncharacterized	595	1080343	Ascomycota	Pezizomycotina	Sordariomycetes	Nectriaceae	Fusarium	Fusarium oxysporum	Fusarium oxysporum f. sp. lycopersici MN25	41.7	6e-134	SOA1
EXL41592	Uncharacterized	595	1089448	Ascomycota	Pezizomycotina	Sordariomycetes	Nectriaceae	Fusarium	Fusarium oxysporum	Fusarium oxysporum f. sp. radicis-lycopersici 26381	41.7	6e-134	SOA1
CAY67028	Uncharacterized	561	4922	Ascomycota	Saccharomycotina	Saccharomycetes	Phaffomycetaceae	Komagataella	Komagataella pastoris	Komagataella pastoris	43.2	1e-133	SOA1
ENH83035	Uncharacterized	594	1213857	Ascomycota	Pezizomycotina	Sordariomycetes	Glomerellaceae	Colletotrichum	Colletotrichum orbiculare	Colletotrichum orbiculare MAFF 240422	41.7	1e-133	SOA1
EWZ32211	Uncharacterized	595	660027	Ascomycota	Pezizomycotina	Sordariomycetes	Nectriaceae	Fusarium	Fusarium oxysporum	Fusarium oxysporum Fo47	41.5	1e-133	SOA1
EWG49322	Uncharacterized	595	334819	Ascomycota	Pezizomycotina	Sordariomycetes	Nectriaceae	Fusarium	Fusarium verticillioides	Fusarium verticillioides 7600	41.3	2e-133	SOA1
EHA18193	Uncharacterized	587	380704	Ascomycota	Pezizomycotina	Eurotiomycetes	Aspergillaceae	Aspergillus	Aspergillus niger	Aspergillus niger ATCC 1015	42	4e-133	SOA1
KFX98370	Uncharacterized	564	1391699	Ascomycota	Pezizomycotina	Leotiomycetes	Pseudeurotiaceae	Pseudogymnoascus	Pseudogymnoascus sp.	Pseudogymnoascus sp. VKM F-3808	41.7	5e-133	SOA1
KFZ13552	Uncharacterized	564	1420915	Ascomycota	Pezizomycotina	Leotiomycetes	Pseudeurotiaceae	Pseudogymnoascus	Pseudogymnoascus sp.	Pseudogymnoascus sp. VKM F-4520 (FW-2644)	40.7	5e-133	SOA1
KKY22824	Phthalate	487	158046	Ascomycota	Pezizomycotina	Eurotiomycetes	Phaeomoniellales incertae sedis	Phaeomoniella	Phaeomoniella chlamydospora	Phaeomoniella chlamydospora	47.4	6e-133	SOA1
KFY38820	Uncharacterized	564	1420908	Ascomycota	Pezizomycotina	Leotiomycetes	Pseudeurotiaceae	Pseudogymnoascus	Pseudogymnoascus sp.	Pseudogymnoascus sp. VKM F-4514 (FW-929)	41.3	6e-133	SOA1
KFY88072	Uncharacterized	564	1420913	Ascomycota	Pezizomycotina	Leotiomycetes	Pseudeurotiaceae	Pseudogymnoascus	Pseudogymnoascus sp.	Pseudogymnoascus sp. VKM F-4518 (FW-2643)	40.7	6e-133	SOA1
KIV97303	Uncharacterized	538	212818	Ascomycota	Pezizomycotina	Eurotiomycetes	Herpotrichiellaceae	Exophiala	Exophiala mesophila	Exophiala mesophila	44.3	1e-132	SOA1
XP_007809127	Phthalate	558	655827	Ascomycota	Pezizomycotina	Sordariomycetes	Clavicipitaceae	Metarhizium	Metarhizium acridum	Metarhizium acridum CQMa 102	44	1e-132	SOA1
KNG89358	Uncharacterized	549	1509407	Ascomycota	Pezizomycotina	Eurotiomycetes	Aspergillaceae	Aspergillus	Aspergillus nomius	Aspergillus nomius NRRL 13137	41	1e-132	SOA1
KFX87717	Uncharacterized	564	1437433	Ascomycota	Pezizomycotina	Leotiomycetes	Pseudeurotiaceae	Pseudogymnoascus	Pseudogymnoascus sp.	Pseudogymnoascus sp. VKM F-3557	41.5	2e-132	SOA1
KDR68420	Uncharacterized	545	685588	Basidiomycota	Agaricomycotina	Agaricomycetes	Strophariaceae	Galerina	Galerina marginata	Galerina marginata CBS 339.88	40.9	2e-132	SOA1
XP_006683983	Uncharacterized	530	590646	Ascomycota	Saccharomycotina	Saccharomycetes	Debaryomycetaceae	Yamadazyma	Candida tenuis	Candida tenuis ATCC 10573	40.7	2e-132	SOA1
XP_007763722	Uncharacterized	542	741705	Basidiomycota	Agaricomycotina	Agaricomycetes	Coniophoraceae	Coniophora	Coniophora puteana	Coniophora puteana RWD-64-598 SS2	41	3e-132	SOA1
EQB45872	Uncharacterized	448	1237896	Ascomycota	Pezizomycotina	Sordariomycetes	Glomerellaceae	Colletotrichum	Colletotrichum gloeosporioides	Colletotrichum gloeosporioides Cg-14	45.8	1e-131	SOA1
KIM93396	Uncharacterized	576	913774	Ascomycota	Pezizomycotina	Leotiomycetes	Myxotrichaceae	Oidiodendron	Oidiodendron maius	Oidiodendron maius Zn	41.3	1e-131	SOA1
AGO11524	Uncharacterized	547	566037	Ascomycota	Saccharomycotina	Saccharomycetes	Saccharomycetaceae	Saccharomycetaceae sp.	Saccharomycetaceae sp.	Saccharomycetaceae sp. 'Ashbya aceri'	40.4	1e-131	SOA1
XP_009651043	Uncharacterized	528	498257	Ascomycota	Pezizomycotina	Sordariomycetes	Plectosphaerellaceae	Verticillium	Verticillium dahliae	Verticillium dahliae VdLs.17	42.4	3e-131	SOA1
CRG88663	Uncharacterized	546	28573	Ascomycota	Pezizomycotina	Eurotiomycetes	Trichocomaceae	Talaromyces	Talaromyces islandicus	Talaromyces islandicus	41.4	3e-131	SOA1
XP_013936897	Uncharacterized	582	871575	Ascomycota	Saccharomycotina	Saccharomycetes	Pichiaceae	Ogataea	Ogataea parapolymorpha	Ogataea parapolymorpha DL-1	41.1	3e-131	SOA1
XP_002566758	Uncharacterized	538	500485	Ascomycota	Pezizomycotina	Eurotiomycetes	Aspergillaceae	Penicillium	Penicillium rubens	Penicillium rubens Wisconsin 54-1255	40.8	5e-131	SOA1
KIJ30805	Uncharacterized	551	990650	Basidiomycota	Agaricomycotina	Agaricomycetes	Sphaerobolaceae	Sphaerobolus	Sphaerobolus stellatus	Sphaerobolus stellatus SS14	40.7	6e-131	SOA1
EQB53085	Uncharacterized	567	1237896	Ascomycota	Pezizomycotina	Sordariomycetes	Glomerellaceae	Colletotrichum	Colletotrichum gloeosporioides	Colletotrichum gloeosporioides Cg-14	41.5	9e-131	SOA1
KOP49143	Uncharacterized	454	100816	Ascomycota	Pezizomycotina	Sordariomycetes	Incertae sedis	Madurella	Madurella mycetomatis	Madurella mycetomatis	43.2	1e-130	SOA1
XP_001392758	Uncharacterized	577	425011	Ascomycota	Pezizomycotina	Eurotiomycetes	Aspergillaceae	Aspergillus	Aspergillus niger	Aspergillus niger CBS 513.88	41.7	1e-130	SOA1
KIJ36248	Uncharacterized	556	990650	Basidiomycota	Agaricomycotina	Agaricomycetes	Sphaerobolaceae	Sphaerobolus	Sphaerobolus stellatus	Sphaerobolus stellatus SS14	40.5	1e-130	SOA1
KIO00444	Uncharacterized	549	870435	Basidiomycota	Agaricomycotina	Agaricomycetes	Pisolithaceae	Pisolithus	Pisolithus tinctorius	Pisolithus tinctorius Marx 270	42.8	4e-130	SOA1
XP_007281825	Allantoate	594	1213859	Ascomycota	Pezizomycotina	Sordariomycetes	Glomerellaceae	Colletotrichum	Colletotrichum gloeosporioides	Colletotrichum gloeosporioides Nara gc5	41.2	5e-130	SOA1
EDK40491	Uncharacterized	575	294746	Ascomycota	Saccharomycotina	Saccharomycetes	Debaryomycetaceae	Meyerozyma	Meyerozyma guilliermondii	Meyerozyma guilliermondii ATCC 6260	40.4	8e-130	SOA1
BAE60707	Uncharacterized	549	510516	Ascomycota	Pezizomycotina	Eurotiomycetes	Aspergillaceae	Aspergillus	Aspergillus oryzae	Aspergillus oryzae RIB40	40.6	1e-129	SOA1
XP_002145822	Uncharacterized	454	441960	Ascomycota	Pezizomycotina	Eurotiomycetes	Trichocomaceae	Talaromyces	Talaromyces marneffei	Talaromyces marneffei ATCC 18224	45.8	2e-129	SOA1
XP_002340009	Uncharacterized	559	441959	Ascomycota	Pezizomycotina	Eurotiomycetes	Trichocomaceae	Talaromyces	Talaromyces stipitatus	Talaromyces stipitatus ATCC 10500	40.5	4e-129	SOA1
XP_013428111	Uncharacterized	529	1043004	Ascomycota	Pezizomycotina	Dothideomycetes	Aureobasidiaceae	Aureobasidium	Aureobasidium namibiae	Aureobasidium namibiae CBS 147.97	40.5	2e-128	SOA1
KIK17914	Uncharacterized	541	765257	Basidiomycota	Agaricomycotina	Agaricomycetes	Pisolithaceae	Pisolithus	Pisolithus microcarpus	Pisolithus microcarpus 441	41.1	5e-128	SOA1
XP_009648871	Uncharacterized	509	498257	Ascomycota	Pezizomycotina	Sordariomycetes	Plectosphaerellaceae	Verticillium	Verticillium dahliae	Verticillium dahliae VdLs.17	41.5	6e-128	SOA1
CCT74466	Nicotinamide mononucleotide	591	1279085	Ascomycota	Pezizomycotina	Sordariomycetes	Nectriaceae	Fusarium	Fusarium fujikuroi	Fusarium fujikuroi IMI 58289	41.3	8e-128	SOA1
CDK27788	Uncharacterized	583	1382522	Ascomycota	Saccharomycotina	Saccharomycetes	Saccharomycetales incertae sedis	Kuraishia	Kuraishia capsulata	Kuraishia capsulata CBS 1993	40.3	2e-127	SOA1
XP_003191040	Uncharacterized	535	510516	Ascomycota	Pezizomycotina	Eurotiomycetes	Aspergillaceae	Aspergillus	Aspergillus oryzae	Aspergillus oryzae RIB40	40.7	6e-127	SOA1
CDM30352	Uncharacterized	534	1365484	Ascomycota	Pezizomycotina	Eurotiomycetes	Aspergillaceae	Penicillium	Penicillium roqueforti	Penicillium roqueforti FM164	41.4	8e-127	SOA1
XP_007403252	Uncharacterized	509	650164	Basidiomycota	Agaricomycotina	Agaricomycetes	Phanerochaetaceae	Phanerochaete	Phanerochaete carnosa	Phanerochaete carnosa HHB-10118-sp	45.3	1e-126	SOA1
GAM42534	Uncharacterized	489	1472165	Ascomycota	Pezizomycotina	Eurotiomycetes	Trichocomaceae	Talaromyces	Talaromyces cellulolyticus	Talaromyces cellulolyticus	40.9	1e-126	SOA1
EQB52012	Uncharacterized	595	1237896	Ascomycota	Pezizomycotina	Sordariomycetes	Glomerellaceae	Colletotrichum	Colletotrichum gloeosporioides	Colletotrichum gloeosporioides Cg-14	41	2e-126	SOA1
XP_007592750	Uncharacterized	587	1445577	Ascomycota	Pezizomycotina	Sordariomycetes	Glomerellaceae	Colletotrichum	Colletotrichum fioriniae	Colletotrichum fioriniae PJ7	40.5	2e-126	SOA1
EKG17925	Uncharacterized	400	1126212	Ascomycota	Pezizomycotina	Dothideomycetes	Botryosphaeriaceae	Macrophomina	Macrophomina phaseolina	Macrophomina phaseolina MS6	47.5	3e-126	SOA1
KOC13306	Uncharacterized	535	1392242	Ascomycota	Pezizomycotina	Eurotiomycetes	Aspergillaceae	Aspergillus	Aspergillus flavus	Aspergillus flavus AF70	40.7	4e-126	SOA1
XP_009656540	Uncharacterized	564	498257	Ascomycota	Pezizomycotina	Sordariomycetes	Plectosphaerellaceae	Verticillium	Verticillium dahliae	Verticillium dahliae VdLs.17	45.7	5e-126	SOA1
KIJ27074	Uncharacterized	453	990650	Basidiomycota	Agaricomycotina	Agaricomycetes	Sphaerobolaceae	Sphaerobolus	Sphaerobolus stellatus	Sphaerobolus stellatus SS14	43.2	1e-125	SOA1
XP_002384786	Uncharacterized	535	332952	Ascomycota	Pezizomycotina	Eurotiomycetes	Aspergillaceae	Aspergillus	Aspergillus flavus	Aspergillus flavus NRRL3357	40.5	1e-125	SOA1
EYE98788	Uncharacterized	533	1388766	Ascomycota	Pezizomycotina	Eurotiomycetes	Aspergillaceae	Aspergillus	Aspergillus ruber	Aspergillus ruber CBS 135680	40.5	9e-125	SOA1
XP_007403218	Uncharacterized	432	650164	Basidiomycota	Agaricomycotina	Agaricomycetes	Phanerochaetaceae	Phanerochaete	Phanerochaete carnosa	Phanerochaete carnosa HHB-10118-sp	43.6	1e-124	SOA1
KEY78294	Uncharacterized	557	1476192	Ascomycota	Pezizomycotina	Eurotiomycetes	Aspergillaceae	Aspergillus	Aspergillus fumigatus	Aspergillus fumigatus var. RP-2014	40.3	1e-124	SOA1
XP_753084	Uncharacterized	557	330879	Ascomycota	Pezizomycotina	Eurotiomycetes	Aspergillaceae	Aspergillus	Aspergillus fumigatus	Aspergillus fumigatus Af293	40.3	1e-124	SOA1
KEQ84598	Uncharacterized	529	1043002	Ascomycota	Pezizomycotina	Dothideomycetes	Aureobasidiaceae	Aureobasidium	Aureobasidium pullulans	Aureobasidium pullulans EXF-150	40.3	5e-124	SOA1
XP_013328934	Uncharacterized	612	1408163	Ascomycota	Pezizomycotina	Eurotiomycetes	Trichocomaceae	Rasamsonia	Rasamsonia emersonii	Rasamsonia emersonii CBS 393.64	45.9	6e-124	SOA1
KJK67264	Uncharacterized	538	1403190	Ascomycota	Pezizomycotina	Eurotiomycetes	Aspergillaceae	Aspergillus	Aspergillus parasiticus	Aspergillus parasiticus SU-1	40.1	4e-123	SOA1
CAF32055	Uncharacterized	460	746128	Ascomycota	Pezizomycotina	Eurotiomycetes	Aspergillaceae	Aspergillus	Aspergillus fumigatus	Aspergillus fumigatus	42.8	5e-123	SOA1
KEQ60899	Uncharacterized	529	1043003	Ascomycota	Pezizomycotina	Dothideomycetes	Aureobasidiaceae	Aureobasidium	Aureobasidium melanogenum	Aureobasidium melanogenum CBS 110374	40.7	5e-123	SOA1
KGK38165	Uncharacterized	435	4909	Ascomycota	Saccharomycotina	Saccharomycetes	Pichiaceae	Pichia	Pichia kudriavzevii	Pichia kudriavzevii	44.6	8e-123	SOA1
XP_007588589	Allantoate	442	1287680	Ascomycota	Pezizomycotina	Dothideomycetes	Botryosphaeriaceae	Neofusicoccum	Neofusicoccum parvum	Neofusicoccum parvum UCRNP2	48.2	1e-122	SOA1
KIV97301	Uncharacterized	545	212818	Ascomycota	Pezizomycotina	Eurotiomycetes	Herpotrichiellaceae	Exophiala	Exophiala mesophila	Exophiala mesophila	43.6	2e-122	SOA1
KIV97300	Uncharacterized	563	212818	Ascomycota	Pezizomycotina	Eurotiomycetes	Herpotrichiellaceae	Exophiala	Exophiala mesophila	Exophiala mesophila	43.6	2e-122	SOA1
XP_001389377	Uncharacterized	537	425011	Ascomycota	Pezizomycotina	Eurotiomycetes	Aspergillaceae	Aspergillus	Aspergillus niger	Aspergillus niger CBS 513.88	40.7	2e-122	SOA1
EDK40396	Uncharacterized	479	294746	Ascomycota	Saccharomycotina	Saccharomycetes	Debaryomycetaceae	Meyerozyma	Meyerozyma guilliermondii	Meyerozyma guilliermondii ATCC 6260	43.5	4e-122	SOA1
XP_001483765	Uncharacterized	479	294746	Ascomycota	Saccharomycotina	Saccharomycetes	Debaryomycetaceae	Meyerozyma	Meyerozyma guilliermondii	Meyerozyma guilliermondii ATCC 6260	43.5	4e-122	SOA1
KFY09289	Uncharacterized	564	1420901	Ascomycota	Pezizomycotina	Leotiomycetes	Pseudeurotiaceae	Pseudogymnoascus	Pseudogymnoascus sp.	Pseudogymnoascus sp. VKM F-3775	40.8	3e-121	SOA1
KGO36376	Uncharacterized	533	27334	Ascomycota	Pezizomycotina	Eurotiomycetes	Aspergillaceae	Penicillium	Penicillium expansum	Penicillium expansum	40.7	3e-120	SOA1
EHA26792	Uncharacterized	543	380704	Ascomycota	Pezizomycotina	Eurotiomycetes	Aspergillaceae	Aspergillus	Aspergillus niger	Aspergillus niger ATCC 1015	40.2	3e-119	SOA1
KLO83141	Uncharacterized	594	5127	Ascomycota	Pezizomycotina	Sordariomycetes	Nectriaceae	Fusarium	Fusarium fujikuroi	Fusarium fujikuroi	40.1	4e-118	SOA1
XP_003680111	Uncharacterized	455	4950	Ascomycota	Saccharomycotina	Saccharomycetes	Saccharomycetaceae	Torulaspora	Torulaspora delbrueckii	Torulaspora delbrueckii	42.8	5e-118	SOA1
CRL17991	Sucrose	533	5075	Ascomycota	Pezizomycotina	Eurotiomycetes	Aspergillaceae	Penicillium	Penicillium camemberti	Penicillium camemberti	40.1	5e-118	SOA1
KIV97304	Uncharacterized	413	212818	Ascomycota	Pezizomycotina	Eurotiomycetes	Herpotrichiellaceae	Exophiala	Exophiala mesophila	Exophiala mesophila	44.4	3e-117	SOA1
XP_011327525	Uncharacterized	534	229533	Ascomycota	Pezizomycotina	Sordariomycetes	Nectriaceae	Fusarium	Fusarium graminearum	Fusarium graminearum PH-1	42.2	3e-117	SOA1
XP_013274273	Uncharacterized	548	1442369	Ascomycota	Pezizomycotina	Eurotiomycetes	Herpotrichiellaceae	Rhinocladiella	Rhinocladiella mackenziei	Rhinocladiella mackenziei CBS 650.93	41.3	2e-116	SOA1
EYB30292	Uncharacterized	534	5518	Ascomycota	Pezizomycotina	Sordariomycetes	Nectriaceae	Fusarium	Fusarium graminearum	Fusarium graminearum	42.2	3e-116	SOA1
CEL61566	Uncharacterized	352	1108050	Basidiomycota	Agaricomycotina	Agaricomycetes	Ceratobasidiaceae	Rhizoctonia	Rhizoctonia solani	Rhizoctonia solani AG-1 IB	49.3	1e-115	SOA1
XP_011123177	Uncharacterized	542	756982	Ascomycota	Pezizomycotina	Orbiliomycetes	Orbiliaceae	Orbilia	Arthrobotrys oligospora	Arthrobotrys oligospora ATCC 24927	43	1e-115	SOA1
XP_013325690	Uncharacterized	530	1408163	Ascomycota	Pezizomycotina	Eurotiomycetes	Trichocomaceae	Rasamsonia	Rasamsonia emersonii	Rasamsonia emersonii CBS 393.64	44.8	3e-114	SOA1
KIW46767	Uncharacterized	428	215243	Ascomycota	Pezizomycotina	Eurotiomycetes	Herpotrichiellaceae	Exophiala	Exophiala oligosperma	Exophiala oligosperma	44.6	3e-114	SOA1
CDS00099	Uncharacterized	394	49012	Basidiomycota	Ustilaginomycotina	Ustilaginomycetes	Ustilaginaceae	Sporisorium	Sporisorium scitamineum	Sporisorium scitamineum	43	3e-114	SOA1
XP_007915252	Phthalate	448	1286976	Ascomycota	Pezizomycotina	Sordariomycetes	Togniniaceae	Phaeoacremonium	Phaeoacremonium minimum	Phaeoacremonium minimum UCRPA7	44.5	8e-111	SOA1
KIJ14621	Uncharacterized	464	664439	Basidiomycota	Agaricomycotina	Agaricomycetes	Paxillaceae	Paxillus	Paxillus involutus	Paxillus involutus ATCC 200175	43.6	6e-110	SOA1
KFY24878	Uncharacterized	389	1420901	Ascomycota	Pezizomycotina	Leotiomycetes	Pseudeurotiaceae	Pseudogymnoascus	Pseudogymnoascus sp.	Pseudogymnoascus sp. VKM F-3775	44.5	4e-109	SOA1
KKY23179	Uncharacterized	385	420778	Ascomycota	Pezizomycotina	Dothideomycetes	Botryosphaeriaceae	Diplodia	Diplodia seriata	Diplodia seriata	47.6	5e-108	SOA1
XP_008096044	Phthalate	522	645133	Ascomycota	Pezizomycotina	Sordariomycetes	Glomerellaceae	Colletotrichum	Colletotrichum graminicola	Colletotrichum graminicola M1.001	42.9	2e-106	SOA1
EKG14118	Uncharacterized	431	1126212	Ascomycota	Pezizomycotina	Dothideomycetes	Botryosphaeriaceae	Macrophomina	Macrophomina phaseolina	Macrophomina phaseolina MS6	47.5	4e-105	SOA1
EMT71043	Uncharacterized	505	1229665	Ascomycota	Pezizomycotina	Sordariomycetes	Nectriaceae	Fusarium	Fusarium oxysporum	Fusarium oxysporum f. sp. cubense race 4	40.3	2e-103	SOA1
XP_007589996	Phthalate	400	1445577	Ascomycota	Pezizomycotina	Sordariomycetes	Glomerellaceae	Colletotrichum	Colletotrichum fioriniae	Colletotrichum fioriniae PJ7	47.8	7e-103	SOA1
KKK23112	Uncharacterized	466	308745	Ascomycota	Pezizomycotina	Eurotiomycetes	Aspergillaceae	Aspergillus	Aspergillus rambellii	Aspergillus rambellii	42.4	5e-101	SOA1
KFA71123	Uncharacterized	507	1283842	Ascomycota	Pezizomycotina	Sordariomycetes	Stachybotriaceae	Stachybotrys	Stachybotrys chartarum	Stachybotrys chartarum IBT 40288	45.3	1e-100	SOA1
KIW31775	Uncharacterized	424	569365	Ascomycota	Pezizomycotina	Eurotiomycetes	Herpotrichiellaceae	Cladophialophora	Cladophialophora immunda	Cladophialophora immunda	44.5	4e-100	SOA1
KIR86854	Uncharacterized	354	1296105	Basidiomycota	Agaricomycotina	Tremellomycetes	Tremellaceae	Filobasidiella	Cryptococcus gattii	Cryptococcus gattii IND107	42.5	1e-99	SOA1
CCF43941	Phthalate	452	80884	Ascomycota	Pezizomycotina	Sordariomycetes	Glomerellaceae	Colletotrichum	Colletotrichum higginsianum	Colletotrichum higginsianum	40.7	1e-99	SOA1
KLP21450	Uncharacterized	360	5127	Ascomycota	Pezizomycotina	Sordariomycetes	Nectriaceae	Fusarium	Fusarium fujikuroi	Fusarium fujikuroi	47.2	5e-99	SOA1
EHK98259	Uncharacterized	453	1104152	Ascomycota	Pezizomycotina	Leotiomycetes	Helotiaceae	Glarea	Glarea lozoyensis	Glarea lozoyensis 74030	44.4	7e-96	SOA1
XP_007840022	Uncharacterized	478	1229662	Ascomycota	Pezizomycotina	Sordariomycetes	Amphisphaeriaceae	Pestalotiopsis	Pestalotiopsis fici	Pestalotiopsis fici W106-1	40.7	7e-96	SOA1
CRK23914	Uncharacterized	390	100787	Ascomycota	Pezizomycotina	Sordariomycetes	Plectosphaerellaceae	Verticillium	Verticillium longisporum	Verticillium longisporum	47	7e-95	SOA1
KKK12134	Uncharacterized	460	138278	Ascomycota	Pezizomycotina	Eurotiomycetes	Aspergillaceae	Aspergillus	Aspergillus ochraceoroseus	Aspergillus ochraceoroseus	41.2	2e-92	SOA1
XP_001548983	Uncharacterized	437	332648	Ascomycota	Pezizomycotina	Leotiomycetes	Sclerotiniaceae	Botrytis	Botrytis cinerea	Botrytis cinerea B05.10	46.1	4e-91	SOA1
KDN70522	Uncharacterized	524	1173701	Ascomycota	Pezizomycotina	Sordariomycetes	Glomerellaceae	Colletotrichum	Colletotrichum sublineola	Colletotrichum sublineola	44.4	8e-89	SOA1
KDN36999	Uncharacterized	440	1287689	Basidiomycota	Agaricomycotina	Agaricomycetes	Ceratobasidiaceae	Rhizoctonia	Rhizoctonia solani	Rhizoctonia solani AG-8 WAC10335	49.3	5e-88	SOA1
KIV88032	Uncharacterized	410	212818	Ascomycota	Pezizomycotina	Eurotiomycetes	Herpotrichiellaceae	Exophiala	Exophiala mesophila	Exophiala mesophila	48.2	2e-81	SOA1
KKF93560	Uncharacterized	425	88771	Ascomycota	Pezizomycotina	Sordariomycetes	Ceratocystidaceae	Ceratocystis	Ceratocystis platani	Ceratocystis platani	50.4	3e-79	SOA1
KKY31370	Allantoate	455	1214573	Ascomycota	Pezizomycotina	Sordariomycetes	Diaporthaceae	Diaporthe	Diaporthe ampelina	Diaporthe ampelina	45.3	4e-79	SOA1
XP_007793236	Uncharacterized	466	1287681	Ascomycota	Pezizomycotina	Sordariomycetes	Diatrypaceae	Eutypa	Eutypa lata	Eutypa lata UCREL1	41.3	7e-76	SOA1
XP_007791636	Allantoate	625	1287681	Ascomycota	Pezizomycotina	Sordariomycetes	Diatrypaceae	Eutypa	Eutypa lata	Eutypa lata UCREL1	48.3	1e-66	SOA1
ENH67264	Uncharacterized	350	1229664	Ascomycota	Pezizomycotina	Sordariomycetes	Nectriaceae	Fusarium	Fusarium oxysporum	Fusarium oxysporum f. sp. cubense race 1	45.1	3e-63	SOA1
XP_001224284	Uncharacterized	447	306901	Ascomycota	Pezizomycotina	Sordariomycetes	Chaetomiaceae	Chaetomium	Chaetomium globosum	Chaetomium globosum CBS 148.51	47.8	5e-62	SOA1
GAM41001	Uncharacterized	426	1472165	Ascomycota	Pezizomycotina	Eurotiomycetes	Trichocomaceae	Talaromyces	Talaromyces cellulolyticus	Talaromyces cellulolyticus	46.1	6e-50	SOA1
SOA1	Uncharacterized	542	4931	Ascomycota	Saccharomycotina	Saccharomycetes	Saccharomycetaceae	Saccharomyces	Saccharomyces uvarum	Saccharomyces uvarum CBS 7001	90	n/a	SOA1
SOA1	Uncharacterized	542	27291	Ascomycota	Saccharomycotina	Saccharomycetes	Saccharomycetaceae	Saccharomyces	Saccharomyces paradoxus	Saccharomyces paradoxus	97	n/a	SOA1
SOA1	Uncharacterized	542	226126	Ascomycota	Saccharomycotina	Saccharomycetes	Saccharomycetaceae	Saccharomyces	Saccharomyces mikatae	Saccharomyces mikatae IFO 1815	93	n/a	SOA1
SOA2	Uncharacterized	555	4931	Ascomycota	Saccharomycotina	Saccharomycetes	Saccharomycetaceae	Saccharomyces	Saccharomyces uvarum	Saccharomyces uvarum CBS 7001	40	n/a	SOA1
ABA28286	Sulfate	487	162425	Ascomycota	Pezizomycotina	Eurotiomycetes	Aspergillaceae	Aspergillus	Aspergillus nidulans	Aspergillus nidulans	100	0	ASTA
XP_001257541	Uncharacterized	490	331117	Ascomycota	Pezizomycotina	Eurotiomycetes	Aspergillaceae	Neosartorya	Neosartorya fischeri	Neosartorya fischeri NRRL 181	87.2	0	ASTA
KID91538	Sulfate	412	1276136	Ascomycota	Pezizomycotina	Sordariomycetes	Clavicipitaceae	Metarhizium	Metarhizium guizhouense	Metarhizium guizhouense ARSEF 977	86.8	0	ASTA
KID95725	Sulfate	381	1276143	Ascomycota	Pezizomycotina	Sordariomycetes	Clavicipitaceae	Metarhizium	Metarhizium majus	Metarhizium majus ARSEF 297	85.3	0	ASTA
KFG83762	Sulfate	473	5530	Ascomycota	Pezizomycotina	Sordariomycetes	Clavicipitaceae	Metarhizium	Metarhizium anisopliae	Metarhizium anisopliae	84.7	0	ASTA
KID75913	Sulfate	473	1276141	Ascomycota	Pezizomycotina	Sordariomycetes	Clavicipitaceae	Metarhizium	Metarhizium brunneum	Metarhizium brunneum ARSEF 3297	84.5	0	ASTA
XP_007823832	Sulfate	473	655844	Ascomycota	Pezizomycotina	Sordariomycetes	Clavicipitaceae	Metarhizium	Metarhizium robertsii	Metarhizium robertsii ARSEF 23	84.3	0	ASTA
KFH47920	Uncharacterized	489	857340	Ascomycota	Pezizomycotina	Sordariomycetes	Hypocreaceae	Acremonium	Acremonium chrysogenum	Acremonium chrysogenum ATCC 11550	83.2	0	ASTA
CEJ81180	Sulfate	478	1531966	Ascomycota	Pezizomycotina	Sordariomycetes	Clavicipitaceae	Torrubiella	Torrubiella hemipterigena	Torrubiella hemipterigena	82.4	0	ASTA
XP_008594769	Sulfate	482	655819	Ascomycota	Pezizomycotina	Sordariomycetes	Cordycipitaceae	Beauveria	Beauveria bassiana	Beauveria bassiana ARSEF 2860	81.1	0	ASTA
XP_013286140	Uncharacterized	529	1442368	Ascomycota	Pezizomycotina	Eurotiomycetes	Herpotrichiellaceae	Fonsecaea	Fonsecaea pedrosoi	Fonsecaea pedrosoi CBS 271.37	81.1	0	ASTA
KJK92050	Uncharacterized	453	1291519	Ascomycota	Pezizomycotina	Sordariomycetes	Clavicipitaceae	Metarhizium	Metarhizium anisopliae	Metarhizium anisopliae BRIP 53284	80.7	0	ASTA
XP_006670594	Uncharacterized	459	983644	Ascomycota	Pezizomycotina	Sordariomycetes	Cordycipitaceae	Cordyceps	Cordyceps militaris	Cordyceps militaris CM01	79.7	0	ASTA
KJK80912	Uncharacterized	447	1291518	Ascomycota	Pezizomycotina	Sordariomycetes	Clavicipitaceae	Metarhizium	Metarhizium anisopliae	Metarhizium anisopliae BRIP 53293	79.5	0	ASTA
KGQ10804	Uncharacterized	483	1245745	Ascomycota	Pezizomycotina	Sordariomycetes	Cordycipitaceae	Beauveria	Beauveria bassiana	Beauveria bassiana D1-5	79.4	0	ASTA
KIW98339	Uncharacterized	529	1442370	Ascomycota	Pezizomycotina	Eurotiomycetes	Herpotrichiellaceae	Cladophialophora	Cladophialophora bantiana	Cladophialophora bantiana CBS 173.52	77.7	0	ASTA
EWG53707	Uncharacterized	527	334819	Ascomycota	Pezizomycotina	Sordariomycetes	Nectriaceae	Fusarium	Fusarium verticillioides	Fusarium verticillioides 7600	77.7	0	ASTA
KLT41102	Sulfate	509	879819	Basidiomycota	Agaricomycotina	Tremellomycetes	Trichosporonaceae	Trichosporon	Trichosporon oleaginosus	Trichosporon oleaginosus	77.5	0	ASTA
KIW21172	Uncharacterized	538	91928	Ascomycota	Pezizomycotina	Eurotiomycetes	Herpotrichiellaceae	Exophiala	Exophiala spinifera	Exophiala spinifera	77.3	0	ASTA
EJT50154	Uncharacterized	504	1186058	Basidiomycota	Agaricomycotina	Tremellomycetes	Trichosporonaceae	Trichosporon	Trichosporon asahii	Trichosporon asahii var. asahii CBS 2479	77.2	0	ASTA
EKD01216	Uncharacterized	504	1220162	Basidiomycota	Agaricomycotina	Tremellomycetes	Trichosporonaceae	Trichosporon	Trichosporon asahii	Trichosporon asahii var. asahii CBS 8904	77.2	0	ASTA
CRJ90913	Uncharacterized	414	100787	Ascomycota	Pezizomycotina	Sordariomycetes	Plectosphaerellaceae	Verticillium	Verticillium longisporum	Verticillium longisporum	77	0	ASTA
XP_007740297	Uncharacterized	465	1182543	Ascomycota	Pezizomycotina	Eurotiomycetes	Herpotrichiellaceae	Cladophialophora	Cladophialophora psammophila	Cladophialophora psammophila CBS 110553	76.8	0	ASTA
KIV92702	Uncharacterized	532	212818	Ascomycota	Pezizomycotina	Eurotiomycetes	Herpotrichiellaceae	Exophiala	Exophiala mesophila	Exophiala mesophila	76.2	0	ASTA
XP_007786458	Uncharacterized	520	1263415	Ascomycota	Pezizomycotina	Eurotiomycetes	Verrucariaceae	Endocarpon	Endocarpon pusillum	Endocarpon pusillum Z07020	76.2	0	ASTA
KKY18205	Sulfate	520	158046	Ascomycota	Pezizomycotina	Eurotiomycetes	Phaeomoniellales incertae sedis	Phaeomoniella	Phaeomoniella chlamydospora	Phaeomoniella chlamydospora	76.1	0	ASTA
CRK18014	Uncharacterized	518	100787	Ascomycota	Pezizomycotina	Sordariomycetes	Plectosphaerellaceae	Verticillium	Verticillium longisporum	Verticillium longisporum	76	0	ASTA
EWZ01453	Uncharacterized	522	909455	Ascomycota	Pezizomycotina	Sordariomycetes	Nectriaceae	Fusarium	Fusarium oxysporum	Fusarium oxysporum FOSC 3-a	75.9	0	ASTA
XP_009650704	Uncharacterized	518	498257	Ascomycota	Pezizomycotina	Sordariomycetes	Plectosphaerellaceae	Verticillium	Verticillium dahliae	Verticillium dahliae VdLs.17	75.8	0	ASTA
KIW69924	Uncharacterized	516	5601	Ascomycota	Pezizomycotina	Eurotiomycetes	Herpotrichiellaceae	Capronia	Capronia semiimmersa	Capronia semiimmersa	75.6	0	ASTA
XP_003001685	Sulfate	518	526221	Ascomycota	Pezizomycotina	Sordariomycetes	Plectosphaerellaceae	Verticillium	Verticillium alfalfae	Verticillium alfalfae VaMs.102	75.6	0	ASTA
XP_008717699	Uncharacterized	501	1220924	Ascomycota	Pezizomycotina	Eurotiomycetes	Cyphellophoraceae	Cyphellophora	Cyphellophora europaea	Cyphellophora europaea CBS 101466	75.4	0	ASTA
KKY36772	Sulfate	525	1214573	Ascomycota	Pezizomycotina	Sordariomycetes	Diaporthaceae	Diaporthe	Diaporthe ampelina	Diaporthe ampelina	75.3	0	ASTA
XP_008724069	Uncharacterized	516	1279043	Ascomycota	Pezizomycotina	Eurotiomycetes	Herpotrichiellaceae	Cladophialophora	Cladophialophora carrionii	Cladophialophora carrionii CBS 160.54	75.2	0	ASTA
CCT67929	Nicotinamide mononucleotide	524	1279085	Ascomycota	Pezizomycotina	Sordariomycetes	Nectriaceae	Fusarium	Fusarium fujikuroi	Fusarium fujikuroi IMI 58289	74.7	0	ASTA
EWC48499	Uncharacterized	514	1043628	Ascomycota	Pezizomycotina	Orbiliomycetes	Orbiliaceae	Drechslerella	Drechslerella stenobrocha	Drechslerella stenobrocha 248	74.6	0	ASTA
CEG05047	Uncharacterized	415	1318460	Ascomycota	Pezizomycotina	Sordariomycetes	Nectriaceae	Fusarium	Fusarium sp.	Fusarium sp. FIESC_5 CS3069	74.4	0	ASTA
XP_007754271	Uncharacterized	516	1182544	Ascomycota	Pezizomycotina	Eurotiomycetes	Herpotrichiellaceae	Cladophialophora	Cladophialophora yegresii	Cladophialophora yegresii CBS 114405	74.4	0	ASTA
XP_011128156	Uncharacterized	514	756982	Ascomycota	Pezizomycotina	Orbiliomycetes	Orbiliaceae	Orbilia	Arthrobotrys oligospora	Arthrobotrys oligospora ATCC 24927	74.4	0	ASTA
XP_003854020	Uncharacterized	515	336722	Ascomycota	Pezizomycotina	Dothideomycetes	Mycosphaerellaceae	Zymoseptoria	Zymoseptoria tritici	Zymoseptoria tritici IPO323	74.3	0	ASTA
KIL94396	Uncharacterized	523	40199	Ascomycota	Pezizomycotina	Sordariomycetes	Nectriaceae	Fusarium	Fusarium avenaceum	Fusarium avenaceum	74	0	ASTA
KEQ85215	Uncharacterized	518	1043002	Ascomycota	Pezizomycotina	Dothideomycetes	Aureobasidiaceae	Aureobasidium	Aureobasidium pullulans	Aureobasidium pullulans EXF-150	73.6	0	ASTA
XP_013339040	Uncharacterized	516	1043005	Ascomycota	Pezizomycotina	Dothideomycetes	Aureobasidiaceae	Aureobasidium	Aureobasidium subglaciale	Aureobasidium subglaciale EXF-2481	73.5	0	ASTA
EGU74576	Uncharacterized	522	660025	Ascomycota	Pezizomycotina	Sordariomycetes	Nectriaceae	Fusarium	Fusarium oxysporum	Fusarium oxysporum Fo5176	73.4	0	ASTA
EXL92550	Uncharacterized	522	1089451	Ascomycota	Pezizomycotina	Sordariomycetes	Nectriaceae	Fusarium	Fusarium oxysporum	Fusarium oxysporum f. sp. cubense tropical race 4 54006	73.4	0	ASTA
XP_009224802	Uncharacterized	536	644352	Ascomycota	Pezizomycotina	Sordariomycetes	Magnaporthaceae	Gaeumannomyces	Gaeumannomyces graminis	Gaeumannomyces graminis var. tritici R3-111a-1	73.4	0	ASTA
EXL52822	Uncharacterized	522	1089448	Ascomycota	Pezizomycotina	Sordariomycetes	Nectriaceae	Fusarium	Fusarium oxysporum	Fusarium oxysporum f. sp. radicis-lycopersici 26381	73.4	0	ASTA
XP_011114377	Uncharacterized	513	1284197	Ascomycota	Pezizomycotina	Orbiliomycetes	Orbiliaceae	Dactylellina	Dactylellina haptotyla	Dactylellina haptotyla CBS 200.50	73.3	0	ASTA
XP_009255833	Uncharacterized	518	1028729	Ascomycota	Pezizomycotina	Sordariomycetes	Nectriaceae	Fusarium	Fusarium pseudograminearum	Fusarium pseudograminearum CS3096	73.2	0	ASTA
EWZ47490	Uncharacterized	522	660027	Ascomycota	Pezizomycotina	Sordariomycetes	Nectriaceae	Fusarium	Fusarium oxysporum	Fusarium oxysporum Fo47	73	0	ASTA
AJC11297	Sulfate	518	5518	Ascomycota	Pezizomycotina	Sordariomycetes	Nectriaceae	Fusarium	Fusarium graminearum	Fusarium graminearum	72.8	0	ASTA
XP_011327738	Uncharacterized	490	229533	Ascomycota	Pezizomycotina	Sordariomycetes	Nectriaceae	Fusarium	Fusarium graminearum	Fusarium graminearum PH-1	72.7	0	ASTA
XP_003043461	Uncharacterized	528	660122	Ascomycota	Pezizomycotina	Sordariomycetes	Nectriaceae	Fusarium	Nectria haematococca	Nectria haematococca mpVI 77-13-4	72.6	0	ASTA
EMF15590	Uncharacterized	498	692275	Ascomycota	Pezizomycotina	Dothideomycetes	Mycosphaerellaceae	Sphaerulina	Sphaerulina musiva	Sphaerulina musiva SO2202	72.6	0	ASTA
KLU92758	Uncharacterized	598	644358	Ascomycota	Pezizomycotina	Sordariomycetes	Magnaporthaceae	Magnaporthiopsis	Magnaporthiopsis poae	Magnaporthiopsis poae ATCC 64411	72.4	0	ASTA
XP_013422966	Uncharacterized	516	1043004	Ascomycota	Pezizomycotina	Dothideomycetes	Aureobasidiaceae	Aureobasidium	Aureobasidium namibiae	Aureobasidium namibiae CBS 147.97	72.4	0	ASTA
CCF40113	Sulfate	435	80884	Ascomycota	Pezizomycotina	Sordariomycetes	Glomerellaceae	Colletotrichum	Colletotrichum higginsianum	Colletotrichum higginsianum	72.4	0	ASTA
XP_003839637	Uncharacterized	462	985895	Ascomycota	Pezizomycotina	Dothideomycetes	Leptosphaeriaceae	Leptosphaeria	Leptosphaeria maculans	Leptosphaeria maculans JN3	72.2	0	ASTA
XP_007922453	Uncharacterized	516	383855	Ascomycota	Pezizomycotina	Dothideomycetes	Mycosphaerellaceae	Pseudocercospora	Pseudocercospora fijiensis	Pseudocercospora fijiensis CIRAD86	72.2	0	ASTA
AJC11298	Sulfate	518	5128	Ascomycota	Pezizomycotina	Sordariomycetes	Nectriaceae	Fusarium	Fusarium sambucinum	Fusarium sambucinum	72	0	ASTA
XP_001912199	Uncharacterized	535	515849	Ascomycota	Pezizomycotina	Sordariomycetes	Lasiosphaeriaceae	Podospora	Podospora anserina	Podospora anserina S mat+	71.9	0	ASTA
XP_001221337	Uncharacterized	482	306901	Ascomycota	Pezizomycotina	Sordariomycetes	Chaetomiaceae	Chaetomium	Chaetomium globosum	Chaetomium globosum CBS 148.51	71.7	0	ASTA
CRK12081	Uncharacterized	495	100787	Ascomycota	Pezizomycotina	Sordariomycetes	Plectosphaerellaceae	Verticillium	Verticillium longisporum	Verticillium longisporum	71.7	0	ASTA
KEY71331	Uncharacterized	522	1280523	Ascomycota	Pezizomycotina	Sordariomycetes	Stachybotriaceae	Stachybotrys	Stachybotrys chartarum	Stachybotrys chartarum IBT 7711	71.3	0	ASTA
KFA51621	Uncharacterized	522	1280524	Ascomycota	Pezizomycotina	Sordariomycetes	Stachybotriaceae	Stachybotrys	Stachybotrys chartarum	Stachybotrys chartarum IBT 40293	71.1	0	ASTA
KFA59954	Uncharacterized	522	1283841	Ascomycota	Pezizomycotina	Sordariomycetes	Stachybotriaceae	Stachybotrys	Stachybotrys chlorohalonata	Stachybotrys chlorohalonata IBT 40285	71.1	0	ASTA
XP_006694058	Uncharacterized	520	759272	Ascomycota	Pezizomycotina	Sordariomycetes	Chaetomiaceae	Chaetomium	Chaetomium thermophilum	Chaetomium thermophilum var. thermophilum DSM 1495	71	0	ASTA
KEZ38957	Uncharacterized	497	563466	Ascomycota	Pezizomycotina	Sordariomycetes	Microascaceae	Scedosporium	Scedosporium apiospermum	Scedosporium apiospermum	70.5	0	ASTA
ENH86137	Sulfate	473	1213857	Ascomycota	Pezizomycotina	Sordariomycetes	Glomerellaceae	Colletotrichum	Colletotrichum orbiculare	Colletotrichum orbiculare MAFF 240422	70.3	0	ASTA
CDP22319	Uncharacterized	509	515849	Ascomycota	Pezizomycotina	Sordariomycetes	Lasiosphaeriaceae	Podospora	Podospora anserina	Podospora anserina S mat+	70.3	0	ASTA
EYB30375	Uncharacterized	535	5518	Ascomycota	Pezizomycotina	Sordariomycetes	Nectriaceae	Fusarium	Fusarium graminearum	Fusarium graminearum	70.3	0	ASTA
EPE02158	Sulfate	508	1262450	Ascomycota	Pezizomycotina	Sordariomycetes	Ophiostomataceae	Ophiostoma	Ophiostoma piceae	Ophiostoma piceae UAMH 11346	69.3	0	ASTA
ENH65128	Uncharacterized	514	1229664	Ascomycota	Pezizomycotina	Sordariomycetes	Nectriaceae	Fusarium	Fusarium oxysporum	Fusarium oxysporum f. sp. cubense race 1	69.1	0	ASTA
KND87833	Uncharacterized	483	1163406	Ascomycota	Pezizomycotina	Sordariomycetes	Ophiocordycipitaceae	Tolypocladium	Tolypocladium ophioglossoides	Tolypocladium ophioglossoides CBS 100239	68.9	0	ASTA
EQB44689	Sulfate	414	1237896	Ascomycota	Pezizomycotina	Sordariomycetes	Glomerellaceae	Colletotrichum	Colletotrichum gloeosporioides	Colletotrichum gloeosporioides Cg-14	68	0	ASTA
XP_007839634	Uncharacterized	476	1229662	Ascomycota	Pezizomycotina	Sordariomycetes	Amphisphaeriaceae	Pestalotiopsis	Pestalotiopsis fici	Pestalotiopsis fici W106-1	67.5	0	ASTA
EXK79929	Uncharacterized	485	1089458	Ascomycota	Pezizomycotina	Sordariomycetes	Nectriaceae	Fusarium	Fusarium oxysporum	Fusarium oxysporum f. sp. raphani 54005	67.4	0	ASTA
EXM24397	Uncharacterized	485	1089449	Ascomycota	Pezizomycotina	Sordariomycetes	Nectriaceae	Fusarium	Fusarium oxysporum	Fusarium oxysporum f. sp. vasinfectum 25433	66.9	0	ASTA
EGU78811	Uncharacterized	485	660025	Ascomycota	Pezizomycotina	Sordariomycetes	Nectriaceae	Fusarium	Fusarium oxysporum	Fusarium oxysporum Fo5176	66.9	0	ASTA
ENH69824	Uncharacterized	485	1229664	Ascomycota	Pezizomycotina	Sordariomycetes	Nectriaceae	Fusarium	Fusarium oxysporum	Fusarium oxysporum f. sp. cubense race 1	66.9	0	ASTA
EXA48877	Uncharacterized	485	1080344	Ascomycota	Pezizomycotina	Sordariomycetes	Nectriaceae	Fusarium	Fusarium oxysporum	Fusarium oxysporum f. sp. pisi HDV247	66.7	0	ASTA
EWZ99530	Uncharacterized	485	1080343	Ascomycota	Pezizomycotina	Sordariomycetes	Nectriaceae	Fusarium	Fusarium oxysporum	Fusarium oxysporum f. sp. lycopersici MN25	66.2	0	ASTA
EXL60924	Uncharacterized	485	1089448	Ascomycota	Pezizomycotina	Sordariomycetes	Nectriaceae	Fusarium	Fusarium oxysporum	Fusarium oxysporum f. sp. radicis-lycopersici 26381	66	0	ASTA
EWY97520	Uncharacterized	464	909455	Ascomycota	Pezizomycotina	Sordariomycetes	Nectriaceae	Fusarium	Fusarium oxysporum	Fusarium oxysporum FOSC 3-a	62.8	0	ASTA
XP_007338468	Sulfate	486	717982	Basidiomycota	Agaricomycotina	Agaricomycetes	Auriculariaceae	Auricularia	Auricularia subglabra	Auricularia subglabra TFB-10046 SS5	55	6e-177	ASTA
KJX92657	Sulfate	428	1047168	Ascomycota	Pezizomycotina	Dothideomycetes	Mycosphaerellaceae	Zymoseptoria	Zymoseptoria brevis	Zymoseptoria brevis	56.8	1e-162	ASTA
KKY39647	Sulfate	408	1214573	Ascomycota	Pezizomycotina	Sordariomycetes	Diaporthaceae	Diaporthe	Diaporthe ampelina	Diaporthe ampelina	52.8	4e-161	ASTA
XP_007338469	Sulfate	498	717982	Basidiomycota	Agaricomycotina	Agaricomycetes	Auriculariaceae	Auricularia	Auricularia subglabra	Auricularia subglabra TFB-10046 SS5	54.2	7e-161	ASTA
EMT68159	Uncharacterized	477	1229665	Ascomycota	Pezizomycotina	Sordariomycetes	Nectriaceae	Fusarium	Fusarium oxysporum	Fusarium oxysporum f. sp. cubense race 4	49	7e-138	ASTA
EXK45901	Uncharacterized	477	1089452	Ascomycota	Pezizomycotina	Sordariomycetes	Nectriaceae	Fusarium	Fusarium oxysporum	Fusarium oxysporum f. sp. melonis 26406	49	2e-137	ASTA
EWZ02473	Uncharacterized	477	909455	Ascomycota	Pezizomycotina	Sordariomycetes	Nectriaceae	Fusarium	Fusarium oxysporum	Fusarium oxysporum FOSC 3-a	49	2e-137	ASTA
ENH68752	Uncharacterized	477	1229664	Ascomycota	Pezizomycotina	Sordariomycetes	Nectriaceae	Fusarium	Fusarium oxysporum	Fusarium oxysporum f. sp. cubense race 1	47.8	3e-137	ASTA
EWG42886	Uncharacterized	477	334819	Ascomycota	Pezizomycotina	Sordariomycetes	Nectriaceae	Fusarium	Fusarium verticillioides	Fusarium verticillioides 7600	46.2	4e-137	ASTA
CCT66977	Nicotinamide mononucleotide	477	1279085	Ascomycota	Pezizomycotina	Sordariomycetes	Nectriaceae	Fusarium	Fusarium fujikuroi	Fusarium fujikuroi IMI 58289	45.7	2e-136	ASTA
KIL91355	Uncharacterized	477	40199	Ascomycota	Pezizomycotina	Sordariomycetes	Nectriaceae	Fusarium	Fusarium avenaceum	Fusarium avenaceum	47.8	4e-136	ASTA
EKG20021	Uncharacterized	519	1126212	Ascomycota	Pezizomycotina	Dothideomycetes	Botryosphaeriaceae	Macrophomina	Macrophomina phaseolina	Macrophomina phaseolina MS6	44.7	4e-136	ASTA
KLO95161	Nicotinamide mononucleotide	499	5127	Ascomycota	Pezizomycotina	Sordariomycetes	Nectriaceae	Fusarium	Fusarium fujikuroi	Fusarium fujikuroi	43	6e-134	ASTA
CCT65020	Nicotinamide mononucleotide	500	1279085	Ascomycota	Pezizomycotina	Sordariomycetes	Nectriaceae	Fusarium	Fusarium fujikuroi	Fusarium fujikuroi IMI 58289	43	6e-134	ASTA
KLO84817	Nicotinamide mononucleotide	499	5127	Ascomycota	Pezizomycotina	Sordariomycetes	Nectriaceae	Fusarium	Fusarium fujikuroi	Fusarium fujikuroi	42.7	9e-134	ASTA
XP_008603499	Uncharacterized	503	655819	Ascomycota	Pezizomycotina	Sordariomycetes	Cordycipitaceae	Beauveria	Beauveria bassiana	Beauveria bassiana ARSEF 2860	43	2e-133	ASTA
ENH86649	Sulfate	499	1213857	Ascomycota	Pezizomycotina	Sordariomycetes	Glomerellaceae	Colletotrichum	Colletotrichum orbiculare	Colletotrichum orbiculare MAFF 240422	43.3	4e-133	ASTA
EWG41318	Uncharacterized	499	334819	Ascomycota	Pezizomycotina	Sordariomycetes	Nectriaceae	Fusarium	Fusarium verticillioides	Fusarium verticillioides 7600	42	5e-133	ASTA
KJR89056	Uncharacterized	487	1397361	Ascomycota	Pezizomycotina	Sordariomycetes	Ophiostomataceae	Sporothrix	Sporothrix schenckii	Sporothrix schenckii 1099-18	43.1	2e-132	ASTA
KGQ03373	Uncharacterized	503	1245745	Ascomycota	Pezizomycotina	Sordariomycetes	Cordycipitaceae	Beauveria	Beauveria bassiana	Beauveria bassiana D1-5	43	7e-132	ASTA
KIH87969	Uncharacterized	487	1398154	Ascomycota	Pezizomycotina	Sordariomycetes	Ophiostomataceae	Sporothrix	Sporothrix brasiliensis	Sporothrix brasiliensis 5110	43.9	1e-131	ASTA
EQB56921	Sulfate	478	1237896	Ascomycota	Pezizomycotina	Sordariomycetes	Glomerellaceae	Colletotrichum	Colletotrichum gloeosporioides	Colletotrichum gloeosporioides Cg-14	43.2	1e-131	ASTA
ERS98753	Uncharacterized	487	1391915	Ascomycota	Pezizomycotina	Sordariomycetes	Ophiostomataceae	Sporothrix	Sporothrix schenckii	Sporothrix schenckii ATCC 58251	43.1	1e-131	ASTA
KEQ88380	Sulfate	492	1043002	Ascomycota	Pezizomycotina	Dothideomycetes	Aureobasidiaceae	Aureobasidium	Aureobasidium pullulans	Aureobasidium pullulans EXF-150	42.4	1e-131	ASTA
EXL68194	Uncharacterized	500	1089457	Ascomycota	Pezizomycotina	Sordariomycetes	Nectriaceae	Fusarium	Fusarium oxysporum	Fusarium oxysporum f. sp. conglutinans race 2 54008	42	2e-131	ASTA
EXA31705	Uncharacterized	500	1080344	Ascomycota	Pezizomycotina	Sordariomycetes	Nectriaceae	Fusarium	Fusarium oxysporum	Fusarium oxysporum f. sp. pisi HDV247	42	3e-131	ASTA
EWZ43362	Uncharacterized	500	660027	Ascomycota	Pezizomycotina	Sordariomycetes	Nectriaceae	Fusarium	Fusarium oxysporum	Fusarium oxysporum Fo47	42	5e-131	ASTA
CCF38558	Sulfate	478	80884	Ascomycota	Pezizomycotina	Sordariomycetes	Glomerellaceae	Colletotrichum	Colletotrichum higginsianum	Colletotrichum higginsianum	44	6e-131	ASTA
KNB02960	Uncharacterized	500	426428	Ascomycota	Pezizomycotina	Sordariomycetes	Nectriaceae	Fusarium	Fusarium oxysporum	Fusarium oxysporum f. sp. lycopersici 4287	41.8	6e-131	ASTA
EWY94871	Uncharacterized	500	909455	Ascomycota	Pezizomycotina	Sordariomycetes	Nectriaceae	Fusarium	Fusarium oxysporum	Fusarium oxysporum FOSC 3-a	41.8	9e-131	ASTA
EXL93252	Uncharacterized	499	1089451	Ascomycota	Pezizomycotina	Sordariomycetes	Nectriaceae	Fusarium	Fusarium oxysporum	Fusarium oxysporum f. sp. cubense tropical race 4 54006	41.8	1e-130	ASTA
XP_009654869	Sulfate	487	498257	Ascomycota	Pezizomycotina	Sordariomycetes	Plectosphaerellaceae	Verticillium	Verticillium dahliae	Verticillium dahliae VdLs.17	43.8	2e-130	ASTA
CRK21379	Uncharacterized	487	100787	Ascomycota	Pezizomycotina	Sordariomycetes	Plectosphaerellaceae	Verticillium	Verticillium longisporum	Verticillium longisporum	43.5	2e-130	ASTA
CRK16598	Uncharacterized	487	100787	Ascomycota	Pezizomycotina	Sordariomycetes	Plectosphaerellaceae	Verticillium	Verticillium longisporum	Verticillium longisporum	43.5	2e-130	ASTA
XP_013344174	Uncharacterized	494	1043005	Ascomycota	Pezizomycotina	Dothideomycetes	Aureobasidiaceae	Aureobasidium	Aureobasidium subglaciale	Aureobasidium subglaciale EXF-2481	42.2	3e-130	ASTA
XP_007287321	Sulfate	478	1213859	Ascomycota	Pezizomycotina	Sordariomycetes	Glomerellaceae	Colletotrichum	Colletotrichum gloeosporioides	Colletotrichum gloeosporioides Nara gc5	43	5e-130	ASTA
EXL40237	Uncharacterized	500	1089448	Ascomycota	Pezizomycotina	Sordariomycetes	Nectriaceae	Fusarium	Fusarium oxysporum	Fusarium oxysporum f. sp. radicis-lycopersici 26381	41.8	7e-130	ASTA
EMT72405	Uncharacterized	500	1229665	Ascomycota	Pezizomycotina	Sordariomycetes	Nectriaceae	Fusarium	Fusarium oxysporum	Fusarium oxysporum f. sp. cubense race 4	41.7	9e-129	ASTA
CRK11215	Uncharacterized	487	100787	Ascomycota	Pezizomycotina	Sordariomycetes	Plectosphaerellaceae	Verticillium	Verticillium longisporum	Verticillium longisporum	44.1	5e-128	ASTA
XP_007602512	Sulfate	479	1445577	Ascomycota	Pezizomycotina	Sordariomycetes	Glomerellaceae	Colletotrichum	Colletotrichum fioriniae	Colletotrichum fioriniae PJ7	44.5	7e-128	ASTA
CRK14280	Uncharacterized	487	100787	Ascomycota	Pezizomycotina	Sordariomycetes	Plectosphaerellaceae	Verticillium	Verticillium longisporum	Verticillium longisporum	44.1	7e-128	ASTA
XP_009652013	Sulfate	481	498257	Ascomycota	Pezizomycotina	Sordariomycetes	Plectosphaerellaceae	Verticillium	Verticillium dahliae	Verticillium dahliae VdLs.17	46	7e-127	ASTA
EPE09041	Sulfate	490	1262450	Ascomycota	Pezizomycotina	Sordariomycetes	Ophiostomataceae	Ophiostoma	Ophiostoma piceae	Ophiostoma piceae UAMH 11346	43.3	1e-126	ASTA
XP_003039667	Uncharacterized	442	660122	Ascomycota	Pezizomycotina	Sordariomycetes	Nectriaceae	Fusarium	Nectria haematococca	Nectria haematococca mpVI 77-13-4	42.4	1e-126	ASTA
XP_007589343	Sulfate	511	1287680	Ascomycota	Pezizomycotina	Dothideomycetes	Botryosphaeriaceae	Neofusicoccum	Neofusicoccum parvum	Neofusicoccum parvum UCRNP2	41.3	9e-125	ASTA
KIL92320	Uncharacterized	500	40199	Ascomycota	Pezizomycotina	Sordariomycetes	Nectriaceae	Fusarium	Fusarium avenaceum	Fusarium avenaceum	40.8	4e-124	ASTA
EXK26182	Uncharacterized	500	1089452	Ascomycota	Pezizomycotina	Sordariomycetes	Nectriaceae	Fusarium	Fusarium oxysporum	Fusarium oxysporum f. sp. melonis 26406	41.8	5e-124	ASTA
XP_003044836	Uncharacterized	480	660122	Ascomycota	Pezizomycotina	Sordariomycetes	Nectriaceae	Fusarium	Nectria haematococca	Nectria haematococca mpVI 77-13-4	47	4e-123	ASTA
XP_006695857	Uncharacterized	499	759272	Ascomycota	Pezizomycotina	Sordariomycetes	Chaetomiaceae	Chaetomium	Chaetomium thermophilum	Chaetomium thermophilum var. thermophilum DSM 1495	42.8	8e-122	ASTA
KLJ11948	Uncharacterized	495	1246674	Ascomycota	Pezizomycotina	Eurotiomycetes	Ajellomycetaceae	Emmonsia	Emmonsia parva	Emmonsia parva UAMH 139	41.5	1e-121	ASTA
XP_001912675	Uncharacterized	439	515849	Ascomycota	Pezizomycotina	Sordariomycetes	Lasiosphaeriaceae	Podospora	Podospora anserina	Podospora anserina S mat+	44.6	1e-120	ASTA
EEH10939	Sulfate	503	447093	Ascomycota	Pezizomycotina	Eurotiomycetes	Ajellomycetaceae	Histoplasma	Histoplasma capsulatum	Histoplasma capsulatum G186AR	42.6	2e-120	ASTA
CRK36205	Uncharacterized	571	100787	Ascomycota	Pezizomycotina	Sordariomycetes	Plectosphaerellaceae	Verticillium	Verticillium longisporum	Verticillium longisporum	44.3	5e-120	ASTA
CRK22053	Uncharacterized	515	100787	Ascomycota	Pezizomycotina	Sordariomycetes	Plectosphaerellaceae	Verticillium	Verticillium longisporum	Verticillium longisporum	45	7e-120	ASTA
XP_007916698	Sulfate	464	1286976	Ascomycota	Pezizomycotina	Sordariomycetes	Togniniaceae	Phaeoacremonium	Phaeoacremonium minimum	Phaeoacremonium minimum UCRPA7	44	2e-119	ASTA
EEQ86688	Uncharacterized	494	559297	Ascomycota	Pezizomycotina	Eurotiomycetes	Ajellomycetaceae	Blastomyces	Blastomyces dermatitidis	Blastomyces dermatitidis ER-3	41.1	5e-119	ASTA
XP_009650749	Sulfate	488	498257	Ascomycota	Pezizomycotina	Sordariomycetes	Plectosphaerellaceae	Verticillium	Verticillium dahliae	Verticillium dahliae VdLs.17	44.5	6e-119	ASTA
EGU87966	Uncharacterized	454	660025	Ascomycota	Pezizomycotina	Sordariomycetes	Nectriaceae	Fusarium	Fusarium oxysporum	Fusarium oxysporum Fo5176	45	7e-119	ASTA
EPE03044	Sulfate	533	1262450	Ascomycota	Pezizomycotina	Sordariomycetes	Ophiostomataceae	Ophiostoma	Ophiostoma piceae	Ophiostoma piceae UAMH 11346	42.2	2e-118	ASTA
ERS97610	Uncharacterized	522	1391915	Ascomycota	Pezizomycotina	Sordariomycetes	Ophiostomataceae	Sporothrix	Sporothrix schenckii	Sporothrix schenckii ATCC 58251	41.3	2e-118	ASTA
KFA63370	Uncharacterized	523	1283841	Ascomycota	Pezizomycotina	Sordariomycetes	Stachybotriaceae	Stachybotrys	Stachybotrys chlorohalonata	Stachybotrys chlorohalonata IBT 40285	44.3	5e-118	ASTA
KEY65319	Uncharacterized	523	1280523	Ascomycota	Pezizomycotina	Sordariomycetes	Stachybotriaceae	Stachybotrys	Stachybotrys chartarum	Stachybotrys chartarum IBT 7711	44.3	7e-118	ASTA
KFA47539	Uncharacterized	523	1280524	Ascomycota	Pezizomycotina	Sordariomycetes	Stachybotriaceae	Stachybotrys	Stachybotrys chartarum	Stachybotrys chartarum IBT 40293	44.1	3e-117	ASTA
KFX45519	Uncharacterized	472	1077442	Ascomycota	Pezizomycotina	Eurotiomycetes	Trichocomaceae	Talaromyces	Talaromyces marneffei	Talaromyces marneffei PM1	41.1	2e-113	ASTA
KKZ61257	Uncharacterized	493	1247875	Ascomycota	Pezizomycotina	Eurotiomycetes	Ajellomycetaceae	Emmonsia	Emmonsia crescens	Emmonsia crescens UAMH 3008	41.8	6e-113	ASTA
EXM14233	Uncharacterized	435	1089449	Ascomycota	Pezizomycotina	Sordariomycetes	Nectriaceae	Fusarium	Fusarium oxysporum	Fusarium oxysporum f. sp. vasinfectum 25433	41.2	2e-112	ASTA
XP_007798310	Uncharacterized	508	1287681	Ascomycota	Pezizomycotina	Sordariomycetes	Diatrypaceae	Eutypa	Eutypa lata	Eutypa lata UCREL1	42.1	8e-111	ASTA
XP_007915070	Sulfate	352	1286976	Ascomycota	Pezizomycotina	Sordariomycetes	Togniniaceae	Phaeoacremonium	Phaeoacremonium minimum	Phaeoacremonium minimum UCRPA7	86.7	1e-110	ASTA
KKY25730	Uncharacterized	486	158046	Ascomycota	Pezizomycotina	Eurotiomycetes	Phaeomoniellales incertae sedis	Phaeomoniella	Phaeomoniella chlamydospora	Phaeomoniella chlamydospora	41.2	3e-110	ASTA
EGC45906	Sulfate	510	544711	Ascomycota	Pezizomycotina	Eurotiomycetes	Ajellomycetaceae	Histoplasma	Histoplasma capsulatum	Histoplasma capsulatum H88	43.6	7e-109	ASTA
EER42972	Sulfate	510	544712	Ascomycota	Pezizomycotina	Eurotiomycetes	Ajellomycetaceae	Histoplasma	Histoplasma capsulatum	Histoplasma capsulatum H143	43.3	4e-108	ASTA
XP_001275029	Uncharacterized	494	344612	Ascomycota	Pezizomycotina	Eurotiomycetes	Aspergillaceae	Aspergillus	Aspergillus clavatus	Aspergillus clavatus NRRL 1	41	4e-104	ASTA
KKY27275	Sulfate	394	420778	Ascomycota	Pezizomycotina	Dothideomycetes	Botryosphaeriaceae	Diplodia	Diplodia seriata	Diplodia seriata	43.4	1e-103	ASTA
XP_681611	Uncharacterized	481	227321	Ascomycota	Pezizomycotina	Eurotiomycetes	Aspergillaceae	Aspergillus	Aspergillus nidulans	Aspergillus nidulans FGSC A4	41.9	6e-103	ASTA
KIW17913	Uncharacterized	449	91928	Ascomycota	Pezizomycotina	Eurotiomycetes	Herpotrichiellaceae	Exophiala	Exophiala spinifera	Exophiala spinifera	40.1	8e-102	ASTA
CCD48822	Uncharacterized	507	999810	Ascomycota	Pezizomycotina	Leotiomycetes	Sclerotiniaceae	Botrytis	Botrytis cinerea	Botrytis cinerea T4	40.6	2e-101	ASTA
EMR81336	Sulfate	507	1290391	Ascomycota	Pezizomycotina	Leotiomycetes	Sclerotiniaceae	Botrytis	Botrytis cinerea	Botrytis cinerea BcDW1	40.6	6e-101	ASTA
CBF80346	Uncharacterized	456	227321	Ascomycota	Pezizomycotina	Eurotiomycetes	Aspergillaceae	Aspergillus	Aspergillus nidulans	Aspergillus nidulans FGSC A4	41.5	1e-98	ASTA
ENH65823	Uncharacterized	497	1229664	Ascomycota	Pezizomycotina	Sordariomycetes	Nectriaceae	Fusarium	Fusarium oxysporum	Fusarium oxysporum f. sp. cubense race 1	35.6	5e-95	ASTA
XP_003043325	Uncharacterized	444	660122	Ascomycota	Pezizomycotina	Sordariomycetes	Nectriaceae	Fusarium	Nectria haematococca	Nectria haematococca mpVI 77-13-4	40.3	2e-94	ASTA
XP_003834145	Sulfate	490	985895	Ascomycota	Pezizomycotina	Dothideomycetes	Leptosphaeriaceae	Leptosphaeria	Leptosphaeria maculans	Leptosphaeria maculans JN3	40.3	8e-93	ASTA
XP_013324228	Uncharacterized	359	1408163	Ascomycota	Pezizomycotina	Eurotiomycetes	Trichocomaceae	Rasamsonia	Rasamsonia emersonii	Rasamsonia emersonii CBS 393.64	45.7	4e-87	ASTA
XP_001540630	Uncharacterized	375	339724	Ascomycota	Pezizomycotina	Eurotiomycetes	Ajellomycetaceae	Histoplasma	Histoplasma capsulatum	Histoplasma capsulatum NAm1	54.8	1e-54	ASTA
XP_007798212	Uncharacterized	447	1287681	Ascomycota	Pezizomycotina	Sordariomycetes	Diatrypaceae	Eutypa	Eutypa lata	Eutypa lata UCREL1	45.1	1e-41	ASTA
	871

## Sheet: All BLAST hits SOA1&ASTA
Accession	NCBI annotation	Length	TaxID	Division	Sub-division	Class	Family	Genus	Specie	Strain	%ID	E-value	Best hit
EDZ71595	YIL166Cp-like protein	466	545124	Ascomycota	Saccharomycotina	Saccharomycetes	Saccharomycetaceae	Saccharomyces	Saccharomyces cerevisiae	Saccharomyces cerevisiae AWRI1631	100	0	SOA1
EGA58315	YIL166C-like protein	312	764102	Ascomycota	Saccharomycotina	Saccharomycetes	Saccharomycetaceae	Saccharomyces	Saccharomyces cerevisiae	Saccharomyces cerevisiae FostersB	100	0	SOA1
EGA78377	YIL166C-like protein	430	764099	Ascomycota	Saccharomycotina	Saccharomycetes	Saccharomycetaceae	Saccharomyces	Saccharomyces cerevisiae	Saccharomyces cerevisiae Vin13	100	0	SOA1
NP_012100	hypothetical protein YIL166C	542	559292	Ascomycota	Saccharomycotina	Saccharomycetes	Saccharomycetaceae	Saccharomyces	Saccharomyces cerevisiae	Saccharomyces cerevisiae S288c	100	0	SOA1
AJR42845	hypothetical protein H635_YJM1083I00004	542	1292971	Ascomycota	Saccharomycotina	Saccharomycetes	Saccharomycetaceae	Saccharomyces	Saccharomyces cerevisiae	Saccharomyces cerevisiae YJM1083	99.82	0	SOA1
AJR36799	hypothetical protein H748_YJM193I00011	542	1294304	Ascomycota	Saccharomycotina	Saccharomycetes	Saccharomycetaceae	Saccharomyces	Saccharomyces cerevisiae	Saccharomyces cerevisiae YJM193	99.82	0	SOA1
GAA23954	K7_Yil166cp	542	721032	Ascomycota	Saccharomycotina	Saccharomycetes	Saccharomycetaceae	Saccharomyces	Saccharomyces cerevisiae	Saccharomyces cerevisiae Kyokai no. 7	99.82	0	SOA1
EDV09643	conserved hypothetical protein	542	285006	Ascomycota	Saccharomycotina	Saccharomycetes	Saccharomycetaceae	Saccharomyces	Saccharomyces cerevisiae	Saccharomyces cerevisiae RM11-1a	99.82	0	SOA1
AJR47057	hypothetical protein H800_YJM1342I00006	542	1294352	Ascomycota	Saccharomycotina	Saccharomycetes	Saccharomycetaceae	Saccharomyces	Saccharomyces cerevisiae	Saccharomyces cerevisiae YJM1342	99.82	0	SOA1
CAY80341	EC1118_1I12_0023p	542	643680	Ascomycota	Saccharomycotina	Saccharomycetes	Saccharomycetaceae	Saccharomyces	Saccharomyces cerevisiae	Saccharomyces cerevisiae EC1118	99.82	0	SOA1
AJR39435	hypothetical protein H762_YJM541I00011	542	1294314	Ascomycota	Saccharomycotina	Saccharomycetes	Saccharomycetaceae	Saccharomyces	Saccharomyces cerevisiae	Saccharomyces cerevisiae YJM541	99.82	0	SOA1
AJR52317	hypothetical protein H828_YJM1478I00006	542	1294380	Ascomycota	Saccharomycotina	Saccharomycetes	Saccharomycetaceae	Saccharomyces	Saccharomyces cerevisiae	Saccharomyces cerevisiae YJM1478	99.82	0	SOA1
AJR50993	hypothetical protein H821_YJM1443I00006	542	1294373	Ascomycota	Saccharomycotina	Saccharomycetes	Saccharomycetaceae	Saccharomyces	Saccharomyces cerevisiae	Saccharomyces cerevisiae YJM1443	99.82	0	SOA1
AJR39985	hypothetical protein H765_YJM627I00006	542	1294317	Ascomycota	Saccharomycotina	Saccharomycetes	Saccharomycetaceae	Saccharomyces	Saccharomyces cerevisiae	Saccharomyces cerevisiae YJM627	99.82	0	SOA1
AJR48372	hypothetical protein H807_YJM1387I00011	542	1294359	Ascomycota	Saccharomycotina	Saccharomycetes	Saccharomycetaceae	Saccharomyces	Saccharomyces cerevisiae	Saccharomyces cerevisiae YJM1387	99.82	0	SOA1
AJR43226	hypothetical protein H781_YJM1133I00008	542	1294333	Ascomycota	Saccharomycotina	Saccharomycetes	Saccharomycetaceae	Saccharomyces	Saccharomyces cerevisiae	Saccharomyces cerevisiae YJM1133	99.82	0	SOA1
EHN06557	YIL166C-like protein	542	1095631	Ascomycota	Saccharomycotina	Saccharomycetes	Saccharomycetaceae	Saccharomyces	Saccharomyces cerevisiae	Saccharomyces cerevisiae x Saccharomyces kudriavzevii VIN7	99.82	0	SOA1
AJR44378	hypothetical protein H787_YJM1244I00005	542	1294339	Ascomycota	Saccharomycotina	Saccharomycetes	Saccharomycetaceae	Saccharomyces	Saccharomyces cerevisiae	Saccharomyces cerevisiae YJM1244	99.82	0	SOA1
AJR36990	hypothetical protein H749_YJM195I00004	542	1294305	Ascomycota	Saccharomycotina	Saccharomycetes	Saccharomycetaceae	Saccharomyces	Saccharomyces cerevisiae	Saccharomyces cerevisiae YJM195	99.63	0	SOA1
AJR39248	hypothetical protein H761_YJM470I00007	542	1294313	Ascomycota	Saccharomycotina	Saccharomycetes	Saccharomycetaceae	Saccharomyces	Saccharomyces cerevisiae	Saccharomyces cerevisiae YJM470	99.63	0	SOA1
AJR37526	hypothetical protein H752_YJM270I00008	542	1294308	Ascomycota	Saccharomycotina	Saccharomycetes	Saccharomycetaceae	Saccharomyces	Saccharomyces cerevisiae	Saccharomyces cerevisiae YJM270	99.63	0	SOA1
AJR49088	hypothetical protein H811_YJM1400I00011	542	1294363	Ascomycota	Saccharomycotina	Saccharomycetes	Saccharomycetaceae	Saccharomyces	Saccharomyces cerevisiae	Saccharomyces cerevisiae YJM1400	99.45	0	SOA1
AJR53391	hypothetical protein H834_YJM1574I00008	542	1294386	Ascomycota	Saccharomycotina	Saccharomycetes	Saccharomycetaceae	Saccharomyces	Saccharomyces cerevisiae	Saccharomyces cerevisiae YJM1574	99.45	0	SOA1
EEU05448	YIL166C-like protein	542	574961	Ascomycota	Saccharomycotina	Saccharomycetes	Saccharomycetaceae	Saccharomyces	Saccharomyces cerevisiae	Saccharomyces cerevisiae JAY291	99.26	0	SOA1
AJR46673	hypothetical protein H798_YJM1338I00011	542	1294350	Ascomycota	Saccharomycotina	Saccharomycetes	Saccharomycetaceae	Saccharomyces	Saccharomyces cerevisiae	Saccharomyces cerevisiae YJM1338	97.42	0	SOA1
EWG85245	hypothetical protein R008_I10026	542	1182966	Ascomycota	Saccharomycotina	Saccharomycetes	Saccharomycetaceae	Saccharomyces	Saccharomyces cerevisiae	Saccharomyces cerevisiae R008	97.23	0	SOA1
EHN01972	YIL166C-like protein	459	1095631	Ascomycota	Saccharomycotina	Saccharomycetes	Saccharomycetaceae	Saccharomyces	Saccharomyces cerevisiae	Saccharomyces cerevisiae x Saccharomyces kudriavzevii VIN7	93.58	0	SOA1
EJT44541	YIL166C-like protein	542	226230	Ascomycota	Saccharomycotina	Saccharomycetes	Saccharomycetaceae	Saccharomyces	Saccharomyces kudriavzevii	Saccharomyces kudriavzevii IFO 1802	91.88	0	SOA1
EJS44667	YIL166C	542	1160507	Ascomycota	Saccharomycotina	Saccharomycetes	Saccharomycetaceae	Saccharomyces	Saccharomyces arboricola	Saccharomyces arboricola H-6	89.85	0	SOA1
KOG98740	hypothetical protein DI49_2622	542	1080349	Ascomycota	Saccharomycotina	Saccharomycetes	Saccharomycetaceae	Saccharomyces	Saccharomyces eubayanus	Saccharomyces eubayanus	88.93	0	SOA1
XP_001483764	hypothetical protein PGUG_04493	527	294746	Ascomycota	Saccharomycotina	Saccharomycetes	Debaryomycetaceae	Meyerozyma	Meyerozyma guilliermondii	Meyerozyma guilliermondii ATCC 6260	62.43	0	SOA1
EDK40395	hypothetical protein PGUG_04493	527	294746	Ascomycota	Saccharomycotina	Saccharomycetes	Debaryomycetaceae	Meyerozyma	Meyerozyma guilliermondii	Meyerozyma guilliermondii ATCC 6260	62.43	0	SOA1
XP_006686758	MFS general substrate transporter	531	590646	Ascomycota	Saccharomycotina	Saccharomycetes	Debaryomycetaceae	Yamadazyma	Candida tenuis	Candida tenuis ATCC 10573	61.98	0	SOA1
XP_002492237	Putative protein with similarity to the allantoate permease (Dal5p) subfamily of the major facilitat	541	644223	Ascomycota	Saccharomycotina	Saccharomycetes	Phaffomycetaceae	Komagataella	Komagataella phaffii	Komagataella phaffii GS115	61.19	0	SOA1
EIF49128	yil166c-like protein	540	1124627	Ascomycota	Saccharomycotina	Saccharomycetes	Pichiaceae	Brettanomyces	Brettanomyces bruxellensis	Brettanomyces bruxellensis AWRI1499	60.23	0	SOA1
XP_007729281	hypothetical protein A1O3_00941	574	1182542	Ascomycota	Pezizomycotina	Eurotiomycetes	Herpotrichiellaceae	Capronia	Capronia epimyces	Capronia epimyces CBS 606.96	52.7	0	SOA1
KIW17246	hypothetical protein PV08_04437	563	91928	Ascomycota	Pezizomycotina	Eurotiomycetes	Herpotrichiellaceae	Exophiala	Exophiala spinifera	Exophiala spinifera	52.69	0	SOA1
KIX97485	hypothetical protein Z520_06937	1260	1442371	Ascomycota	Pezizomycotina	Eurotiomycetes	Herpotrichiellaceae	Fonsecaea	Fonsecaea multimorphosa	Fonsecaea multimorphosa CBS 102226	51.68	0	SOA1
XP_013277608	hypothetical protein Z518_01555	577	1442369	Ascomycota	Pezizomycotina	Eurotiomycetes	Herpotrichiellaceae	Rhinocladiella	Rhinocladiella mackenziei	Rhinocladiella mackenziei CBS 650.93	51.54	0	SOA1
XP_006969728	predicted protein	502	431241	Ascomycota	Pezizomycotina	Sordariomycetes	Hypocreaceae	Trichoderma	Trichoderma reesei	Trichoderma reesei QM6a	51.39	0	SOA1
XP_001824544	hypothetical protein AOR_1_338084	532	510516	Ascomycota	Pezizomycotina	Eurotiomycetes	Aspergillaceae	Aspergillus	Aspergillus oryzae	Aspergillus oryzae RIB40	51.22	0	SOA1
KNG80515	hypothetical protein ANOM_011504	532	1509407	Ascomycota	Pezizomycotina	Eurotiomycetes	Aspergillaceae	Aspergillus	Aspergillus nomius	Aspergillus nomius NRRL 13137	50.85	0	SOA1
KKY31699	putative allantoate permease	553	1214573	Ascomycota	Pezizomycotina	Sordariomycetes	Diaporthaceae	Diaporthe	Diaporthe ampelina	Diaporthe ampelina	50.68	0	SOA1
XP_002384092	MFS transporter, putative	536	332952	Ascomycota	Pezizomycotina	Eurotiomycetes	Aspergillaceae	Aspergillus	Aspergillus flavus	Aspergillus flavus NRRL3357	50.65	0	SOA1
XP_014079731	hypothetical protein COCC4DRAFT_39747	548	665024	Ascomycota	Pezizomycotina	Dothideomycetes	Pleosporaceae	Bipolaris	Bipolaris maydis	Bipolaris maydis ATCC 48331	50.38	0	SOA1
EMD91096	hypothetical protein COCHEDRAFT_1103920	545	701091	Ascomycota	Pezizomycotina	Dothideomycetes	Pleosporaceae	Bipolaris	Bipolaris maydis	Bipolaris maydis C5	50.19	0	SOA1
KOC09621	putative MFS transporter	573	1392242	Ascomycota	Pezizomycotina	Eurotiomycetes	Aspergillaceae	Aspergillus	Aspergillus flavus	Aspergillus flavus AF70	50.19	0	SOA1
BAE63411	unnamed protein product	573	510516	Ascomycota	Pezizomycotina	Eurotiomycetes	Aspergillaceae	Aspergillus	Aspergillus oryzae	Aspergillus oryzae RIB40	50.19	0	SOA1
XP_009219549	hypothetical protein GGTG_03505	556	644352	Ascomycota	Pezizomycotina	Sordariomycetes	Magnaporthaceae	Gaeumannomyces	Gaeumannomyces graminis	Gaeumannomyces graminis var. tritici R3-111a-1	50.1	0	SOA1
XP_008711930	hypothetical protein HMPREF1541_01409	563	1220924	Ascomycota	Pezizomycotina	Eurotiomycetes	Cyphellophoraceae	Cyphellophora	Cyphellophora europaea	Cyphellophora europaea CBS 101466	50	0	SOA1
KFY20103	hypothetical protein V491_03983	567	1420901	Ascomycota	Pezizomycotina	Leotiomycetes	Pseudeurotiaceae	Pseudogymnoascus	Pseudogymnoascus sp.	Pseudogymnoascus sp. VKM F-3775	50	0	SOA1
XP_007688212	hypothetical protein COCMIDRAFT_96011	548	930090	Ascomycota	Pezizomycotina	Dothideomycetes	Pleosporaceae	Bipolaris	Bipolaris oryzae	Bipolaris oryzae ATCC 44560	49.91	0	SOA1
KFZ08348	hypothetical protein V501_06013	569	1420914	Ascomycota	Pezizomycotina	Leotiomycetes	Pseudeurotiaceae	Pseudogymnoascus	Pseudogymnoascus sp.	Pseudogymnoascus sp. VKM F-4519 (FW-2642)	49.81	0	SOA1
XP_007930040	hypothetical protein MYCFIDRAFT_79616	557	383855	Ascomycota	Pezizomycotina	Dothideomycetes	Mycosphaerellaceae	Pseudocercospora	Pseudocercospora fijiensis	Pseudocercospora fijiensis CIRAD86	49.62	0	SOA1
XP_013280899	hypothetical protein Z517_09537	574	1442368	Ascomycota	Pezizomycotina	Eurotiomycetes	Herpotrichiellaceae	Fonsecaea	Fonsecaea pedrosoi	Fonsecaea pedrosoi CBS 271.37	49.62	0	SOA1
KFY38406	hypothetical protein V495_06599	568	1420908	Ascomycota	Pezizomycotina	Leotiomycetes	Pseudeurotiaceae	Pseudogymnoascus	Pseudogymnoascus sp.	Pseudogymnoascus sp. VKM F-4514 (FW-929)	49.62	0	SOA1
KLU82225	hypothetical protein MAPG_01300	560	644358	Ascomycota	Pezizomycotina	Sordariomycetes	Magnaporthaceae	Magnaporthiopsis	Magnaporthiopsis poae	Magnaporthiopsis poae ATCC 64411	49.61	0	SOA1
EUN31889	hypothetical protein COCVIDRAFT_86257	548	930091	Ascomycota	Pezizomycotina	Dothideomycetes	Pleosporaceae	Bipolaris	Bipolaris victoriae	Bipolaris victoriae FI3	49.53	0	SOA1
EMF10824	MFS transporter	544	692275	Ascomycota	Pezizomycotina	Dothideomycetes	Mycosphaerellaceae	Sphaerulina	Sphaerulina musiva	Sphaerulina musiva SO2202	49.52	0	SOA1
XP_013309918	hypothetical protein, variant	560	348802	Ascomycota	Pezizomycotina	Eurotiomycetes	Herpotrichiellaceae	Exophiala	Exophiala xenobiotica	Exophiala xenobiotica	49.43	0	SOA1
EYB22724	hypothetical protein FG05_01662	545	5518	Ascomycota	Pezizomycotina	Sordariomycetes	Nectriaceae	Fusarium	Fusarium graminearum	Fusarium graminearum	49.32	0	SOA1
XP_011317487	hypothetical protein FGSG_01662	545	229533	Ascomycota	Pezizomycotina	Sordariomycetes	Nectriaceae	Fusarium	Fusarium graminearum	Fusarium graminearum PH-1	49.32	0	SOA1
XP_007707016	hypothetical protein COCCADRAFT_21995	553	930089	Ascomycota	Pezizomycotina	Dothideomycetes	Pleosporaceae	Bipolaris	Bipolaris zeicola	Bipolaris zeicola 26-R-13	49.26	0	SOA1
ENH80399	allantoate permease	559	1213857	Ascomycota	Pezizomycotina	Sordariomycetes	Glomerellaceae	Colletotrichum	Colletotrichum orbiculare	Colletotrichum orbiculare MAFF 240422	49.22	0	SOA1
XP_001221537	hypothetical protein CHGG_05442	552	306901	Ascomycota	Pezizomycotina	Sordariomycetes	Chaetomiaceae	Chaetomium	Chaetomium globosum	Chaetomium globosum CBS 148.51	49.15	0	SOA1
KEZ46382	hypothetical protein SAPIO_CDS0697	543	563466	Ascomycota	Pezizomycotina	Sordariomycetes	Microascaceae	Scedosporium	Scedosporium apiospermum	Scedosporium apiospermum	49.07	0	SOA1
XP_008098688	major facilitator superfamily transporter	555	645133	Ascomycota	Pezizomycotina	Sordariomycetes	Glomerellaceae	Colletotrichum	Colletotrichum graminicola	Colletotrichum graminicola M1.001	49.04	0	SOA1
KPA44783	major facilitator superfamily transporter	545	179993	Ascomycota	Pezizomycotina	Sordariomycetes	Nectriaceae	Fusarium	Fusarium langsethiae	Fusarium langsethiae	49.03	0	SOA1
KFY73685	hypothetical protein V499_06252	569	1420912	Ascomycota	Pezizomycotina	Leotiomycetes	Pseudeurotiaceae	Pseudogymnoascus	Pseudogymnoascus sp.	Pseudogymnoascus sp. VKM F-103	48.99	0	SOA1
XP_009262890	hypothetical protein FPSE_11498	545	1028729	Ascomycota	Pezizomycotina	Sordariomycetes	Nectriaceae	Fusarium	Fusarium pseudograminearum	Fusarium pseudograminearum CS3096	48.92	0	SOA1
CRK12845	hypothetical protein BN1708_010645	564	100787	Ascomycota	Pezizomycotina	Sordariomycetes	Plectosphaerellaceae	Verticillium	Verticillium longisporum	Verticillium longisporum	48.79	0	SOA1
XP_001794410	hypothetical protein SNOG_03865	556	321614	Ascomycota	Pezizomycotina	Dothideomycetes	Phaeosphaeriaceae	Parastagonospora	Parastagonospora nodorum	Parastagonospora nodorum SN15	48.73	0	SOA1
XP_007599700	major facilitator superfamily transporter	555	1445577	Ascomycota	Pezizomycotina	Sordariomycetes	Glomerellaceae	Colletotrichum	Colletotrichum fioriniae	Colletotrichum fioriniae PJ7	48.71	0	SOA1
KKP02020	major facilitator superfamily transporter	556	5544	Ascomycota	Pezizomycotina	Sordariomycetes	Hypocreaceae	Trichoderma	Trichoderma harzianum	Trichoderma harzianum	48.62	0	SOA1
CRK23906	hypothetical protein BN1723_003054	564	100787	Ascomycota	Pezizomycotina	Sordariomycetes	Plectosphaerellaceae	Verticillium	Verticillium longisporum	Verticillium longisporum	48.6	0	SOA1
KFY07862	hypothetical protein V492_06746	566	1420902	Ascomycota	Pezizomycotina	Leotiomycetes	Pseudeurotiaceae	Pseudogymnoascus	Pseudogymnoascus sp.	Pseudogymnoascus sp. VKM F-4246	48.54	0	SOA1
KFY29644	hypothetical protein V494_08581	566	1420907	Ascomycota	Pezizomycotina	Leotiomycetes	Pseudeurotiaceae	Pseudogymnoascus	Pseudogymnoascus sp.	Pseudogymnoascus sp. VKM F-4513 (FW-928)	48.54	0	SOA1
XP_003346830	hypothetical protein SMAC_05088	566	771870	Ascomycota	Pezizomycotina	Sordariomycetes	Sordariaceae	Sordaria	Sordaria macrospora	Sordaria macrospora k-hell	48.5	0	SOA1
KKA27937	hypothetical protein TD95_001207	561	72032	Ascomycota	Pezizomycotina	Sordariomycetes	Ceratocystidaceae	Thielaviopsis	Thielaviopsis punctulata	Thielaviopsis punctulata	48.43	0	SOA1
XP_013257386	hypothetical protein A1O9_09238	562	1182545	Ascomycota	Pezizomycotina	Eurotiomycetes	Herpotrichiellaceae	Exophiala	Exophiala aquamarina	Exophiala aquamarina CBS 119918	48.36	0	SOA1
EXL46164	hypothetical protein FOCG_12125	543	1089448	Ascomycota	Pezizomycotina	Sordariomycetes	Nectriaceae	Fusarium	Fusarium oxysporum	Fusarium oxysporum f. sp. radicis-lycopersici 26381	48.26	0	SOA1
EWY80554	hypothetical protein FOYG_16513	543	909455	Ascomycota	Pezizomycotina	Sordariomycetes	Nectriaceae	Fusarium	Fusarium oxysporum	Fusarium oxysporum FOSC 3-a	48.26	0	SOA1
CCT61641	related to permease	542	1279085	Ascomycota	Pezizomycotina	Sordariomycetes	Nectriaceae	Fusarium	Fusarium fujikuroi	Fusarium fujikuroi IMI 58289	48.26	0	SOA1
EWZ49351	hypothetical protein FOZG_00288	543	660027	Ascomycota	Pezizomycotina	Sordariomycetes	Nectriaceae	Fusarium	Fusarium oxysporum	Fusarium oxysporum Fo47	48.26	0	SOA1
XP_003852478	hypothetical protein MYCGRDRAFT_42896	562	336722	Ascomycota	Pezizomycotina	Dothideomycetes	Mycosphaerellaceae	Zymoseptoria	Zymoseptoria tritici	Zymoseptoria tritici IPO323	48.09	0	SOA1
EXK46589	hypothetical protein FOMG_00278	545	1089452	Ascomycota	Pezizomycotina	Sordariomycetes	Nectriaceae	Fusarium	Fusarium oxysporum	Fusarium oxysporum f. sp. melonis 26406	48.07	0	SOA1
EGU86211	hypothetical protein FOXB_03290	545	660025	Ascomycota	Pezizomycotina	Sordariomycetes	Nectriaceae	Fusarium	Fusarium oxysporum	Fusarium oxysporum Fo5176	48.07	0	SOA1
EWG50578	hypothetical protein FVEG_09756	542	334819	Ascomycota	Pezizomycotina	Sordariomycetes	Nectriaceae	Fusarium	Fusarium verticillioides	Fusarium verticillioides 7600	48.06	0	SOA1
XP_007755667	hypothetical protein A1O7_03457	559	1182544	Ascomycota	Pezizomycotina	Eurotiomycetes	Herpotrichiellaceae	Cladophialophora	Cladophialophora yegresii	Cladophialophora yegresii CBS 114405	47.99	0	SOA1
XP_008727483	hypothetical protein G647_04925	559	1279043	Ascomycota	Pezizomycotina	Eurotiomycetes	Herpotrichiellaceae	Cladophialophora	Cladophialophora carrionii	Cladophialophora carrionii CBS 160.54	47.99	0	SOA1
KDN62115	putative major facilitator superfamily transporter	556	1173701	Ascomycota	Pezizomycotina	Sordariomycetes	Glomerellaceae	Colletotrichum	Colletotrichum sublineola	Colletotrichum sublineola	47.87	0	SOA1
XP_011124560	hypothetical protein AOL_s00097g425	561	756982	Ascomycota	Pezizomycotina	Orbiliomycetes	Orbiliaceae	Orbilia	Arthrobotrys oligospora	Arthrobotrys oligospora ATCC 24927	47.69	0	SOA1
XP_007279089	allantoate permease	557	1213859	Ascomycota	Pezizomycotina	Sordariomycetes	Glomerellaceae	Colletotrichum	Colletotrichum gloeosporioides	Colletotrichum gloeosporioides Nara gc5	47.62	0	SOA1
XP_013317521	hypothetical protein PV05_05549	1031	348802	Ascomycota	Pezizomycotina	Eurotiomycetes	Herpotrichiellaceae	Exophiala	Exophiala xenobiotica	Exophiala xenobiotica	47.54	0	SOA1
XP_008713728	hypothetical protein HMPREF1541_10837	560	1220924	Ascomycota	Pezizomycotina	Eurotiomycetes	Cyphellophoraceae	Cyphellophora	Cyphellophora europaea	Cyphellophora europaea CBS 101466	47.17	0	SOA1
KIL86552	hypothetical protein FAVG1_10382	540	40199	Ascomycota	Pezizomycotina	Sordariomycetes	Nectriaceae	Fusarium	Fusarium avenaceum	Fusarium avenaceum	47.05	0	SOA1
KFX89426	hypothetical protein V490_07027	568	1437433	Ascomycota	Pezizomycotina	Leotiomycetes	Pseudeurotiaceae	Pseudogymnoascus	Pseudogymnoascus sp.	Pseudogymnoascus sp. VKM F-3557	49.25	2e-180	SOA1
KFY04808	hypothetical protein O988_00500	568	1391699	Ascomycota	Pezizomycotina	Leotiomycetes	Pseudeurotiaceae	Pseudogymnoascus	Pseudogymnoascus sp.	Pseudogymnoascus sp. VKM F-3808	48.45	4e-180	SOA1
XP_007832546	hypothetical protein PFICI_05774	545	1229662	Ascomycota	Pezizomycotina	Sordariomycetes	Amphisphaeriaceae	Pestalotiopsis	Pestalotiopsis fici	Pestalotiopsis fici W106-1	48.36	2e-179	SOA1
CDI52402	permease of the major facilitator superfamily	590	1398559	Basidiomycota	Ustilaginomycotina	Ustilaginomycetes	Ustilaginaceae	Melanopsichium	Melanopsichium pennsylvanicum	Melanopsichium pennsylvanicum 4	48.39	2e-178	SOA1
XP_013958290	hypothetical protein TRIVIDRAFT_45995	502	413071	Ascomycota	Pezizomycotina	Sordariomycetes	Hypocreaceae	Trichoderma	Trichoderma virens	Trichoderma virens Gv29-8	49.8	3e-178	SOA1
KEQ79527	putative pantothenate transporter	540	1043002	Ascomycota	Pezizomycotina	Dothideomycetes	Aureobasidiaceae	Aureobasidium	Aureobasidium pullulans	Aureobasidium pullulans EXF-150	45.64	4e-178	SOA1
XP_006694436	hypothetical protein CTHT_0040260	544	759272	Ascomycota	Pezizomycotina	Sordariomycetes	Chaetomiaceae	Chaetomium	Chaetomium thermophilum	Chaetomium thermophilum var. thermophilum DSM 1495	49.53	5e-177	SOA1
EJT97231	MFS general substrate transporter	546	745407	Basidiomycota	Agaricomycotina	Dacrymycetes	Dacrymycetaceae	Dacryopinax	Dacryopinax sp.	Dacryopinax sp. DJM-731 SS1	46.31	6e-177	SOA1
XP_011110709	hypothetical protein H072_4819	555	1284197	Ascomycota	Pezizomycotina	Orbiliomycetes	Orbiliaceae	Dactylellina	Dactylellina haptotyla	Dactylellina haptotyla CBS 200.50	48.28	6e-176	SOA1
XP_958530	hypothetical protein NCU09831	576	367110	Ascomycota	Pezizomycotina	Sordariomycetes	Sordariaceae	Neurospora	Neurospora crassa	Neurospora crassa OR74A	48.53	2e-175	SOA1
XP_012190036	hypothetical protein PHSY_004029	581	1305764	Basidiomycota	Ustilaginomycotina	Ustilaginomycetes	Ustilaginaceae	Pseudozyma	Pseudozyma hubeiensis	Pseudozyma hubeiensis SY62	49.43	3e-175	SOA1
KFA69313	hypothetical protein S40285_08598	588	1283841	Ascomycota	Pezizomycotina	Sordariomycetes	Stachybotriaceae	Stachybotrys	Stachybotrys chlorohalonata	Stachybotrys chlorohalonata IBT 40285	47.24	5e-175	SOA1
KKY21053	putative allantoate permease	535	420778	Ascomycota	Pezizomycotina	Dothideomycetes	Botryosphaeriaceae	Diplodia	Diplodia seriata	Diplodia seriata	47.56	7e-175	SOA1
XP_011387563	hypothetical protein UMAG_01528	586	237631	Basidiomycota	Ustilaginomycotina	Ustilaginomycetes	Ustilaginaceae	Ustilago	Ustilago maydis	Ustilago maydis 521	47.83	1e-173	SOA1
EFX04083	allantoate permease	559	655863	Ascomycota	Pezizomycotina	Sordariomycetes	Ophiostomataceae	Grosmannia	Grosmannia clavigera	Grosmannia clavigera kw1407	46.91	3e-173	SOA1
XP_001389557	hypothetical protein ANI_1_3074014	559	425011	Ascomycota	Pezizomycotina	Eurotiomycetes	Aspergillaceae	Aspergillus	Aspergillus niger	Aspergillus niger CBS 513.88	45.59	1e-172	SOA1
EHA26928	hypothetical protein ASPNIDRAFT_172535	559	380704	Ascomycota	Pezizomycotina	Eurotiomycetes	Aspergillaceae	Aspergillus	Aspergillus niger	Aspergillus niger ATCC 1015	45.5	1e-172	SOA1
KND02532	hypothetical protein SPPG_09076	524	645134	Chytridiomycota	(without subdivision)	Chytridiomycetes	Spizellomycetaceae	Spizellomyces	Spizellomyces punctatus	Spizellomyces punctatus DAOM BR117	48.58	3e-172	SOA1
XP_013422852	putative pantothenate transporter	540	1043004	Ascomycota	Pezizomycotina	Dothideomycetes	Aureobasidiaceae	Aureobasidium	Aureobasidium namibiae	Aureobasidium namibiae CBS 147.97	47.12	4e-172	SOA1
CBQ71749	conserved hypothetical protein	586	999809	Basidiomycota	Ustilaginomycotina	Ustilaginomycetes	Ustilaginaceae	Sporisorium	Sporisorium reilianum	Sporisorium reilianum SRZ2	48.58	1e-171	SOA1
EDK40952	hypothetical protein PGUG_05050	581	294746	Ascomycota	Saccharomycotina	Saccharomycetes	Debaryomycetaceae	Meyerozyma	Meyerozyma guilliermondii	Meyerozyma guilliermondii ATCC 6260	47.09	1e-171	SOA1
XP_001483095	hypothetical protein PGUG_05050	581	294746	Ascomycota	Saccharomycotina	Saccharomycetes	Debaryomycetaceae	Meyerozyma	Meyerozyma guilliermondii	Meyerozyma guilliermondii ATCC 6260	47.09	4e-171	SOA1
XP_013347564	hypothetical protein AUEXF2481DRAFT_62095	540	1043005	Ascomycota	Pezizomycotina	Dothideomycetes	Aureobasidiaceae	Aureobasidium	Aureobasidium subglaciale	Aureobasidium subglaciale EXF-2481	44.71	5e-171	SOA1
XP_001903254	hypothetical protein	616	515849	Ascomycota	Pezizomycotina	Sordariomycetes	Lasiosphaeriaceae	Podospora	Podospora anserina	Podospora anserina S mat+	46.01	2e-170	SOA1
CAK44049	unnamed protein product	595	5061	Ascomycota	Pezizomycotina	Eurotiomycetes	Aspergillaceae	Aspergillus	Aspergillus niger	Aspergillus niger	45.42	2e-170	SOA1
KFA51951	hypothetical protein S40293_07074	753	1280524	Ascomycota	Pezizomycotina	Sordariomycetes	Stachybotriaceae	Stachybotrys	Stachybotrys chartarum	Stachybotrys chartarum IBT 40293	47.55	3e-170	SOA1
KFA79693	hypothetical protein S40288_09317	726	1283842	Ascomycota	Pezizomycotina	Sordariomycetes	Stachybotriaceae	Stachybotrys	Stachybotrys chartarum	Stachybotrys chartarum IBT 40288	47.36	7e-170	SOA1
ENH84658	major facilitator superfamily transporter	584	1213857	Ascomycota	Pezizomycotina	Sordariomycetes	Glomerellaceae	Colletotrichum	Colletotrichum orbiculare	Colletotrichum orbiculare MAFF 240422	49.29	4e-169	SOA1
EST07507	hypothetical protein PSEUBRA_SCAF2g02607	586	1365824	Basidiomycota	Ustilaginomycotina	Ustilaginomycetes	Ustilaginaceae	Pseudozyma	Pseudozyma brasiliensis	Pseudozyma brasiliensis GHG001	47.44	4e-169	SOA1
GAC76488	permease of the major facilitator superfamily	588	1151754	Basidiomycota	Ustilaginomycotina	Ustilaginomycetes	Ustilaginaceae	Pseudozyma	Pseudozyma antarctica	Pseudozyma antarctica T-34	46.88	4e-169	SOA1
XP_001903101	hypothetical protein	586	515849	Ascomycota	Pezizomycotina	Sordariomycetes	Lasiosphaeriaceae	Podospora	Podospora anserina	Podospora anserina S mat+	44.32	5e-169	SOA1
GAK63363	MFS general substrate transporter	602	84753	Basidiomycota	Ustilaginomycotina	Ustilaginomycetes	Ustilaginaceae	Pseudozyma	Pseudozyma antarctica	Pseudozyma antarctica	46.88	6e-169	SOA1
XP_009848597	hypothetical protein NEUTE1DRAFT_128118	761	510951	Ascomycota	Pezizomycotina	Sordariomycetes	Sordariaceae	Neurospora	Neurospora tetrasperma	Neurospora tetrasperma FGSC 2508	48.18	1e-168	SOA1
KFY79437	hypothetical protein V499_01566	590	1420912	Ascomycota	Pezizomycotina	Leotiomycetes	Pseudeurotiaceae	Pseudogymnoascus	Pseudogymnoascus sp.	Pseudogymnoascus sp. VKM F-103	45.39	1e-168	SOA1
EIT77947	permease of the major facilitator superfamily	460	1160506	Ascomycota	Pezizomycotina	Eurotiomycetes	Aspergillaceae	Aspergillus	Aspergillus oryzae	Aspergillus oryzae 3.042	51.63	2e-168	SOA1
CCF53673	uncharacterized protein UHOR_02264	588	120017	Basidiomycota	Ustilaginomycotina	Ustilaginomycetes	Ustilaginaceae	Ustilago	Ustilago hordei	Ustilago hordei	46.33	2e-168	SOA1
KIH91955	allantoate permease	571	1398154	Ascomycota	Pezizomycotina	Sordariomycetes	Ophiostomataceae	Sporothrix	Sporothrix brasiliensis	Sporothrix brasiliensis 5110	46.21	2e-168	SOA1
BAE57542	unnamed protein product	556	510516	Ascomycota	Pezizomycotina	Eurotiomycetes	Aspergillaceae	Aspergillus	Aspergillus oryzae	Aspergillus oryzae RIB40	45.76	2e-168	SOA1
KEQ65093	putative pantothenate transporter	541	1043003	Ascomycota	Pezizomycotina	Dothideomycetes	Aureobasidiaceae	Aureobasidium	Aureobasidium melanogenum	Aureobasidium melanogenum CBS 110374	44.63	2e-168	SOA1
KOS19819	putative transporter	525	150374	Ascomycota	Pezizomycotina	Sordariomycetes	Hypocreaceae	Escovopsis	Escovopsis weberi	Escovopsis weberi	45.51	3e-168	SOA1
EYE90586	MFS general substrate transporter	569	1388766	Ascomycota	Pezizomycotina	Eurotiomycetes	Aspergillaceae	Aspergillus	Aspergillus ruber	Aspergillus ruber CBS 135680	49.08	4e-168	SOA1
XP_008596776	phthalate transporter	561	655819	Ascomycota	Pezizomycotina	Sordariomycetes	Cordycipitaceae	Beauveria	Beauveria bassiana	Beauveria bassiana ARSEF 2860	47.95	4e-168	SOA1
ERS99649	hypothetical protein HMPREF1624_03009	571	1391915	Ascomycota	Pezizomycotina	Sordariomycetes	Ophiostomataceae	Sporothrix	Sporothrix schenckii	Sporothrix schenckii ATCC 58251	46.3	4e-168	SOA1
BAO38742	uncharacterized transporter YIL166C	572	1003335	Ascomycota	Saccharomycotina	Saccharomycetes	Saccharomycetaceae	Kluyveromyces	Kluyveromyces marxianus	Kluyveromyces marxianus DMKU3-1042	46.17	5e-168	SOA1
XP_002374975	allantoate permease, putative	556	332952	Ascomycota	Pezizomycotina	Eurotiomycetes	Aspergillaceae	Aspergillus	Aspergillus flavus	Aspergillus flavus NRRL3357	45.76	5e-168	SOA1
ETS62765	hypothetical protein PaG_02507	588	1391700	Basidiomycota	Ustilaginomycotina	Ustilaginomycetes	Ustilaginaceae	Pseudozyma	Pseudozyma aphidis	Pseudozyma aphidis DSM 70725	46.69	7e-168	SOA1
XP_007911466	putative phthalate transporter protein	570	1286976	Ascomycota	Pezizomycotina	Sordariomycetes	Togniniaceae	Phaeoacremonium	Phaeoacremonium minimum	Phaeoacremonium minimum UCRPA7	47.88	8e-168	SOA1
GAA87325	allantoate permease	555	1033177	Ascomycota	Pezizomycotina	Eurotiomycetes	Aspergillaceae	Aspergillus	Aspergillus kawachii	Aspergillus kawachii IFO 4308	46.43	8e-168	SOA1
EUC56435	MFS transporter	551	1086054	Basidiomycota	Agaricomycotina	Agaricomycetes	Ceratobasidiaceae	Rhizoctonia	Rhizoctonia solani	Rhizoctonia solani AG-3 Rhs1AP	46.4	8e-168	SOA1
KFZ03425	hypothetical protein V501_09372	668	1420914	Ascomycota	Pezizomycotina	Leotiomycetes	Pseudeurotiaceae	Pseudogymnoascus	Pseudogymnoascus sp.	Pseudogymnoascus sp. VKM F-4519 (FW-2642)	45.47	9e-168	SOA1
KEZ42112	hypothetical protein SAPIO_CDS6353	584	563466	Ascomycota	Pezizomycotina	Sordariomycetes	Microascaceae	Scedosporium	Scedosporium apiospermum	Scedosporium apiospermum	47.57	2e-167	SOA1
XP_003655398	hypothetical protein THITE_2119058	558	578455	Ascomycota	Pezizomycotina	Sordariomycetes	Chaetomiaceae	Thielavia	Thielavia terrestris	Thielavia terrestris NRRL 8126	47.43	2e-167	SOA1
KIM97556	hypothetical protein OIDMADRAFT_169433	571	913774	Ascomycota	Pezizomycotina	Leotiomycetes	Myxotrichaceae	Oidiodendron	Oidiodendron maius	Oidiodendron maius Zn	47.19	7e-167	SOA1
XP_013020306	hypothetical protein SOCG_01899	588	483514	Ascomycota	Taphrinomycotina	Schizosaccharomycetes	Schizosaccharomycetaceae	Schizosaccharomyces	Schizosaccharomyces octosporus	Schizosaccharomyces octosporus yFS286	47.7	8e-167	SOA1
XP_006960549	MFS general substrate transporter	537	671144	Basidiomycota	Agaricomycotina	Wallemiomycetes	Wallemiaceae	Wallemia	Wallemia mellicola	Wallemia mellicola CBS 633.66	46.36	8e-167	SOA1
CDO95758	unnamed protein product	544	1427455	Ascomycota	Saccharomycotina	Saccharomycetes	Saccharomycetaceae	Kluyveromyces	Kluyveromyces dobzhanskii	Kluyveromyces dobzhanskii CBS 2104	46	1e-166	SOA1
KFA61195	hypothetical protein S40285_09231	547	1283841	Ascomycota	Pezizomycotina	Sordariomycetes	Stachybotriaceae	Stachybotrys	Stachybotrys chlorohalonata	Stachybotrys chlorohalonata IBT 40285	47	2e-166	SOA1
XP_003000765	conserved hypothetical protein	495	526221	Ascomycota	Pezizomycotina	Sordariomycetes	Plectosphaerellaceae	Verticillium	Verticillium alfalfae	Verticillium alfalfae VaMs.102	45.66	4e-166	SOA1
ERT01168	hypothetical protein HMPREF1624_02410	567	1391915	Ascomycota	Pezizomycotina	Sordariomycetes	Ophiostomataceae	Sporothrix	Sporothrix schenckii	Sporothrix schenckii ATCC 58251	47.12	5e-166	SOA1
KII91215	hypothetical protein PLICRDRAFT_51392	551	944288	Basidiomycota	Agaricomycotina	Agaricomycetes	Agaricales incertae sedis	Plicaturopsis	Plicaturopsis crispa	Plicaturopsis crispa FD-325 SS-3	47.55	8e-166	SOA1
XP_003296566	hypothetical protein PTT_06700	553	861557	Ascomycota	Pezizomycotina	Dothideomycetes	Pleosporaceae	Pyrenophora	Pyrenophora teres	Pyrenophora teres f. teres 0-1	47.46	2e-165	SOA1
XP_007822519	ophD encodes a permease for phthalate transporter	547	655844	Ascomycota	Pezizomycotina	Sordariomycetes	Clavicipitaceae	Metarhizium	Metarhizium robertsii	Metarhizium robertsii ARSEF 23	47.59	3e-165	SOA1
KFY27053	hypothetical protein V491_01062	679	1420901	Ascomycota	Pezizomycotina	Leotiomycetes	Pseudeurotiaceae	Pseudogymnoascus	Pseudogymnoascus sp.	Pseudogymnoascus sp. VKM F-3775	45.2	3e-165	SOA1
XP_009159630	retrograde regulation protein 2	551	858893	Ascomycota	Pezizomycotina	Eurotiomycetes	Herpotrichiellaceae	Exophiala	Exophiala dermatitidis	Exophiala dermatitidis NIH/UT8656	49.39	4e-165	SOA1
XP_002618456	hypothetical protein CLUG_01915	554	306902	Ascomycota	Saccharomycotina	Saccharomycetes	Metschnikowiaceae	Clavispora	Clavispora lusitaniae	Clavispora lusitaniae ATCC 42720	44.4	4e-165	SOA1
KID79240	allantoate permease, partial	547	1276141	Ascomycota	Pezizomycotina	Sordariomycetes	Clavicipitaceae	Metarhizium	Metarhizium brunneum	Metarhizium brunneum ARSEF 3297	47.78	5e-165	SOA1
KIV96096	hypothetical protein PV10_03674	509	212818	Ascomycota	Pezizomycotina	Eurotiomycetes	Herpotrichiellaceae	Exophiala	Exophiala mesophila	Exophiala mesophila	50.88	6e-165	SOA1
KND99276	hypothetical protein QG37_03819	552	498019	Ascomycota	Saccharomycotina	Saccharomycetes	Metschnikowiaceae	Clavispora	Candida auris	Candida auris	44.38	7e-165	SOA1
KNG84704	putative allantoate permease	556	1509407	Ascomycota	Pezizomycotina	Eurotiomycetes	Aspergillaceae	Aspergillus	Aspergillus nomius	Aspergillus nomius NRRL 13137	46.52	8e-165	SOA1
KLP05035	nicotinamide mononucleotide permease	577	5127	Ascomycota	Pezizomycotina	Sordariomycetes	Nectriaceae	Fusarium	Fusarium fujikuroi	Fusarium fujikuroi	47.22	1e-164	SOA1
XP_002478087	pantothenate transporter, putative	587	441959	Ascomycota	Pezizomycotina	Eurotiomycetes	Trichocomaceae	Talaromyces	Talaromyces stipitatus	Talaromyces stipitatus ATCC 10500	46.68	1e-164	SOA1
XP_001819544	hypothetical protein AOR_1_604154	551	510516	Ascomycota	Pezizomycotina	Eurotiomycetes	Aspergillaceae	Aspergillus	Aspergillus oryzae	Aspergillus oryzae RIB40	45.57	1e-164	SOA1
CRK18199	hypothetical protein BN1708_012282	583	100787	Ascomycota	Pezizomycotina	Sordariomycetes	Plectosphaerellaceae	Verticillium	Verticillium longisporum	Verticillium longisporum	47.67	2e-164	SOA1
KIY50631	MFS general substrate transporter	559	1128425	Basidiomycota	Agaricomycotina	Agaricomycetes	Fistulinaceae	Fistulina	Fistulina hepatica	Fistulina hepatica ATCC 64428	47.38	2e-164	SOA1
KLO90787	nicotinamide mononucleotide permease	577	5127	Ascomycota	Pezizomycotina	Sordariomycetes	Nectriaceae	Fusarium	Fusarium fujikuroi	Fusarium fujikuroi	47.02	3e-164	SOA1
XP_001273719	MFS transporter, putative	559	344612	Ascomycota	Pezizomycotina	Eurotiomycetes	Aspergillaceae	Aspergillus	Aspergillus clavatus	Aspergillus clavatus NRRL 1	46.82	3e-164	SOA1
XP_003049587	predicted protein	528	660122	Ascomycota	Pezizomycotina	Sordariomycetes	Nectriaceae	Fusarium	Nectria haematococca	Nectria haematococca mpVI 77-13-4	44.98	1e-163	SOA1
XP_003345688	hypothetical protein SMAC_05845	574	771870	Ascomycota	Pezizomycotina	Sordariomycetes	Sordariaceae	Sordaria	Sordaria macrospora	Sordaria macrospora k-hell	46.33	2e-163	SOA1
XP_013957164	hypothetical protein TRIVIDRAFT_53859	556	413071	Ascomycota	Pezizomycotina	Sordariomycetes	Hypocreaceae	Trichoderma	Trichoderma virens	Trichoderma virens Gv29-8	45.99	2e-163	SOA1
EMD33330	hypothetical protein CERSUDRAFT_160226	580	914234	Basidiomycota	Agaricomycotina	Agaricomycetes	Coriolaceae	Gelatoporia	Gelatoporia subvermispora	Gelatoporia subvermispora B	44.36	2e-163	SOA1
CCT74723	related to nicotinamide mononucleotide permease	577	1279085	Ascomycota	Pezizomycotina	Sordariomycetes	Nectriaceae	Fusarium	Fusarium fujikuroi	Fusarium fujikuroi IMI 58289	46.83	4e-163	SOA1
EXK84897	hypothetical protein FOQG_11133	577	1089458	Ascomycota	Pezizomycotina	Sordariomycetes	Nectriaceae	Fusarium	Fusarium oxysporum	Fusarium oxysporum f. sp. raphani 54005	46.64	6e-163	SOA1
KGQ09814	putative transporter	582	1245745	Ascomycota	Pezizomycotina	Sordariomycetes	Cordycipitaceae	Beauveria	Beauveria bassiana	Beauveria bassiana D1-5	45.86	6e-163	SOA1
KEZ42839	putative transporter	562	563466	Ascomycota	Pezizomycotina	Sordariomycetes	Microascaceae	Scedosporium	Scedosporium apiospermum	Scedosporium apiospermum	47.1	7e-163	SOA1
KIP09399	hypothetical protein PHLGIDRAFT_67599	577	745531	Basidiomycota	Agaricomycotina	Agaricomycetes	Phanerochaetaceae	Phlebiopsis	Phlebiopsis gigantea	Phlebiopsis gigantea 11061_1 CR5-6	44.85	7e-163	SOA1
XP_006964233	predicted protein	556	431241	Ascomycota	Pezizomycotina	Sordariomycetes	Hypocreaceae	Trichoderma	Trichoderma reesei	Trichoderma reesei QM6a	45.79	8e-163	SOA1
XP_009848933	hypothetical protein NEUTE1DRAFT_77978	574	510951	Ascomycota	Pezizomycotina	Sordariomycetes	Sordariaceae	Neurospora	Neurospora tetrasperma	Neurospora tetrasperma FGSC 2508	46.76	9e-163	SOA1
KEQ83992	retrograde regulation protein 2	547	1043002	Ascomycota	Pezizomycotina	Dothideomycetes	Aureobasidiaceae	Aureobasidium	Aureobasidium pullulans	Aureobasidium pullulans EXF-150	47.14	1e-162	SOA1
KKY27921	putative allantoate permease	559	158046	Ascomycota	Pezizomycotina	Eurotiomycetes	Phaeomoniellales incertae sedis	Phaeomoniella	Phaeomoniella chlamydospora	Phaeomoniella chlamydospora	46.24	1e-162	SOA1
XP_011106919	hypothetical protein H072_927	559	1284197	Ascomycota	Pezizomycotina	Orbiliomycetes	Orbiliaceae	Dactylellina	Dactylellina haptotyla	Dactylellina haptotyla CBS 200.50	44.95	1e-162	SOA1
KFY65549	hypothetical protein V496_02492	639	1420909	Ascomycota	Pezizomycotina	Leotiomycetes	Pseudeurotiaceae	Pseudogymnoascus	Pseudogymnoascus sp.	Pseudogymnoascus sp. VKM F-4515 (FW-2607)	44.65	1e-162	SOA1
EXL71008	hypothetical protein FOPG_13196	577	1089457	Ascomycota	Pezizomycotina	Sordariomycetes	Nectriaceae	Fusarium	Fusarium oxysporum	Fusarium oxysporum f. sp. conglutinans race 2 54008	46.64	2e-162	SOA1
EXA36002	hypothetical protein FOVG_13118	577	1080344	Ascomycota	Pezizomycotina	Sordariomycetes	Nectriaceae	Fusarium	Fusarium oxysporum	Fusarium oxysporum f. sp. pisi HDV247	46.64	2e-162	SOA1
XP_962843	MFS transporter	574	367110	Ascomycota	Pezizomycotina	Sordariomycetes	Sordariaceae	Neurospora	Neurospora crassa	Neurospora crassa OR74A	46.56	2e-162	SOA1
KFG83573	allantoate permease	547	5530	Ascomycota	Pezizomycotina	Sordariomycetes	Clavicipitaceae	Metarhizium	Metarhizium anisopliae	Metarhizium anisopliae	45.75	2e-162	SOA1
XP_013289639	hypothetical protein Z517_01223	580	1442368	Ascomycota	Pezizomycotina	Eurotiomycetes	Herpotrichiellaceae	Fonsecaea	Fonsecaea pedrosoi	Fonsecaea pedrosoi CBS 271.37	45.66	2e-162	SOA1
EMT71323	hypothetical protein FOC4_g10009821	577	1229665	Ascomycota	Pezizomycotina	Sordariomycetes	Nectriaceae	Fusarium	Fusarium oxysporum	Fusarium oxysporum f. sp. cubense race 4	46.45	3e-162	SOA1
EWZ32540	hypothetical protein FOZG_14083	577	660027	Ascomycota	Pezizomycotina	Sordariomycetes	Nectriaceae	Fusarium	Fusarium oxysporum	Fusarium oxysporum Fo47	46.45	3e-162	SOA1
EXK29135	hypothetical protein FOMG_14313	577	1089452	Ascomycota	Pezizomycotina	Sordariomycetes	Nectriaceae	Fusarium	Fusarium oxysporum	Fusarium oxysporum f. sp. melonis 26406	46.45	3e-162	SOA1
EFX04279	major facilitator superfamily transporter	569	655863	Ascomycota	Pezizomycotina	Sordariomycetes	Ophiostomataceae	Grosmannia	Grosmannia clavigera	Grosmannia clavigera kw1407	45.23	4e-162	SOA1
XP_006696727	hypothetical protein CTHT_0064210	622	759272	Ascomycota	Pezizomycotina	Sordariomycetes	Chaetomiaceae	Chaetomium	Chaetomium thermophilum	Chaetomium thermophilum var. thermophilum DSM 1495	46.41	5e-162	SOA1
XP_007840006	hypothetical protein PFICI_13234	558	1229662	Ascomycota	Pezizomycotina	Sordariomycetes	Amphisphaeriaceae	Pestalotiopsis	Pestalotiopsis fici	Pestalotiopsis fici W106-1	44.94	5e-162	SOA1
EXM19237	hypothetical protein FOTG_12697	577	1089449	Ascomycota	Pezizomycotina	Sordariomycetes	Nectriaceae	Fusarium	Fusarium oxysporum	Fusarium oxysporum f. sp. vasinfectum 25433	46.64	6e-162	SOA1
XP_013346377	hypothetical protein AUEXF2481DRAFT_46215	550	1043005	Ascomycota	Pezizomycotina	Dothideomycetes	Aureobasidiaceae	Aureobasidium	Aureobasidium subglaciale	Aureobasidium subglaciale EXF-2481	45.16	7e-162	SOA1
XP_013317680	hypothetical protein PV05_05695	549	348802	Ascomycota	Pezizomycotina	Eurotiomycetes	Herpotrichiellaceae	Exophiala	Exophiala xenobiotica	Exophiala xenobiotica	48.98	9e-162	SOA1
ENH80860	phthalate transporter	541	1213857	Ascomycota	Pezizomycotina	Sordariomycetes	Glomerellaceae	Colletotrichum	Colletotrichum orbiculare	Colletotrichum orbiculare MAFF 240422	47.76	1e-161	SOA1
KHE84203	MFS general substrate transporter	574	5141	Ascomycota	Pezizomycotina	Sordariomycetes	Sordariaceae	Neurospora	Neurospora crassa	Neurospora crassa	46.56	1e-161	SOA1
EWY83601	hypothetical protein FOYG_13408	577	909455	Ascomycota	Pezizomycotina	Sordariomycetes	Nectriaceae	Fusarium	Fusarium oxysporum	Fusarium oxysporum FOSC 3-a	46.26	1e-161	SOA1
EPE06865	allantoate permease	563	1262450	Ascomycota	Pezizomycotina	Sordariomycetes	Ophiostomataceae	Ophiostoma	Ophiostoma piceae	Ophiostoma piceae UAMH 11346	46.21	1e-161	SOA1
CEJ58530	Putative Permease of the major facilitator superfamily	568	104259	Ascomycota	Pezizomycotina	Eurotiomycetes	Aspergillaceae	Penicillium	Penicillium brasilianum	Penicillium brasilianum	45.96	1e-161	SOA1
XP_009156073	retrograde regulation protein 2	590	858893	Ascomycota	Pezizomycotina	Eurotiomycetes	Herpotrichiellaceae	Exophiala	Exophiala dermatitidis	Exophiala dermatitidis NIH/UT8656	45	1e-161	SOA1
XP_008021510	hypothetical protein SETTUDRAFT_101373	552	671987	Ascomycota	Pezizomycotina	Dothideomycetes	Pleosporaceae	Setosphaeria	Setosphaeria turcica	Setosphaeria turcica Et28A	47.06	2e-161	SOA1
KIN05729	hypothetical protein OIDMADRAFT_24113	591	913774	Ascomycota	Pezizomycotina	Leotiomycetes	Myxotrichaceae	Oidiodendron	Oidiodendron maius	Oidiodendron maius Zn	45.98	2e-161	SOA1
KIP11782	hypothetical protein PHLGIDRAFT_440441	566	745531	Basidiomycota	Agaricomycotina	Agaricomycetes	Phanerochaetaceae	Phlebiopsis	Phlebiopsis gigantea	Phlebiopsis gigantea 11061_1 CR5-6	45.07	2e-161	SOA1
XP_009654617	allantoate permease	551	498257	Ascomycota	Pezizomycotina	Sordariomycetes	Plectosphaerellaceae	Verticillium	Verticillium dahliae	Verticillium dahliae VdLs.17	44.36	2e-161	SOA1
CEO59474	Putative Allantoate permease	548	104259	Ascomycota	Pezizomycotina	Eurotiomycetes	Aspergillaceae	Penicillium	Penicillium brasilianum	Penicillium brasilianum	44.32	2e-161	SOA1
XP_003039806	hypothetical protein NECHADRAFT_49814	594	660122	Ascomycota	Pezizomycotina	Sordariomycetes	Nectriaceae	Fusarium	Nectria haematococca	Nectria haematococca mpVI 77-13-4	44.01	2e-161	SOA1
KIX92195	hypothetical protein Z520_12076	594	1442371	Ascomycota	Pezizomycotina	Eurotiomycetes	Herpotrichiellaceae	Fonsecaea	Fonsecaea multimorphosa	Fonsecaea multimorphosa CBS 102226	46.87	3e-161	SOA1
KNB09202	hypothetical protein FOXG_09830	577	426428	Ascomycota	Pezizomycotina	Sordariomycetes	Nectriaceae	Fusarium	Fusarium oxysporum	Fusarium oxysporum f. sp. lycopersici 4287	46.26	4e-161	SOA1
KFY26563	hypothetical protein V493_04018	1169	1420906	Ascomycota	Pezizomycotina	Leotiomycetes	Pseudeurotiaceae	Pseudogymnoascus	Pseudogymnoascus sp.	Pseudogymnoascus sp. VKM F-4281 (FW-2241)	48.66	5e-161	SOA1
XP_001909010	hypothetical protein	575	515849	Ascomycota	Pezizomycotina	Sordariomycetes	Lasiosphaeriaceae	Podospora	Podospora anserina	Podospora anserina S mat+	47.13	5e-161	SOA1
KFY91245	hypothetical protein V500_04774	1312	1420913	Ascomycota	Pezizomycotina	Leotiomycetes	Pseudeurotiaceae	Pseudogymnoascus	Pseudogymnoascus sp.	Pseudogymnoascus sp. VKM F-4518 (FW-2643)	45.76	5e-161	SOA1
XP_502240	YALI0D00407p	542	284591	Ascomycota	Saccharomycotina	Saccharomycetes	Dipodascaceae	Yarrowia	Yarrowia lipolytica	Yarrowia lipolytica CLIB122	42.94	5e-161	SOA1
ERS98558	hypothetical protein HMPREF1624_05343	568	1391915	Ascomycota	Pezizomycotina	Sordariomycetes	Ophiostomataceae	Sporothrix	Sporothrix schenckii	Sporothrix schenckii ATCC 58251	47.31	6e-161	SOA1
KFZ11370	hypothetical protein V502_07580	1362	1420915	Ascomycota	Pezizomycotina	Leotiomycetes	Pseudeurotiaceae	Pseudogymnoascus	Pseudogymnoascus sp.	Pseudogymnoascus sp. VKM F-4520 (FW-2644)	45.94	7e-161	SOA1
KOC08103	hypothetical protein AFLA70_14g005921	569	1392242	Ascomycota	Pezizomycotina	Eurotiomycetes	Aspergillaceae	Aspergillus	Aspergillus flavus	Aspergillus flavus AF70	45.77	7e-161	SOA1
XP_013425439	MFS general substrate transporter	522	1043004	Ascomycota	Pezizomycotina	Dothideomycetes	Aureobasidiaceae	Aureobasidium	Aureobasidium namibiae	Aureobasidium namibiae CBS 147.97	46.53	8e-161	SOA1
XP_003047197	hypothetical protein NECHADRAFT_54161	559	660122	Ascomycota	Pezizomycotina	Sordariomycetes	Nectriaceae	Fusarium	Nectria haematococca	Nectria haematococca mpVI 77-13-4	42.55	9e-161	SOA1
EPE10917	mfs transporter	566	1262450	Ascomycota	Pezizomycotina	Sordariomycetes	Ophiostomataceae	Ophiostoma	Ophiostoma piceae	Ophiostoma piceae UAMH 11346	48.27	1e-160	SOA1
XP_011118427	hypothetical protein AOL_s00007g224	558	756982	Ascomycota	Pezizomycotina	Orbiliomycetes	Orbiliaceae	Orbilia	Arthrobotrys oligospora	Arthrobotrys oligospora ATCC 24927	46.73	1e-160	SOA1
EQB50575	major facilitator superfamily transporter	670	1237896	Ascomycota	Pezizomycotina	Sordariomycetes	Glomerellaceae	Colletotrichum	Colletotrichum gloeosporioides	Colletotrichum gloeosporioides Cg-14	46.44	1e-160	SOA1
XP_007804588	hypothetical protein EPUS_07561	548	1263415	Ascomycota	Pezizomycotina	Eurotiomycetes	Verrucariaceae	Endocarpon	Endocarpon pusillum	Endocarpon pusillum Z07020	45.92	1e-160	SOA1
KFY23382	hypothetical protein V493_05890	573	1420906	Ascomycota	Pezizomycotina	Leotiomycetes	Pseudeurotiaceae	Pseudogymnoascus	Pseudogymnoascus sp.	Pseudogymnoascus sp. VKM F-4281 (FW-2241)	44.3	1e-160	SOA1
XP_013945867	hypothetical protein TRIATDRAFT_316701	560	452589	Ascomycota	Pezizomycotina	Sordariomycetes	Hypocreaceae	Trichoderma	Trichoderma atroviride	Trichoderma atroviride IMI 206040	44.19	1e-160	SOA1
KIW48307	hypothetical protein PV06_00909	549	215243	Ascomycota	Pezizomycotina	Eurotiomycetes	Herpotrichiellaceae	Exophiala	Exophiala oligosperma	Exophiala oligosperma	47.96	2e-160	SOA1
KIY73612	MFS general substrate transporter	523	1314674	Basidiomycota	Agaricomycotina	Agaricomycetes	Corticiaceae	Cylindrobasidium	Cylindrobasidium torrendii	Cylindrobasidium torrendii FP15055 ss-10	45.65	2e-160	SOA1
XP_007311345	MFS general substrate transporter	571	721885	Basidiomycota	Agaricomycotina	Agaricomycetes	Stereaceae	Stereum	Stereum hirsutum	Stereum hirsutum FP-91666 SS1	44.68	2e-160	SOA1
XP_002484417	pantothenate transporter, putative	549	441959	Ascomycota	Pezizomycotina	Eurotiomycetes	Trichocomaceae	Talaromyces	Talaromyces stipitatus	Talaromyces stipitatus ATCC 10500	43.17	2e-160	SOA1
KFY45534	hypothetical protein V494_00912	1380	1420907	Ascomycota	Pezizomycotina	Leotiomycetes	Pseudeurotiaceae	Pseudogymnoascus	Pseudogymnoascus sp.	Pseudogymnoascus sp. VKM F-4513 (FW-928)	45.76	3e-160	SOA1
CUA77239	putative transporter YIL166C	576	456999	Basidiomycota	Agaricomycotina	Agaricomycetes	Ceratobasidiaceae	Rhizoctonia	Rhizoctonia solani	Rhizoctonia solani	44.49	3e-160	SOA1
XP_007377836	hypothetical protein SPAPADRAFT_158460	550	619300	Ascomycota	Saccharomycotina	Saccharomycetes	Debaryomycetaceae	Spathaspora	Spathaspora passalidarum	Spathaspora passalidarum NRRL Y-27907	45.93	4e-160	SOA1
KIK02883	hypothetical protein K443DRAFT_677230	577	1095629	Basidiomycota	Agaricomycotina	Agaricomycetes	Tricholomataceae	Laccaria	Laccaria amethystina	Laccaria amethystina LaAM-08-1	47.05	5e-160	SOA1
KEZ42843	hypothetical protein SAPIO_CDS5269	586	563466	Ascomycota	Pezizomycotina	Sordariomycetes	Microascaceae	Scedosporium	Scedosporium apiospermum	Scedosporium apiospermum	45.96	5e-160	SOA1
EEQ46996	conserved hypothetical protein	558	294748	Ascomycota	Saccharomycotina	Saccharomycetes	Debaryomycetaceae	Candida	Candida albicans	Candida albicans WO-1	44.83	5e-160	SOA1
KKP06987	hypothetical protein THAR02_00866	552	5544	Ascomycota	Pezizomycotina	Sordariomycetes	Hypocreaceae	Trichoderma	Trichoderma harzianum	Trichoderma harzianum	44.23	5e-160	SOA1
XP_007841360	hypothetical protein PFICI_14588	561	1229662	Ascomycota	Pezizomycotina	Sordariomycetes	Amphisphaeriaceae	Pestalotiopsis	Pestalotiopsis fici	Pestalotiopsis fici W106-1	45.61	6e-160	SOA1
KGR05169	hypothetical protein MG3_05164	558	1094989	Ascomycota	Saccharomycotina	Saccharomycetes	Debaryomycetaceae	Candida	Candida albicans	Candida albicans P78048	44.65	6e-160	SOA1
KJK64737	D-galactonate transporter	567	1403190	Ascomycota	Pezizomycotina	Eurotiomycetes	Aspergillaceae	Aspergillus	Aspergillus parasiticus	Aspergillus parasiticus SU-1	43.88	6e-160	SOA1
KNG88775	hypothetical protein ANOM_002799	568	1509407	Ascomycota	Pezizomycotina	Eurotiomycetes	Aspergillaceae	Aspergillus	Aspergillus nomius	Aspergillus nomius NRRL 13137	45.58	7e-160	SOA1
XP_721358	hypothetical protein CaO19.6520	558	237561	Ascomycota	Saccharomycotina	Saccharomycetes	Debaryomycetaceae	Candida	Candida albicans	Candida albicans SC5314	44.65	7e-160	SOA1
KHC81008	hypothetical protein I503_05202	558	237561	Ascomycota	Saccharomycotina	Saccharomycetes	Debaryomycetaceae	Candida	Candida albicans	Candida albicans SC5314	44.65	9e-160	SOA1
KEP54014	MFS general substrate transporter	575	1423351	Basidiomycota	Agaricomycotina	Agaricomycetes	Ceratobasidiaceae	Rhizoctonia	Rhizoctonia solani	Rhizoctonia solani 123E	45.68	1e-159	SOA1
KDQ31268	hypothetical protein PLEOSDRAFT_1102241	570	1137138	Basidiomycota	Agaricomycotina	Agaricomycetes	Pleurotaceae	Pleurotus	Pleurotus ostreatus	Pleurotus ostreatus PC15	45.02	1e-159	SOA1
KFY62637	hypothetical protein V496_04495	1614	1420909	Ascomycota	Pezizomycotina	Leotiomycetes	Pseudeurotiaceae	Pseudogymnoascus	Pseudogymnoascus sp.	Pseudogymnoascus sp. VKM F-4515 (FW-2607)	50	2e-159	SOA1
EUC54027	MFS general substrate transporter	575	1086054	Basidiomycota	Agaricomycotina	Agaricomycetes	Ceratobasidiaceae	Rhizoctonia	Rhizoctonia solani	Rhizoctonia solani AG-3 Rhs1AP	45.68	2e-159	SOA1
KGQ84507	hypothetical protein MEU_05147	558	1094985	Ascomycota	Saccharomycotina	Saccharomycetes	Debaryomycetaceae	Candida	Candida albicans	Candida albicans P37005	44.46	2e-159	SOA1
KGT65205	hypothetical protein MEK_05137	558	1094981	Ascomycota	Saccharomycotina	Saccharomycetes	Debaryomycetaceae	Candida	Candida albicans	Candida albicans 12C	44.46	2e-159	SOA1
CEJ90369	Putative Major facilitator superfamily transporter	561	1531966	Ascomycota	Pezizomycotina	Sordariomycetes	Clavicipitaceae	Torrubiella	Torrubiella hemipterigena	Torrubiella hemipterigena	44.03	2e-159	SOA1
XP_003660878	hypothetical protein MYCTH_97404	569	573729	Ascomycota	Pezizomycotina	Sordariomycetes	Chaetomiaceae	Myceliophthora	Myceliophthora thermophila	Myceliophthora thermophila ATCC 42464	47.88	3e-159	SOA1
CDK26502	unnamed protein product	561	1382522	Ascomycota	Saccharomycotina	Saccharomycetes	Saccharomycetales incertae sedis	Kuraishia	Kuraishia capsulata	Kuraishia capsulata CBS 1993	45.73	3e-159	SOA1
XP_008084762	MFS general substrate transporter	568	1116229	Ascomycota	Pezizomycotina	Leotiomycetes	Helotiaceae	Glarea	Glarea lozoyensis	Glarea lozoyensis ATCC 20868	44.97	3e-159	SOA1
KFY85932	hypothetical protein V498_07625	1649	1420911	Ascomycota	Pezizomycotina	Leotiomycetes	Pseudeurotiaceae	Pseudogymnoascus	Pseudogymnoascus sp.	Pseudogymnoascus sp. VKM F-4517 (FW-2822)	51.01	4e-159	SOA1
XP_458920	DEHA2D10450p	546	284592	Ascomycota	Saccharomycotina	Saccharomycetes	Debaryomycetaceae	Debaryomyces	Debaryomyces hansenii	Debaryomyces hansenii CBS767	44.4	4e-159	SOA1
KFX90633	hypothetical protein V490_06359	1417	1437433	Ascomycota	Pezizomycotina	Leotiomycetes	Pseudeurotiaceae	Pseudogymnoascus	Pseudogymnoascus sp.	Pseudogymnoascus sp. VKM F-3557	48.16	5e-159	SOA1
XP_013022173	phthalate transporter	585	653667	Ascomycota	Taphrinomycotina	Schizosaccharomycetes	Schizosaccharomycetaceae	Schizosaccharomyces	Schizosaccharomyces cryophilus	Schizosaccharomyces cryophilus OY26	47.69	5e-159	SOA1
XP_008076045	MFS general substrate transporter	593	1116229	Ascomycota	Pezizomycotina	Leotiomycetes	Helotiaceae	Glarea	Glarea lozoyensis	Glarea lozoyensis ATCC 20868	45.79	5e-159	SOA1
XP_002497213	ZYRO0F00264p	571	559307	Ascomycota	Saccharomycotina	Saccharomycetes	Saccharomycetaceae	Zygosaccharomyces	Zygosaccharomyces rouxii	Zygosaccharomyces rouxii CBS 732	45.15	5e-159	SOA1
XP_003050892	hypothetical protein NECHADRAFT_93751	561	660122	Ascomycota	Pezizomycotina	Sordariomycetes	Nectriaceae	Fusarium	Nectria haematococca	Nectria haematococca mpVI 77-13-4	45.02	5e-159	SOA1
KFY17273	hypothetical protein V491_05049	644	1420901	Ascomycota	Pezizomycotina	Leotiomycetes	Pseudeurotiaceae	Pseudogymnoascus	Pseudogymnoascus sp.	Pseudogymnoascus sp. VKM F-3775	44.85	6e-159	SOA1
XP_958986	hypothetical protein NCU09039	593	367110	Ascomycota	Pezizomycotina	Sordariomycetes	Sordariaceae	Neurospora	Neurospora crassa	Neurospora crassa OR74A	46.11	7e-159	SOA1
KHC56889	hypothetical protein MGE_05113	558	1094994	Ascomycota	Saccharomycotina	Saccharomycetes	Debaryomycetaceae	Candida	Candida albicans	Candida albicans P75010	44.46	7e-159	SOA1
KEQ63417	MFS general substrate transporter	550	1043003	Ascomycota	Pezizomycotina	Dothideomycetes	Aureobasidiaceae	Aureobasidium	Aureobasidium melanogenum	Aureobasidium melanogenum CBS 110374	44.11	7e-159	SOA1
KIW31773	hypothetical protein PV07_03369	588	569365	Ascomycota	Pezizomycotina	Eurotiomycetes	Herpotrichiellaceae	Cladophialophora	Cladophialophora immunda	Cladophialophora immunda	45	8e-159	SOA1
CEL62438	putative transporter YIL166C OS=Saccharomyces cerevisiae (strain ATCC 204508 / S288c) GN=YIL166C PE=1 SV=1	575	1108050	Basidiomycota	Agaricomycotina	Agaricomycetes	Ceratobasidiaceae	Rhizoctonia	Rhizoctonia solani	Rhizoctonia solani AG-1 IB	43.97	8e-159	SOA1
KLO83601	Uncharacterized protein LW93_383	538	5127	Ascomycota	Pezizomycotina	Sordariomycetes	Nectriaceae	Fusarium	Fusarium fujikuroi	Fusarium fujikuroi	46.31	1e-158	SOA1
ENH89214	major facilitator superfamily transporter	561	1213857	Ascomycota	Pezizomycotina	Sordariomycetes	Glomerellaceae	Colletotrichum	Colletotrichum orbiculare	Colletotrichum orbiculare MAFF 240422	45.96	1e-158	SOA1
EWY89503	hypothetical protein FOYG_10327	560	909455	Ascomycota	Pezizomycotina	Sordariomycetes	Nectriaceae	Fusarium	Fusarium oxysporum	Fusarium oxysporum FOSC 3-a	45.79	1e-158	SOA1
KIH92620	hypothetical protein SPBR_02601	567	1398154	Ascomycota	Pezizomycotina	Sordariomycetes	Ophiostomataceae	Sporothrix	Sporothrix brasiliensis	Sporothrix brasiliensis 5110	45.77	1e-158	SOA1
XP_007878027	hypothetical protein PFL1_02324	569	1277687	Basidiomycota	Ustilaginomycotina	Ustilaginomycetes	Ustilaginaceae	Anthracocystis	Anthracocystis flocculosa	Anthracocystis flocculosa PF-1	47.76	2e-158	SOA1
KLO95302	Uncharacterized protein Y057_12722	538	5127	Ascomycota	Pezizomycotina	Sordariomycetes	Nectriaceae	Fusarium	Fusarium fujikuroi	Fusarium fujikuroi	46.13	2e-158	SOA1
XP_007378746	MFS general substrate transporter, partial	574	741275	Basidiomycota	Agaricomycotina	Agaricomycetes	Punctulariaceae	Punctularia	Punctularia strigosozonata	Punctularia strigosozonata HHB-11173 SS5	45.86	2e-158	SOA1
XP_006671303	phthalate transporter	543	983644	Ascomycota	Pezizomycotina	Sordariomycetes	Cordycipitaceae	Cordyceps	Cordyceps militaris	Cordyceps militaris CM01	45.23	2e-158	SOA1
XP_007828430	hypothetical protein PFICI_01658	537	1229662	Ascomycota	Pezizomycotina	Sordariomycetes	Amphisphaeriaceae	Pestalotiopsis	Pestalotiopsis fici	Pestalotiopsis fici W106-1	45.51	3e-158	SOA1
KDQ31267	hypothetical protein PLEOSDRAFT_1102240	575	1137138	Basidiomycota	Agaricomycotina	Agaricomycetes	Pleurotaceae	Pleurotus	Pleurotus ostreatus	Pleurotus ostreatus PC15	44.64	3e-158	SOA1
XP_007722789	hypothetical protein A1O1_03698	553	1182541	Ascomycota	Pezizomycotina	Eurotiomycetes	Herpotrichiellaceae	Capronia	Capronia coronata	Capronia coronata CBS 617.96	44.42	3e-158	SOA1
XP_501162	YALI0B21010p	558	284591	Ascomycota	Saccharomycotina	Saccharomycetes	Dipodascaceae	Yarrowia	Yarrowia lipolytica	Yarrowia lipolytica CLIB122	44.4	3e-158	SOA1
XP_007398649	hypothetical protein PHACADRAFT_198365	577	650164	Basidiomycota	Agaricomycotina	Agaricomycetes	Phanerochaetaceae	Phanerochaete	Phanerochaete carnosa	Phanerochaete carnosa HHB-10118-sp	44.53	4e-158	SOA1
XP_660670	hypothetical protein AN3066.2	537	227321	Ascomycota	Pezizomycotina	Eurotiomycetes	Aspergillaceae	Aspergillus	Aspergillus nidulans	Aspergillus nidulans FGSC A4	48.16	5e-158	SOA1
KIW20051	hypothetical protein PV08_00626	549	91928	Ascomycota	Pezizomycotina	Eurotiomycetes	Herpotrichiellaceae	Exophiala	Exophiala spinifera	Exophiala spinifera	47.14	5e-158	SOA1
XP_012182924	predicted protein	567	599839	Basidiomycota	Agaricomycotina	Agaricomycetes	Polyporaceae	Fibroporia	Fibroporia radiculosa	Fibroporia radiculosa	45.07	5e-158	SOA1
XP_013947999	hypothetical protein TRIATDRAFT_212098	562	452589	Ascomycota	Pezizomycotina	Sordariomycetes	Hypocreaceae	Trichoderma	Trichoderma atroviride	Trichoderma atroviride IMI 206040	45.96	7e-158	SOA1
KIN06214	hypothetical protein OIDMADRAFT_49705	570	913774	Ascomycota	Pezizomycotina	Leotiomycetes	Myxotrichaceae	Oidiodendron	Oidiodendron maius	Oidiodendron maius Zn	44.04	7e-158	SOA1
XP_002421399	allantoate permease, putative; major facilitator superfamily transporter, putative	558	573826	Ascomycota	Saccharomycotina	Saccharomycetes	Debaryomycetaceae	Candida	Candida dubliniensis	Candida dubliniensis CD36	45.37	9e-158	SOA1
XP_003037507	hypothetical protein SCHCODRAFT_46313	570	578458	Basidiomycota	Agaricomycotina	Agaricomycetes	Schizophyllaceae	Schizophyllum	Schizophyllum commune	Schizophyllum commune H4-8	45.26	9e-158	SOA1
XP_013310379	hypothetical protein PV05_11441	584	348802	Ascomycota	Pezizomycotina	Eurotiomycetes	Herpotrichiellaceae	Exophiala	Exophiala xenobiotica	Exophiala xenobiotica	45.04	9e-158	SOA1
KIW91893	hypothetical protein Z519_07863	550	1442370	Ascomycota	Pezizomycotina	Eurotiomycetes	Herpotrichiellaceae	Cladophialophora	Cladophialophora bantiana	Cladophialophora bantiana CBS 173.52	44.91	9e-158	SOA1
KKP06366	MFS transporter	560	5544	Ascomycota	Pezizomycotina	Sordariomycetes	Hypocreaceae	Trichoderma	Trichoderma harzianum	Trichoderma harzianum	45.32	1e-157	SOA1
XP_007734164	hypothetical protein A1O3_05854	618	1182542	Ascomycota	Pezizomycotina	Eurotiomycetes	Herpotrichiellaceae	Capronia	Capronia epimyces	Capronia epimyces CBS 606.96	45.32	1e-157	SOA1
KIW07578	hypothetical protein PV09_01533	540	253628	Ascomycota	Pezizomycotina	Dothideomycetes	Sympoventuriaceae	Verruconis	Verruconis gallopava	Verruconis gallopava	45.21	1e-157	SOA1
XP_013939409	hypothetical protein TRIATDRAFT_78238	557	452589	Ascomycota	Pezizomycotina	Sordariomycetes	Hypocreaceae	Trichoderma	Trichoderma atroviride	Trichoderma atroviride IMI 206040	45.01	1e-157	SOA1
XP_455508	hypothetical protein	543	284590	Ascomycota	Saccharomycotina	Saccharomycetes	Saccharomycetaceae	Kluyveromyces	Kluyveromyces lactis	Kluyveromyces lactis NRRL Y-1140	43.12	1e-157	SOA1
KIH87771	MFS transporter	809	1398154	Ascomycota	Pezizomycotina	Sordariomycetes	Ophiostomataceae	Sporothrix	Sporothrix brasiliensis	Sporothrix brasiliensis 5110	47.31	2e-157	SOA1
XP_003663421	hypothetical protein MYCTH_2134354	560	573729	Ascomycota	Pezizomycotina	Sordariomycetes	Chaetomiaceae	Myceliophthora	Myceliophthora thermophila	Myceliophthora thermophila ATCC 42464	45.91	2e-157	SOA1
XP_013274277	hypothetical protein Z518_05118	583	1442369	Ascomycota	Pezizomycotina	Eurotiomycetes	Herpotrichiellaceae	Rhinocladiella	Rhinocladiella mackenziei	Rhinocladiella mackenziei CBS 650.93	45.44	2e-157	SOA1
XP_007860755	MFS general substrate transporter	575	670483	Basidiomycota	Agaricomycotina	Agaricomycetes	Gloeophyllaceae	Gloeophyllum	Gloeophyllum trabeum	Gloeophyllum trabeum ATCC 11539	45.09	2e-157	SOA1
KII91276	hypothetical protein PLICRDRAFT_89604	558	944288	Basidiomycota	Agaricomycotina	Agaricomycetes	Agaricales incertae sedis	Plicaturopsis	Plicaturopsis crispa	Plicaturopsis crispa FD-325 SS-3	43.83	2e-157	SOA1
KIK70268	hypothetical protein GYMLUDRAFT_34764	573	944289	Basidiomycota	Agaricomycotina	Agaricomycetes	Omphalotaceae	Gymnopus	Gymnopus luxurians	Gymnopus luxurians FD-317 M1	43.23	2e-157	SOA1
EWG49026	hypothetical protein FVEG_08649	572	334819	Ascomycota	Pezizomycotina	Sordariomycetes	Nectriaceae	Fusarium	Fusarium verticillioides	Fusarium verticillioides 7600	46.64	3e-157	SOA1
XP_009852827	hypothetical protein NEUTE1DRAFT_48003	595	510951	Ascomycota	Pezizomycotina	Sordariomycetes	Sordariaceae	Neurospora	Neurospora tetrasperma	Neurospora tetrasperma FGSC 2508	45.72	3e-157	SOA1
XP_007802605	hypothetical protein EPUS_01809	577	1263415	Ascomycota	Pezizomycotina	Eurotiomycetes	Verrucariaceae	Endocarpon	Endocarpon pusillum	Endocarpon pusillum Z07020	44.96	3e-157	SOA1
KND97849	hypothetical protein QG37_06266	553	498019	Ascomycota	Saccharomycotina	Saccharomycetes	Metschnikowiaceae	Clavispora	Candida auris	Candida auris	44.7	3e-157	SOA1
XP_013284821	hypothetical protein Z517_04036	550	1442368	Ascomycota	Pezizomycotina	Eurotiomycetes	Herpotrichiellaceae	Fonsecaea	Fonsecaea pedrosoi	Fonsecaea pedrosoi CBS 271.37	45.44	5e-157	SOA1
BAE65585	unnamed protein product	564	510516	Ascomycota	Pezizomycotina	Eurotiomycetes	Aspergillaceae	Aspergillus	Aspergillus oryzae	Aspergillus oryzae RIB40	45.37	6e-157	SOA1
CCE45281	hypothetical protein CPAR2_702940	559	5480	Ascomycota	Saccharomycotina	Saccharomycetes	Debaryomycetaceae	Candida	Candida parapsilosis	Candida parapsilosis	45.23	7e-157	SOA1
KII93971	hypothetical protein PLICRDRAFT_171664	574	944288	Basidiomycota	Agaricomycotina	Agaricomycetes	Agaricales incertae sedis	Plicaturopsis	Plicaturopsis crispa	Plicaturopsis crispa FD-325 SS-3	44.32	8e-157	SOA1
KIK17911	hypothetical protein PISMIDRAFT_209441	572	765257	Basidiomycota	Agaricomycotina	Agaricomycetes	Pisolithaceae	Pisolithus	Pisolithus microcarpus	Pisolithus microcarpus 441	44.02	9e-157	SOA1
EYE99170	MFS general substrate transporter	555	1388766	Ascomycota	Pezizomycotina	Eurotiomycetes	Aspergillaceae	Aspergillus	Aspergillus ruber	Aspergillus ruber CBS 135680	42.73	1e-156	SOA1
KFA60382	hypothetical protein S40285_07667	585	1283841	Ascomycota	Pezizomycotina	Sordariomycetes	Stachybotriaceae	Stachybotrys	Stachybotrys chlorohalonata	Stachybotrys chlorohalonata IBT 40285	45.38	2e-156	SOA1
EIT73542	permease of the major facilitator superfamily	564	1160506	Ascomycota	Pezizomycotina	Eurotiomycetes	Aspergillaceae	Aspergillus	Aspergillus oryzae	Aspergillus oryzae 3.042	45.38	2e-156	SOA1
XP_006673881	MFS transporter	561	983644	Ascomycota	Pezizomycotina	Sordariomycetes	Cordycipitaceae	Cordyceps	Cordyceps militaris	Cordyceps militaris CM01	44.84	2e-156	SOA1
CCF32959	ophD encodes a permease for phthalate transporter	510	80884	Ascomycota	Pezizomycotina	Sordariomycetes	Glomerellaceae	Colletotrichum	Colletotrichum higginsianum	Colletotrichum higginsianum	44.29	2e-156	SOA1
KLO13961	MFS general substrate transporter	573	27342	Basidiomycota	Agaricomycotina	Agaricomycetes	Corticiaceae	Schizopora	Schizopora paradoxa	Schizopora paradoxa	44.12	2e-156	SOA1
XP_003871108	hypothetical protein CORT_0G03050	559	1136231	Ascomycota	Saccharomycotina	Saccharomycetes	Debaryomycetaceae	Candida	Candida orthopsilosis	Candida orthopsilosis Co 90-125	43.55	2e-156	SOA1
EMG47304	Major facilitator superfamily transporter, putative (Allantoate permease, putative)	551	1245528	Ascomycota	Saccharomycotina	Saccharomycetes	Debaryomycetaceae	Candida	Candida maltosa	Candida maltosa Xu316	43.45	2e-156	SOA1
EME49742	hypothetical protein DOTSEDRAFT_164388	554	675120	Ascomycota	Pezizomycotina	Dothideomycetes	Mycosphaerellaceae	Dothistroma	Dothistroma septosporum	Dothistroma septosporum NZE10	46.71	3e-156	SOA1
CCE45284	hypothetical protein CPAR2_702970	547	5480	Ascomycota	Saccharomycotina	Saccharomycetes	Debaryomycetaceae	Candida	Candida parapsilosis	Candida parapsilosis	44.81	3e-156	SOA1
XP_007848547	major facilitator superfamily transporter	568	1381753	Basidiomycota	Agaricomycotina	Agaricomycetes	Marasmiaceae	Moniliophthora	Moniliophthora roreri	Moniliophthora roreri MCA 2997	44.32	3e-156	SOA1
XP_004196652	Piso0_003877	544	559304	Ascomycota	Saccharomycotina	Saccharomycetes	Debaryomycetaceae	Millerozyma	Millerozyma farinosa	Millerozyma farinosa CBS 7064	46.9	4e-156	SOA1
KOS44733	hypothetical protein ACN38_g4308	540	229535	Ascomycota	Pezizomycotina	Eurotiomycetes	Aspergillaceae	Penicillium	Penicillium nordicum	Penicillium nordicum	45.71	4e-156	SOA1
KDQ22404	hypothetical protein PLEOSDRAFT_36128	560	1137138	Basidiomycota	Agaricomycotina	Agaricomycetes	Pleurotaceae	Pleurotus	Pleurotus ostreatus	Pleurotus ostreatus PC15	44.47	4e-156	SOA1
CEJ91846	Putative Phthalate transporter	539	1531966	Ascomycota	Pezizomycotina	Sordariomycetes	Clavicipitaceae	Torrubiella	Torrubiella hemipterigena	Torrubiella hemipterigena	45.98	6e-156	SOA1
XP_003648114	hypothetical protein Ecym_7480	537	931890	Ascomycota	Saccharomycotina	Saccharomycetes	Saccharomycetaceae	Eremothecium	Eremothecium cymbalariae	Eremothecium cymbalariae DBVPG#7215	45.16	6e-156	SOA1
EMR89469	putative allantoate permease protein	567	1290391	Ascomycota	Pezizomycotina	Leotiomycetes	Sclerotiniaceae	Botrytis	Botrytis cinerea	Botrytis cinerea BcDW1	45.03	6e-156	SOA1
KIV97298	hypothetical protein PV10_01065	587	212818	Ascomycota	Pezizomycotina	Eurotiomycetes	Herpotrichiellaceae	Exophiala	Exophiala mesophila	Exophiala mesophila	44.51	7e-156	SOA1
XP_007265348	MFS general substrate transporter	573	694068	Basidiomycota	Agaricomycotina	Agaricomycetes	Hymenochaetaceae	Fomitiporia	Fomitiporia mediterranea	Fomitiporia mediterranea MF3/22	45.65	8e-156	SOA1
XP_001935764	phthalate transporter	553	426418	Ascomycota	Pezizomycotina	Dothideomycetes	Pleosporaceae	Pyrenophora	Pyrenophora tritici-repentis	Pyrenophora tritici-repentis Pt-1C-BFP	46.25	9e-156	SOA1
EGU88749	hypothetical protein FOXB_00724	1062	660025	Ascomycota	Pezizomycotina	Sordariomycetes	Nectriaceae	Fusarium	Fusarium oxysporum	Fusarium oxysporum Fo5176	46.63	1e-155	SOA1
KFY79225	hypothetical protein V499_01760	576	1420912	Ascomycota	Pezizomycotina	Leotiomycetes	Pseudeurotiaceae	Pseudogymnoascus	Pseudogymnoascus sp.	Pseudogymnoascus sp. VKM F-103	45.77	1e-155	SOA1
XP_007930493	hypothetical protein MYCFIDRAFT_36712	584	383855	Ascomycota	Pezizomycotina	Dothideomycetes	Mycosphaerellaceae	Pseudocercospora	Pseudocercospora fijiensis	Pseudocercospora fijiensis CIRAD86	45.61	1e-155	SOA1
EMD42289	hypothetical protein CERSUDRAFT_90901	566	914234	Basidiomycota	Agaricomycotina	Agaricomycetes	Coriolaceae	Gelatoporia	Gelatoporia subvermispora	Gelatoporia subvermispora B	44.87	1e-155	SOA1
KIX93596	hypothetical protein Z520_10774	554	1442371	Ascomycota	Pezizomycotina	Eurotiomycetes	Herpotrichiellaceae	Fonsecaea	Fonsecaea multimorphosa	Fonsecaea multimorphosa CBS 102226	44.19	1e-155	SOA1
EFX01701	allantoate permease	607	655863	Ascomycota	Pezizomycotina	Sordariomycetes	Ophiostomataceae	Grosmannia	Grosmannia clavigera	Grosmannia clavigera kw1407	42.73	1e-155	SOA1
KJJ24631	Major facilitator superfamily	540	60172	Ascomycota	Pezizomycotina	Eurotiomycetes	Aspergillaceae	Penicillium	Penicillium solitum	Penicillium solitum	45.92	2e-155	SOA1
CRL24549	Sucrose/H+ symporter, plant	540	5075	Ascomycota	Pezizomycotina	Eurotiomycetes	Aspergillaceae	Penicillium	Penicillium camemberti	Penicillium camemberti	45.71	2e-155	SOA1
CCT73884	related to nicotinamide mononucleotide permease	545	1279085	Ascomycota	Pezizomycotina	Sordariomycetes	Nectriaceae	Fusarium	Fusarium fujikuroi	Fusarium fujikuroi IMI 58289	45.54	2e-155	SOA1
XP_002153467	transporter, putative	557	441960	Ascomycota	Pezizomycotina	Eurotiomycetes	Trichocomaceae	Talaromyces	Talaromyces marneffei	Talaromyces marneffei ATCC 18224	45.44	2e-155	SOA1
KFY95628	hypothetical protein V498_03251	1300	1420911	Ascomycota	Pezizomycotina	Leotiomycetes	Pseudeurotiaceae	Pseudogymnoascus	Pseudogymnoascus sp.	Pseudogymnoascus sp. VKM F-4517 (FW-2822)	44.65	2e-155	SOA1
KKY39596	putative allantoate permease	530	1214573	Ascomycota	Pezizomycotina	Sordariomycetes	Diaporthaceae	Diaporthe	Diaporthe ampelina	Diaporthe ampelina	43.36	2e-155	SOA1
KIV95897	hypothetical protein PV10_03498	591	212818	Ascomycota	Pezizomycotina	Eurotiomycetes	Herpotrichiellaceae	Exophiala	Exophiala mesophila	Exophiala mesophila	47.22	3e-155	SOA1
EQB53174	phthalate transporter	555	1237896	Ascomycota	Pezizomycotina	Sordariomycetes	Glomerellaceae	Colletotrichum	Colletotrichum gloeosporioides	Colletotrichum gloeosporioides Cg-14	46.35	3e-155	SOA1
XP_007841210	hypothetical protein PFICI_14438	574	1229662	Ascomycota	Pezizomycotina	Sordariomycetes	Amphisphaeriaceae	Pestalotiopsis	Pestalotiopsis fici	Pestalotiopsis fici W106-1	46.27	3e-155	SOA1
XP_007738331	hypothetical protein A1O3_10050	574	1182542	Ascomycota	Pezizomycotina	Eurotiomycetes	Herpotrichiellaceae	Capronia	Capronia epimyces	Capronia epimyces CBS 606.96	46.14	4e-155	SOA1
KGO46201	Major facilitator superfamily domain, general substrate transporter	539	27334	Ascomycota	Pezizomycotina	Eurotiomycetes	Aspergillaceae	Penicillium	Penicillium expansum	Penicillium expansum	45.92	4e-155	SOA1
XP_001385291	putative allantoate permease	544	322104	Ascomycota	Saccharomycotina	Saccharomycetes	Debaryomycetaceae	Scheffersomyces	Scheffersomyces stipitis	Scheffersomyces stipitis CBS 6054	46.11	5e-155	SOA1
KFY68287	hypothetical protein V496_01207	899	1420909	Ascomycota	Pezizomycotina	Leotiomycetes	Pseudeurotiaceae	Pseudogymnoascus	Pseudogymnoascus sp.	Pseudogymnoascus sp. VKM F-4515 (FW-2607)	44.7	5e-155	SOA1
KIP11783	hypothetical protein PHLGIDRAFT_124671	574	745531	Basidiomycota	Agaricomycotina	Agaricomycetes	Phanerochaetaceae	Phlebiopsis	Phlebiopsis gigantea	Phlebiopsis gigantea 11061_1 CR5-6	44.87	6e-155	SOA1
KIW32920	hypothetical protein PV07_04433	556	569365	Ascomycota	Pezizomycotina	Eurotiomycetes	Herpotrichiellaceae	Cladophialophora	Cladophialophora immunda	Cladophialophora immunda	44.23	6e-155	SOA1
CRG91266	putative transporter YIL166C	1041	28573	Ascomycota	Pezizomycotina	Eurotiomycetes	Trichocomaceae	Talaromyces	Talaromyces islandicus	Talaromyces islandicus	45.49	7e-155	SOA1
KLO11332	MFS general substrate transporter	600	27342	Basidiomycota	Agaricomycotina	Agaricomycetes	Corticiaceae	Schizopora	Schizopora paradoxa	Schizopora paradoxa	43.76	7e-155	SOA1
CRK30197	hypothetical protein BN1708_015783	565	100787	Ascomycota	Pezizomycotina	Sordariomycetes	Plectosphaerellaceae	Verticillium	Verticillium longisporum	Verticillium longisporum	46.26	1e-154	SOA1
XP_500972	YALI0B16412p	578	284591	Ascomycota	Saccharomycotina	Saccharomycetes	Dipodascaceae	Yarrowia	Yarrowia lipolytica	Yarrowia lipolytica CLIB122	45.51	1e-154	SOA1
KIV84536	hypothetical protein PV11_00310	580	1016849	Ascomycota	Pezizomycotina	Eurotiomycetes	Herpotrichiellaceae	Exophiala	Exophiala sideris	Exophiala sideris	45.13	1e-154	SOA1
KJA28565	hypothetical protein HYPSUDRAFT_177732	571	945553	Basidiomycota	Agaricomycotina	Agaricomycetes	Strophariaceae	Hypholoma	Hypholoma sublateritium	Hypholoma sublateritium FD-334 SS-4	44.51	1e-154	SOA1
XP_007746801	hypothetical protein A1O5_08026	551	1182543	Ascomycota	Pezizomycotina	Eurotiomycetes	Herpotrichiellaceae	Cladophialophora	Cladophialophora psammophila	Cladophialophora psammophila CBS 110553	44.34	1e-154	SOA1
KJA26803	hypothetical protein HYPSUDRAFT_63584	582	945553	Basidiomycota	Agaricomycotina	Agaricomycetes	Strophariaceae	Hypholoma	Hypholoma sublateritium	Hypholoma sublateritium FD-334 SS-4	44.21	1e-154	SOA1
KIM42177	hypothetical protein M413DRAFT_18580	572	686832	Basidiomycota	Agaricomycotina	Agaricomycetes	Cortinariaceae	Hebeloma	Hebeloma cylindrosporum	Hebeloma cylindrosporum h7	43.44	1e-154	SOA1
KKY22460	putative phthalate transporter	592	420778	Ascomycota	Pezizomycotina	Dothideomycetes	Botryosphaeriaceae	Diplodia	Diplodia seriata	Diplodia seriata	47.05	2e-154	SOA1
XP_013017824	pantothenate transporter liz1	593	483514	Ascomycota	Taphrinomycotina	Schizosaccharomycetes	Schizosaccharomycetaceae	Schizosaccharomyces	Schizosaccharomyces octosporus	Schizosaccharomyces octosporus yFS286	45.11	2e-154	SOA1
XP_007582040	putative allantoate permease protein	539	1287680	Ascomycota	Pezizomycotina	Dothideomycetes	Botryosphaeriaceae	Neofusicoccum	Neofusicoccum parvum	Neofusicoccum parvum UCRNP2	44.73	2e-154	SOA1
XP_007337033	allantoate permease	573	717982	Basidiomycota	Agaricomycotina	Agaricomycetes	Auriculariaceae	Auricularia	Auricularia subglabra	Auricularia subglabra TFB-10046 SS5	43.27	2e-154	SOA1
KEY72264	hypothetical protein S7711_00263	611	1280523	Ascomycota	Pezizomycotina	Sordariomycetes	Stachybotriaceae	Stachybotrys	Stachybotrys chartarum	Stachybotrys chartarum IBT 7711	43.18	2e-154	SOA1
XP_008712217	hypothetical protein HMPREF1541_09321	574	1220924	Ascomycota	Pezizomycotina	Eurotiomycetes	Cyphellophoraceae	Cyphellophora	Cyphellophora europaea	Cyphellophora europaea CBS 101466	46.28	3e-154	SOA1
KGU20565	hypothetical protein MG7_05149	558	1094991	Ascomycota	Saccharomycotina	Saccharomycetes	Debaryomycetaceae	Candida	Candida albicans	Candida albicans P34048	44.46	3e-154	SOA1
EME48359	hypothetical protein DOTSEDRAFT_161838	549	675120	Ascomycota	Pezizomycotina	Dothideomycetes	Mycosphaerellaceae	Dothistroma	Dothistroma septosporum	Dothistroma septosporum NZE10	43.45	3e-154	SOA1
XP_007312966	hypothetical protein SERLADRAFT_444656	546	578457	Basidiomycota	Agaricomycotina	Agaricomycetes	Serpulaceae	Serpula	Serpula lacrymans	Serpula lacrymans var. lacrymans S7.9	44.7	4e-154	SOA1
KIK70542	hypothetical protein GYMLUDRAFT_32584	571	944289	Basidiomycota	Agaricomycotina	Agaricomycetes	Omphalotaceae	Gymnopus	Gymnopus luxurians	Gymnopus luxurians FD-317 M1	44.32	4e-154	SOA1
KIX97322	hypothetical protein Z520_06774	589	1442371	Ascomycota	Pezizomycotina	Eurotiomycetes	Herpotrichiellaceae	Fonsecaea	Fonsecaea multimorphosa	Fonsecaea multimorphosa CBS 102226	43.5	4e-154	SOA1
CRK22968	hypothetical protein BN1708_013566	593	100787	Ascomycota	Pezizomycotina	Sordariomycetes	Plectosphaerellaceae	Verticillium	Verticillium longisporum	Verticillium longisporum	43.24	4e-154	SOA1
CRK10560	hypothetical protein BN1708_009947	593	100787	Ascomycota	Pezizomycotina	Sordariomycetes	Plectosphaerellaceae	Verticillium	Verticillium longisporum	Verticillium longisporum	42.01	4e-154	SOA1
EKD02975	hypothetical protein A1Q2_02692	563	1220162	Basidiomycota	Agaricomycotina	Tremellomycetes	Trichosporonaceae	Trichosporon	Trichosporon asahii	Trichosporon asahii var. asahii CBS 8904	45.31	6e-154	SOA1
KGO77628	Major facilitator superfamily domain, general substrate transporter	567	40296	Ascomycota	Pezizomycotina	Eurotiomycetes	Aspergillaceae	Penicillium	Penicillium italicum	Penicillium italicum	46.26	8e-154	SOA1
XP_011276768	putative membrane protein	551	1041607	Ascomycota	Saccharomycotina	Saccharomycetes	Phaffomycetaceae	Wickerhamomyces	Wickerhamomyces ciferrii	Wickerhamomyces ciferrii	43.64	9e-154	SOA1
KFA52275	hypothetical protein S40293_00659	611	1280524	Ascomycota	Pezizomycotina	Sordariomycetes	Stachybotriaceae	Stachybotrys	Stachybotrys chartarum	Stachybotrys chartarum IBT 40293	43.07	9e-154	SOA1
EJT51502	hypothetical protein A1Q1_07264	563	1186058	Basidiomycota	Agaricomycotina	Tremellomycetes	Trichosporonaceae	Trichosporon	Trichosporon asahii	Trichosporon asahii var. asahii CBS 2479	45.31	1e-153	SOA1
XP_007298857	MFS general substrate transporter	572	721885	Basidiomycota	Agaricomycotina	Agaricomycetes	Stereaceae	Stereum	Stereum hirsutum	Stereum hirsutum FP-91666 SS1	45	1e-153	SOA1
AGO13367	AaceriAFR229Cp	535	566037	Ascomycota	Saccharomycotina	Saccharomycetes	Saccharomycetaceae	Saccharomycetaceae sp.	Saccharomycetaceae sp.	Saccharomycetaceae sp. 'Ashbya aceri'	44.95	1e-153	SOA1
XP_008593368	transporter-like protein	543	655819	Ascomycota	Pezizomycotina	Sordariomycetes	Cordycipitaceae	Beauveria	Beauveria bassiana	Beauveria bassiana ARSEF 2860	44	1e-153	SOA1
KDR85552	hypothetical protein GALMADRAFT_218650	558	685588	Basidiomycota	Agaricomycotina	Agaricomycetes	Strophariaceae	Galerina	Galerina marginata	Galerina marginata CBS 339.88	43.74	1e-153	SOA1
XP_007792704	putative allantoate permease protein	574	1287681	Ascomycota	Pezizomycotina	Sordariomycetes	Diatrypaceae	Eutypa	Eutypa lata	Eutypa lata UCREL1	43.62	1e-153	SOA1
KIW25981	hypothetical protein PV07_09114	590	569365	Ascomycota	Pezizomycotina	Eurotiomycetes	Herpotrichiellaceae	Cladophialophora	Cladophialophora immunda	Cladophialophora immunda	43.5	1e-153	SOA1
XP_001385290	putative allantoate permease	543	322104	Ascomycota	Saccharomycotina	Saccharomycetes	Debaryomycetaceae	Scheffersomyces	Scheffersomyces stipitis	Scheffersomyces stipitis CBS 6054	43.46	1e-153	SOA1
KGO70279	Major facilitator superfamily domain, general substrate transporter	539	40296	Ascomycota	Pezizomycotina	Eurotiomycetes	Aspergillaceae	Penicillium	Penicillium italicum	Penicillium italicum	45.31	2e-153	SOA1
XP_453390	hypothetical protein	599	284590	Ascomycota	Saccharomycotina	Saccharomycetes	Saccharomycetaceae	Kluyveromyces	Kluyveromyces lactis	Kluyveromyces lactis NRRL Y-1140	44.93	2e-153	SOA1
CBF74694	TPA: conserved hypothetical protein	562	227321	Ascomycota	Pezizomycotina	Eurotiomycetes	Aspergillaceae	Aspergillus	Aspergillus nidulans	Aspergillus nidulans FGSC A4	44.04	2e-153	SOA1
KJR89272	hypothetical protein SPSK_06066	596	1397361	Ascomycota	Pezizomycotina	Sordariomycetes	Ophiostomataceae	Sporothrix	Sporothrix schenckii	Sporothrix schenckii 1099-18	44.71	3e-153	SOA1
XP_008717897	hypothetical protein HMPREF1541_05334	581	1220924	Ascomycota	Pezizomycotina	Eurotiomycetes	Cyphellophoraceae	Cyphellophora	Cyphellophora europaea	Cyphellophora europaea CBS 101466	45.37	4e-153	SOA1
XP_007844340	allantoate permease	578	1381753	Basidiomycota	Agaricomycotina	Agaricomycetes	Marasmiaceae	Moniliophthora	Moniliophthora roreri	Moniliophthora roreri MCA 2997	43.51	4e-153	SOA1
EMG47674	Major facilitator superfamily transporter, putative (Allantoate permease, putative)	567	1245528	Ascomycota	Saccharomycotina	Saccharomycetes	Debaryomycetaceae	Candida	Candida maltosa	Candida maltosa Xu316	42.99	4e-153	SOA1
[truncated: 706 more rows]
