# Supplementary material for: Major sulfonate transporter Soa1 in Saccharomyces cerevisiae and considerable substrate diversity in its fungal family
Source: Nat Commun. 2017 Feb 6;8:14247. doi: 10.1038/ncomms14247 (PMC5303821; doi:10.1038/ncomms14247)
Supplement: Supplementary Data 2 — Growth values (Max. growth rate, Max. density and lag phase) with 95% confidence intervals, and raw optical densities (OD600) for the S. cerevisiae strain sul1Δ sul2Δ soa1Δ expressing fungal SOA1 orthologs. [file ncomms14247-s3.xlsx]

## Sheet: Index
soa1_del	sul1D sul2D soa1D
Otholog #	Organism	SeqID	Group
1	Fusarium oxysporum f. sp. cubense race 1	ENH65823	Group 1 (astA)
2	Aspergillus nidulans FGSC A4	XP_681611	Group 1 (astA)
3	Aspergillus nidulans FGSC A4	CBF80346	Group 1 (astA)
4	Metarhizium robertsii ARSEF 23	XP_007823832	Group 1 (astA)
5	Aspergillus nidulans IAM 2006	astA (ABA28286)	Group 1 (astA)
6	Metarhizium robertsii ARSEF 23	XP_007822519	Group 2
7	Saccharomyces uvarum	SOA1	Group 2
8	Saccharomyces eubayanus	SOA1	Group 2
9	Saccharomyces cerevisiae	SOA1	Group 2
10	Ogataea parapolymorpha DL-1	XP_013932458	Group 3
11	Saccharomyces uvarum	SOA2	Group 3
12	Saccharomyces eubayanus	SOA2	Group 3
13	Ogataea parapolymorpha DL-1	XP_013935289	Group 3
14	Aspergillus nidulans FGSC A4	CBF74694	Group 3
15	Metarhizium robertsii ARSEF 23	XP_007821441	Group 4
16	Aspergillus nidulans FGSC A4	XP_660670	Group 4
17	Aspergillus nidulans FGSC A4	XP_660563	Group 4
18	Aspergillus nidulans FGSC A4	XP_661733	Group 5
19	Ogataea parapolymorpha DL-1	XP_013936897	Group 5
20	Aspergillus nidulans FGSC A4	XP_661711	Group 5
									-

## Sheet: Growth values
#	Strain	Compound	µ (Max. growth rate)	µ ci95 low	µ ci95 high	A (Max. density)	A ci95 low	A ci95 high	l (Lag phase)	l ci95 low	l ci95 high	Growth model
	soa1 del	Methionine	0.140618	0.13669	0.144545	1.68523	1.6798	1.69067	4.13549	3.93885	4.33212	richards
	soa1 del	Hydroxymethane sulfonate	0.00406077	0.00393452	0.00418702	0.211861	0.210964	0.212757	NA	NA	NA	logistic
	soa1 del	Ethanesulfonate	0.00465763	0.00454911	0.00476614	0.21499	0.214365	0.215614	NA	NA	NA	logistic
	soa1 del	Propanesulfonate	0.00414892	0.00400857	0.00428927	0.211604	0.21067	0.212538	NA	NA	NA	logistic
	soa1 del	Butanesulfonate	0.00398423	0.00388456	0.0040839	0.246902	0.245611	0.248193	NA	NA	NA	logistic
	soa1 del	Heptanesulfonate	0.00403683	0.00393083	0.00414283	0.235364	0.234231	0.236498	NA	NA	NA	logistic
	soa1 del	L-cysteic acid	0.0033737	0.00330259	0.00344481	0.254062	0.252458	0.255665	NA	NA	NA	logistic
	soa1 del	Taurine	0.00366116	0.00353802	0.0037843	0.217347	0.216168	0.218526	NA	NA	NA	logistic
	soa1 del	Isethionate	0.00355274	0.00342274	0.00368274	0.235272	0.233481	0.237063	NA	NA	NA	logistic
	soa1 del	Choline sulfate	0.00393301	0.00379189	0.00407412	0.21974	0.218586	0.220895	NA	NA	NA	logistic
	soa1 del	Sulfoacetic acid	0.00384872	0.00374587	0.00395158	0.215766	0.214842	0.21669	NA	NA	NA	logistic
	soa1 del	Sulfite	0.00378032	0.00369226	0.00386837	0.222443	0.221518	0.223368	NA	NA	NA	logistic
	soa1 del	Sulfate 0.2mM	0.00367588	0.00356297	0.00378878	0.212358	0.211308	0.213408	NA	NA	NA	logistic
	soa1 del	Sulfate 40mM	0.00389975	0.00376786	0.00403164	0.221672	0.220534	0.22281	NA	NA	NA	logistic
	soa1 del	W/o sulfur	0.00385225	0.00371102	0.00399348	0.226577	0.225174	0.22798	NA	NA	NA	logistic
1	Fusarium oxysporum_ENH65823	Methionine	0.144159	0.14167	0.146649	1.5942	1.59135	1.59704	5.35258	5.2297	5.47545	richards
1	Fusarium oxysporum_ENH65823	Hydroxymethane sulfonate	0.00319308	0.00306128	0.00332488	0.194725	0.193528	0.195923	NA	NA	NA	logistic
1	Fusarium oxysporum_ENH65823	Ethanesulfonate	0.0034719	0.00333294	0.00361085	0.196782	0.195709	0.197855	NA	NA	NA	logistic
1	Fusarium oxysporum_ENH65823	Propanesulfonate	0.00365429	0.00350764	0.00380093	0.232443	0.230738	0.234148	NA	NA	NA	logistic
1	Fusarium oxysporum_ENH65823	Butanesulfonate	0.00349168	0.00337934	0.00360401	0.24142	0.23955	0.243291	NA	NA	NA	logistic
1	Fusarium oxysporum_ENH65823	Heptanesulfonate	0.00326465	0.00314443	0.00338488	0.205685	0.204384	0.206985	NA	NA	NA	logistic
1	Fusarium oxysporum_ENH65823	L-cysteic acid	0.0100043	0.00946323	0.0105454	1.1577	1.03857	1.27684	7.5999	4.71173	10.4881	logistic
1	Fusarium oxysporum_ENH65823	Taurine	0.00348984	0.00334791	0.00363177	0.195045	0.193982	0.196108	NA	NA	NA	logistic
1	Fusarium oxysporum_ENH65823	Isethionate	0.00374426	0.0036048	0.00388372	0.23254	0.231032	0.234047	NA	NA	NA	logistic
1	Fusarium oxysporum_ENH65823	Choline sulfate	0.0038127	0.00367129	0.00395411	0.28415	0.281276	0.287024	NA	NA	NA	logistic
1	Fusarium oxysporum_ENH65823	Sulfoacetic acid	0.00683594	NA	NA	NA	NA	NA	NA	NA	NA	spline (OD 0.2-0.4)
1	Fusarium oxysporum_ENH65823	Sulfite	0.00381181	0.00367566	0.00394797	0.255675	0.253607	0.257743	NA	NA	NA	logistic
1	Fusarium oxysporum_ENH65823	Sulfate 0.2mM	0.00375729	0.0036065	0.00390807	0.233266	0.231647	0.234885	NA	NA	NA	logistic
1	Fusarium oxysporum_ENH65823	Sulfate 40mM	0.0141851	NA	NA	NA	NA	NA	NA	NA	NA	spline (OD 0.2-0.4)
1	Fusarium oxysporum_ENH65823	W/o sulfur	0.00399224	0.00380667	0.00417781	0.240483	0.23864	0.242327	NA	NA	NA	logistic
2	Aspergillus nidulans_XP_681611	Methionine	0.141536	0.139274	0.143797	1.63569	1.63293	1.63845	3.5976	3.49216	3.70304	logistic
2	Aspergillus nidulans_XP_681611	Hydroxymethane sulfonate	0.00603133	0.00578039	0.00628227	0.321641	0.31932	0.323961	NA	NA	NA	logistic
2	Aspergillus nidulans_XP_681611	Ethanesulfonate	0.00640672	0.00614488	0.00666856	0.318566	0.316487	0.320645	NA	NA	NA	logistic
2	Aspergillus nidulans_XP_681611	Propanesulfonate	0.00692037	0.0066371	0.00720365	0.349877	0.347462	0.352291	NA	NA	NA	logistic
2	Aspergillus nidulans_XP_681611	Butanesulfonate	0.00665504	0.00640923	0.00690085	0.367725	0.364926	0.370524	NA	NA	NA	logistic
2	Aspergillus nidulans_XP_681611	Heptanesulfonate	0.00620828	0.00596267	0.00645389	0.31677	0.314648	0.318892	NA	NA	NA	logistic
2	Aspergillus nidulans_XP_681611	L-cysteic acid	0.00677548	0.00661431	0.00693665	0.861061	0.790992	0.93113	NA	NA	NA	logistic
2	Aspergillus nidulans_XP_681611	Taurine	0.00630254	0.00603267	0.0065724	0.305011	0.303033	0.30699	NA	NA	NA	logistic
2	Aspergillus nidulans_XP_681611	Isethionate	0.00853697	0.00827694	0.00879699	0.37337	0.37168	0.37506	NA	NA	NA	logistic
2	Aspergillus nidulans_XP_681611	Choline sulfate	0.00570279	0.00542315	0.00598243	0.351901	0.347968	0.355834	NA	NA	NA	logistic
2	Aspergillus nidulans_XP_681611	Sulfoacetic acid	0.00636043	0.00610708	0.00661379	0.300462	0.298646	0.302277	NA	NA	NA	logistic
2	Aspergillus nidulans_XP_681611	Sulfite	0.00587566	0.00559	0.00616132	0.307914	0.305477	0.310351	NA	NA	NA	logistic
2	Aspergillus nidulans_XP_681611	Sulfate 0.2mM	0.00614841	0.00589173	0.00640508	0.294019	0.292205	0.295833	NA	NA	NA	logistic
2	Aspergillus nidulans_XP_681611	Sulfate 40mM	0.00609914	0.00584863	0.00634966	0.301353	0.29941	0.303296	NA	NA	NA	logistic
2	Aspergillus nidulans_XP_681611	W/o sulfur	0.00617471	0.00589761	0.0064518	0.301909	0.299865	0.303953	NA	NA	NA	logistic
3	Aspergillus nidulans_CBF80346	Methionine	0.139175	0.136627	0.141722	1.58482	1.5817	1.58793	5.16331	5.04435	5.28227	logistic
3	Aspergillus nidulans_CBF80346	Hydroxymethane sulfonate	0.00313462	0.00300565	0.00326359	0.20769	0.206139	0.20924	NA	NA	NA	logistic
3	Aspergillus nidulans_CBF80346	Ethanesulfonate	0.00396434	0.0037737	0.00415499	0.220132	0.218599	0.221666	NA	NA	NA	logistic
3	Aspergillus nidulans_CBF80346	Propanesulfonate	0.00331367	0.0031484	0.00347893	0.212088	0.210301	0.213874	NA	NA	NA	logistic
3	Aspergillus nidulans_CBF80346	Butanesulfonate	0.00446581	0.00428429	0.00464733	0.259587	0.257711	0.261463	NA	NA	NA	logistic
3	Aspergillus nidulans_CBF80346	Heptanesulfonate	0.00425802	0.00409368	0.00442237	0.230714	0.229296	0.232133	NA	NA	NA	logistic
3	Aspergillus nidulans_CBF80346	L-cysteic acid	0.00643765	0.00629024	0.00658506	0.822829	0.77608	0.869579	NA	NA	NA	logistic
3	Aspergillus nidulans_CBF80346	Taurine	0.00339361	0.0032614	0.00352582	0.217412	0.215893	0.218931	NA	NA	NA	logistic
3	Aspergillus nidulans_CBF80346	Isethionate	0.00381779	0.00369102	0.00394456	0.213192	0.212136	0.214249	NA	NA	NA	logistic
3	Aspergillus nidulans_CBF80346	Choline sulfate	0.00384309	0.0036748	0.00401137	0.245315	0.243204	0.247426	NA	NA	NA	logistic
3	Aspergillus nidulans_CBF80346	Sulfoacetic acid	0.00461765	0.00440654	0.00482876	0.22309	0.221801	0.224379	NA	NA	NA	logistic
3	Aspergillus nidulans_CBF80346	Sulfite	0.00484381	0.00464828	0.00503933	0.262235	0.260514	0.263957	NA	NA	NA	logistic
3	Aspergillus nidulans_CBF80346	Sulfate 0.2mM	0.00471934	0.00453984	0.00489884	0.242546	0.241261	0.243832	NA	NA	NA	logistic
3	Aspergillus nidulans_CBF80346	Sulfate 40mM	0.00347573	0.0033177	0.00363375	0.216255	0.214507	0.218004	NA	NA	NA	logistic
3	Aspergillus nidulans_CBF80346	W/o sulfur	0.00381709	0.00361214	0.00402205	0.19901	0.197786	0.200233	NA	NA	NA	logistic
4	Metarhizium robertsii_XP_007823832	Methionine	0.137573	0.134902	0.140243	1.57904	1.57577	1.58231	4.38104	4.25387	4.50821	logistic
4	Metarhizium robertsii_XP_007823832	Hydroxymethane sulfonate	0.0379868	0.0375128	0.0384609	1.49694	1.48652	1.50735	4.30727	4.05332	4.56122	richards
4	Metarhizium robertsii_XP_007823832	Ethanesulfonate	0.0141226	0.01375	0.0144952	0.494383	0.491264	0.497503	NA	NA	NA	richards
4	Metarhizium robertsii_XP_007823832	Propanesulfonate	0.0142962	0.0138975	0.0146949	0.507178	0.503701	0.510655	NA	NA	NA	richards
4	Metarhizium robertsii_XP_007823832	Butanesulfonate	0.015158	0.0147409	0.015575	0.603941	0.598389	0.609494	NA	NA	NA	richards
4	Metarhizium robertsii_XP_007823832	Heptanesulfonate	0.0149873	0.0145769	0.0153976	0.547724	0.543714	0.551734	NA	NA	NA	richards
4	Metarhizium robertsii_XP_007823832	L-cysteic acid	0.0279611	0.0277839	0.0281382	1.42782	1.422	1.43364	7.56919	7.40405	7.73433	logistic
4	Metarhizium robertsii_XP_007823832	Taurine	0.014149	0.0137844	0.0145135	0.497559	0.494409	0.500709	NA	NA	NA	richards
4	Metarhizium robertsii_XP_007823832	Isethionate	0.0144296	0.0140344	0.0148248	0.50128	0.498021	0.504538	NA	NA	NA	richards
4	Metarhizium robertsii_XP_007823832	Choline sulfate	0.0808877	0.0794166	0.0823588	1.60765	1.60277	1.61253	8.31983	8.08831	8.55135	richards
4	Metarhizium robertsii_XP_007823832	Sulfoacetic acid	0.0177021	0.0170651	0.0183391	0.711511	0.702159	0.720864	NA	NA	NA	richards
4	Metarhizium robertsii_XP_007823832	Sulfite	0.0855443	0.0839131	0.0871755	1.56352	1.5591	1.56794	8.25054	8.02172	8.47935	richards
4	Metarhizium robertsii_XP_007823832	Sulfate 0.2mM	0.0813264	0.0800664	0.0825864	1.57115	1.56737	1.57494	8.35502	8.15844	8.55161	richards
4	Metarhizium robertsii_XP_007823832	Sulfate 40mM	0.0880202	0.0866342	0.0894061	1.62692	1.62339	1.63046	11.6557	11.4547	11.8567	richards
4	Metarhizium robertsii_XP_007823832	W/o sulfur	0.0144845	0.0140552	0.0149138	0.505865	0.502348	0.509382	NA	NA	NA	richards
5	Aspergillus nidulans (IAM 2006)_astA	Methionine	0.143137	0.140899	0.145375	1.59331	1.59067	1.59595	5.13821	5.03886	5.23756	logistic
5	Aspergillus nidulans (IAM 2006)_astA	Hydroxymethane sulfonate	0.0342739	0.0336492	0.0348986	1.60129	1.57753	1.62506	0.456726	0.158964	0.754488	richards
5	Aspergillus nidulans (IAM 2006)_astA	Ethanesulfonate	0.0175297	0.0164465	0.0186128	0.477423	0.474338	0.480508	NA	NA	NA	richards
5	Aspergillus nidulans (IAM 2006)_astA	Propanesulfonate	0.0176219	0.0164434	0.0188004	0.48605	0.482588	0.489513	NA	NA	NA	richards
5	Aspergillus nidulans (IAM 2006)_astA	Butanesulfonate	0.0185459	0.0171521	0.0199396	0.596471	0.590525	0.602418	NA	NA	NA	richards
5	Aspergillus nidulans (IAM 2006)_astA	Heptanesulfonate	0.0192723	0.0175068	0.0210378	0.539107	0.534884	0.543329	NA	NA	NA	richards
5	Aspergillus nidulans (IAM 2006)_astA	L-cysteic acid	0.0282381	0.0278625	0.0286137	1.41119	1.39745	1.42493	NA	NA	NA	richards
5	Aspergillus nidulans (IAM 2006)_astA	Taurine	0.0198276	0.0174181	0.0222371	0.514685	0.510179	0.519191	NA	NA	NA	richards
5	Aspergillus nidulans (IAM 2006)_astA	Isethionate	0.0178221	0.0167797	0.0188646	0.489189	0.486083	0.492295	NA	NA	NA	richards
5	Aspergillus nidulans (IAM 2006)_astA	Choline sulfate	0.098708	0.0975577	0.0998582	1.60758	1.60498	1.61017	6.39121	6.28345	6.49897	logistic
5	Aspergillus nidulans (IAM 2006)_astA	Sulfoacetic acid	0.0130719	0.0123154	0.0138284	0.730866	0.71427	0.747461	NA	NA	NA	logistic
5	Aspergillus nidulans (IAM 2006)_astA	Sulfite	0.103618	0.102171	0.105064	1.59874	1.59573	1.60174	6.93079	6.80841	7.05318	logistic
5	Aspergillus nidulans (IAM 2006)_astA	Sulfate 0.2mM	0.0952629	0.0942506	0.0962752	1.59558	1.59321	1.59795	6.92215	6.80703	7.03727	richards
5	Aspergillus nidulans (IAM 2006)_astA	Sulfate 40mM	0.102497	0.101297	0.103697	1.67971	1.67716	1.68225	7.28563	7.15725	7.41401	richards
5	Aspergillus nidulans (IAM 2006)_astA	W/o sulfur	0.0171474	0.016248	0.0180467	0.469065	0.466313	0.471817	NA	NA	NA	richards
6	Metarhizium robertsii_XP_007822519	Methionine	0.139415	0.136879	0.141951	1.59166	1.58856	1.59476	4.73673	4.61821	4.85525	logistic
6	Metarhizium robertsii_XP_007822519	Hydroxymethane sulfonate	0.075563	0.074766	0.07636	1.59466	1.59168	1.59763	7.86334	7.72163	8.00506	richards
6	Metarhizium robertsii_XP_007822519	Ethanesulfonate	0.059381	0.0586051	0.060157	1.59644	1.59123	1.60165	7.35913	7.14767	7.57059	richards
6	Metarhizium robertsii_XP_007822519	Propanesulfonate	0.0162427	0.0150871	0.0173983	1.88356	1.68544	2.08167	21.113	17.762	24.464	logistic
6	Metarhizium robertsii_XP_007822519	Butanesulfonate	0.00366062	0.00352978	0.00379147	0.260802	0.258381	0.263223	NA	NA	NA	logistic
6	Metarhizium robertsii_XP_007822519	Heptanesulfonate	0.0353491	0.0347717	0.0359265	1.48872	1.47489	1.50255	11.7056	11.2864	12.1248	richards
6	Metarhizium robertsii_XP_007822519	L-cysteic acid	0.00861098	0.00766142	0.00956055	1.37715	1.17157	1.58274	17.8665	11.1951	24.538	logistic
6	Metarhizium robertsii_XP_007822519	Taurine	0.00327611	0.00314655	0.00340567	0.21318	0.211551	0.214809	NA	NA	NA	logistic
6	Metarhizium robertsii_XP_007822519	Isethionate	0.0519128	0.0510182	0.0528073	1.59035	1.58153	1.59917	6.21047	5.91256	6.50837	richards
6	Metarhizium robertsii_XP_007822519	Choline sulfate	0.00309236	0.00292407	0.00326066	0.237693	0.234643	0.240743	NA	NA	NA	logistic
6	Metarhizium robertsii_XP_007822519	Sulfoacetic acid	0.0030813	0.00296989	0.0031927	0.281864	0.277478	0.28625	NA	NA	NA	logistic
6	Metarhizium robertsii_XP_007822519	Sulfite	0.0114364	0.0113161	0.0115568	1.00155	0.974639	1.02845	0.980756	0.472158	1.48935	logistic
6	Metarhizium robertsii_XP_007822519	Sulfate 0.2mM	0.00347415	0.00334331	0.00360499	0.185833	0.184927	0.18674	NA	NA	NA	logistic
6	Metarhizium robertsii_XP_007822519	Sulfate 40mM	0.00386291	0.00363173	0.00409408	0.212568	0.210732	0.214404	NA	NA	NA	logistic
6	Metarhizium robertsii_XP_007822519	W/o sulfur	0.00381848	0.0036335	0.00400345	0.194074	0.192982	0.195166	NA	NA	NA	logistic
7	Saccharomyces uvarum_SOA1	Methionine	0.130712	0.12831	0.133114	1.57479	1.57153	1.57805	3.44619	3.3118	3.58058	richards
7	Saccharomyces uvarum_SOA1	Hydroxymethane sulfonate	0.108902	0.107595	0.110209	1.60392	1.60163	1.60621	6.87945	6.76101	6.9979	richards
7	Saccharomyces uvarum_SOA1	Ethanesulfonate	0.0734818	0.0724298	0.0745339	1.58921	1.58542	1.59301	9.25581	9.04883	9.4628	richards
7	Saccharomyces uvarum_SOA1	Propanesulfonate	0.0748362	0.0735425	0.07613	1.56436	1.56038	1.56835	11.1482	10.8958	11.4007	richards
7	Saccharomyces uvarum_SOA1	Butanesulfonate	0.0795173	0.078488	0.0805466	1.59056	1.58741	1.59371	8.39812	8.22453	8.57171	richards
7	Saccharomyces uvarum_SOA1	Heptanesulfonate	0.0781706	0.0774316	0.0789096	1.57781	1.57547	1.58015	7.68256	7.55605	7.80908	richards
7	Saccharomyces uvarum_SOA1	L-cysteic acid	0.00754382	0.00690514	0.0081825	1.2473	1.09092	1.40367	6.97904	1.41128	12.5468	logistic
7	Saccharomyces uvarum_SOA1	Taurine	0.00382403	0.00372035	0.0039277	0.291621	0.289247	0.293996	NA	NA	NA	logistic
7	Saccharomyces uvarum_SOA1	Isethionate	0.0659189	0.0651053	0.0667325	1.58573	1.58191	1.58956	7.8472	7.65539	8.03902	richards
7	Saccharomyces uvarum_SOA1	Choline sulfate	0.00649447	0.00644181	0.00654713	0.690484	0.664452	0.716516	NA	NA	NA	richards
7	Saccharomyces uvarum_SOA1	Sulfoacetic acid	0.0028215	0.0027125	0.0029305	0.390708	0.368759	0.412657	NA	NA	NA	logistic
7	Saccharomyces uvarum_SOA1	Sulfite	0.0915082	0.0903246	0.0926918	1.60641	1.60336	1.60947	5.95317	5.80887	6.09748	richards
7	Saccharomyces uvarum_SOA1	Sulfate 0.2mM	0.00320279	0.00305148	0.0033541	0.265479	0.261926	0.269033	NA	NA	NA	logistic
7	Saccharomyces uvarum_SOA1	Sulfate 40mM	0.0989234	0.0946268	0.10322	1.64837	1.63762	1.65911	10.6733	10.2631	11.0834	logistic
7	Saccharomyces uvarum_SOA1	W/o sulfur	0.00446615	0.00432134	0.00461095	0.260247	0.258571	0.261924	NA	NA	NA	logistic
8	Saccharomyces eubayanus_SOA1	Methionine	0.129351	0.127049	0.131653	1.55428	1.55119	1.55737	3.8346	3.70235	3.96685	richards
8	Saccharomyces eubayanus_SOA1	Hydroxymethane sulfonate	0.0971957	0.0951041	0.0992874	1.58815	1.58333	1.59296	7.31619	7.11662	7.51576	logistic
8	Saccharomyces eubayanus_SOA1	Ethanesulfonate	0.0681245	0.067236	0.0690131	1.58012	1.57647	1.58377	9.96037	9.75686	10.1639	richards
8	Saccharomyces eubayanus_SOA1	Propanesulfonate	0.0690823	0.0680906	0.070074	1.55864	1.55509	1.56219	11.8931	11.6666	12.1196	richards
8	Saccharomyces eubayanus_SOA1	Butanesulfonate	0.0733663	0.0723514	0.0743812	1.57031	1.56681	1.5738	9.70985	9.50933	9.91037	richards
8	Saccharomyces eubayanus_SOA1	Heptanesulfonate	0.0725206	0.0718259	0.0732153	1.56829	1.56583	1.57076	8.76472	8.62556	8.90387	richards
8	Saccharomyces eubayanus_SOA1	L-cysteic acid	0.00648451	0.00630965	0.00665937	0.560869	0.523057	0.598681	NA	NA	NA	richards
8	Saccharomyces eubayanus_SOA1	Taurine	0.00368897	0.00357271	0.00380522	0.283513	0.280879	0.286148	NA	NA	NA	logistic
8	Saccharomyces eubayanus_SOA1	Isethionate	0.0612449	0.0604137	0.0620761	1.58033	1.57579	1.58487	8.50603	8.27896	8.73311	richards
8	Saccharomyces eubayanus_SOA1	Choline sulfate	0.00579528	0.00570222	0.00588834	0.489634	0.484076	0.495192	NA	NA	NA	logistic
8	Saccharomyces eubayanus_SOA1	Sulfoacetic acid	0.0033011	0.00312805	0.00347415	0.27403	0.269933	0.278126	NA	NA	NA	logistic
8	Saccharomyces eubayanus_SOA1	Sulfite	0.0839213	0.082719	0.0851237	1.57992	1.57648	1.58336	6.97057	6.79515	7.14598	richards
8	Saccharomyces eubayanus_SOA1	Sulfate 0.2mM	0.00395222	0.00375959	0.00414484	0.251129	0.249005	0.253252	NA	NA	NA	logistic
8	Saccharomyces eubayanus_SOA1	Sulfate 40mM	0.0997064	0.0960983	0.103315	1.62377	1.61819	1.62935	16.8279	16.3792	17.2765	richards
8	Saccharomyces eubayanus_SOA1	W/o sulfur	0.00421247	0.00398624	0.0044387	0.231981	0.230331	0.233632	NA	NA	NA	logistic
9	Saccharomyces cerevisiae_SOA1	Methionine	0.144707	0.141786	0.147628	1.60904	1.60571	1.61237	5.44968	5.30386	5.5955	richards
9	Saccharomyces cerevisiae_SOA1	Hydroxymethane sulfonate	0.120791	0.118723	0.12286	1.60776	1.60441	1.6111	6.74799	6.61819	6.8778	logistic
9	Saccharomyces cerevisiae_SOA1	Ethanesulfonate	0.075959	0.0749504	0.0769677	1.57939	1.57603	1.58275	10.2547	10.0686	10.4407	richards
9	Saccharomyces cerevisiae_SOA1	Propanesulfonate	0.0797095	0.0773208	0.0820982	1.59655	1.59013	1.60297	15.686	15.2519	16.1202	richards
9	Saccharomyces cerevisiae_SOA1	Butanesulfonate	0.0882332	0.0869276	0.0895388	1.57785	1.57464	1.58105	9.33519	9.15581	9.51457	richards
9	Saccharomyces cerevisiae_SOA1	Heptanesulfonate	0.0868664	0.0859732	0.0877596	1.57123	1.56887	1.5736	7.5895	7.46767	7.71132	richards
9	Saccharomyces cerevisiae_SOA1	L-cysteic acid	0.0370397	0.0364443	0.0376351	1.45573	1.44449	1.46697	12.5669	12.1734	12.9604	richards
9	Saccharomyces cerevisiae_SOA1	Taurine	0.0290834	0.028928	0.0292389	1.40409	1.39952	1.40867	9.52896	9.39647	9.66146	logistic
9	Saccharomyces cerevisiae_SOA1	Isethionate	0.0706527	0.0697744	0.071531	1.61003	1.60641	1.61366	9.27981	9.09296	9.46665	richards
9	Saccharomyces cerevisiae_SOA1	Choline sulfate	0.0576474	0.0538668	0.061428	1.58895	1.57648	1.60141	28.7179	27.1891	30.2468	richards
9	Saccharomyces cerevisiae_SOA1	Sulfoacetic acid	0.0324808	0.0320248	0.0329367	1.28169	1.27333	1.29004	9.42308	9.08181	9.76434	richards
9	Saccharomyces cerevisiae_SOA1	Sulfite	0.119975	0.117994	0.121956	1.60408	1.60086	1.6073	6.66914	6.54343	6.79485	logistic
9	Saccharomyces cerevisiae_SOA1	Sulfate 0.2mM	0.0058784	0.00554706	0.00620973	0.274092	0.272222	0.275962	NA	NA	NA	logistic
9	Saccharomyces cerevisiae_SOA1	Sulfate 40mM	0.123035	0.118302	0.127769	1.7086	1.70268	1.71452	13.8246	13.428	14.2212	richards
9	Saccharomyces cerevisiae_SOA1	W/o sulfur	0.00446615	0.00432134	0.00461095	0.260247	0.258571	0.261924	NA	NA	NA	logistic
10	Ogataea parapolymorpha_XP_013932458	Methionine	0.130856	0.128275	0.133437	1.56221	1.55878	1.56564	3.87673	3.73101	4.02246	richards
10	Ogataea parapolymorpha_XP_013932458	Hydroxymethane sulfonate	0.00402476	0.00382363	0.00422589	0.234442	0.232719	0.236164	NA	NA	NA	logistic
10	Ogataea parapolymorpha_XP_013932458	Ethanesulfonate	0.00423856	0.00403124	0.00444588	0.237064	0.235411	0.238718	NA	NA	NA	logistic
10	Ogataea parapolymorpha_XP_013932458	Propanesulfonate	0.00420287	0.00398739	0.00441835	0.242589	0.240712	0.244467	NA	NA	NA	logistic
10	Ogataea parapolymorpha_XP_013932458	Butanesulfonate	0.00411278	0.00393152	0.00429404	0.273604	0.271139	0.27607	NA	NA	NA	logistic
10	Ogataea parapolymorpha_XP_013932458	Heptanesulfonate	0.00388037	0.00368618	0.00407456	0.267111	0.26437	0.269852	NA	NA	NA	logistic
10	Ogataea parapolymorpha_XP_013932458	L-cysteic acid	0.00396971	0.00382485	0.00411458	0.330818	0.326358	0.335278	NA	NA	NA	logistic
10	Ogataea parapolymorpha_XP_013932458	Taurine	0.00448293	0.00425465	0.00471122	0.245443	0.243663	0.247223	NA	NA	NA	logistic
10	Ogataea parapolymorpha_XP_013932458	Isethionate	0.00420841	0.00398684	0.00442998	0.241845	0.240028	0.243663	NA	NA	NA	logistic
10	Ogataea parapolymorpha_XP_013932458	Choline sulfate	0.00365337	0.00344492	0.00386182	0.288468	0.28432	0.292616	NA	NA	NA	logistic
10	Ogataea parapolymorpha_XP_013932458	Sulfoacetic acid	0.00439476	0.00417676	0.00461276	0.250708	0.248867	0.252549	NA	NA	NA	logistic
10	Ogataea parapolymorpha_XP_013932458	Sulfite	0.00509823	0.00488656	0.0053099	0.284859	0.282902	0.286816	NA	NA	NA	logistic
10	Ogataea parapolymorpha_XP_013932458	Sulfate 0.2mM	0.00477467	0.00454756	0.00500177	0.280525	0.278266	0.282784	NA	NA	NA	logistic
10	Ogataea parapolymorpha_XP_013932458	Sulfate 40mM	0.00352627	0.00336415	0.00368838	0.342574	0.335113	0.350036	NA	NA	NA	logistic
10	Ogataea parapolymorpha_XP_013932458	W/o sulfur	0.00415569	0.00385168	0.0044597	0.23299	0.230928	0.235053	NA	NA	NA	logistic
11	Saccharomyces uvarum_SOA2	Methionine	0.137561	0.133839	0.141282	1.67589	1.67059	1.68118	4.30405	4.10899	4.49912	richards
11	Saccharomyces uvarum_SOA2	Hydroxymethane sulfonate	0.106632	0.104725	0.108539	1.7263	1.72237	1.73023	11.1327	10.935	11.3303	richards
11	Saccharomyces uvarum_SOA2	Ethanesulfonate	0.081029	0.0791716	0.0828863	1.76123	1.75446	1.76801	15.588	15.2441	15.9319	richards
11	Saccharomyces uvarum_SOA2	Propanesulfonate	0.0772887	0.0751148	0.0794625	1.68655	1.67919	1.6939	19.0455	18.6035	19.4874	richards
11	Saccharomyces uvarum_SOA2	Butanesulfonate	0.0878154	0.0861167	0.0895141	1.71421	1.70925	1.71917	12.7224	12.4636	12.9811	richards
11	Saccharomyces uvarum_SOA2	Heptanesulfonate	0.0820945	0.0810105	0.0831785	1.68817	1.68453	1.6918	10.7683	10.587	10.9497	richards
11	Saccharomyces uvarum_SOA2	L-cysteic acid	0.00261383	0.00251425	0.00271341	0.234244	0.231477	0.237012	NA	NA	NA	logistic
11	Saccharomyces uvarum_SOA2	Taurine	0.0111189	0.01103	0.0112077	0.827556	0.807324	0.847788	7.74922	7.4173	8.08114	richards
11	Saccharomyces uvarum_SOA2	Isethionate	0.069495	0.0683892	0.0706007	1.70799	1.70253	1.71346	12.5155	12.2553	12.7757	richards
11	Saccharomyces uvarum_SOA2	Choline sulfate	0.00317708	0.00308396	0.00327019	0.236853	0.235235	0.238471	NA	NA	NA	logistic
11	Saccharomyces uvarum_SOA2	Sulfoacetic acid	0.0313895	0.0267641	0.0360148	1.01182	0.946496	1.07714	38.19	34.1207	42.2593	richards
11	Saccharomyces uvarum_SOA2	Sulfite	0.0555749	0.0538505	0.0572993	1.43941	1.42934	1.44947	10.9861	10.4685	11.5037	richards
11	Saccharomyces uvarum_SOA2	Sulfate 0.2mM	0.00323742	0.00308185	0.00339298	0.19944	0.198169	0.20071	NA	NA	NA	logistic
11	Saccharomyces uvarum_SOA2	Sulfate 40mM	0.00335981	0.00323984	0.00347978	0.212099	0.21091	0.213288	NA	NA	NA	logistic
11	Saccharomyces uvarum_SOA2	W/o sulfur	0.00325086	0.0031205	0.00338122	0.194554	0.193502	0.195607	NA	NA	NA	logistic
12	Saccharomyces eubayanus_SOA2	Methionine	0.126622	0.123074	0.13017	1.62803	1.62246	1.63359	4.46767	4.2568	4.67854	richards
12	Saccharomyces eubayanus_SOA2	Hydroxymethane sulfonate	0.0594193	0.0578737	0.0609648	1.66418	1.65367	1.67469	23.7541	23.2376	24.2707	richards
12	Saccharomyces eubayanus_SOA2	Ethanesulfonate	0.0753941	0.0739438	0.0768444	1.7461	1.73969	1.75251	13.1181	12.8217	13.4146	richards
12	Saccharomyces eubayanus_SOA2	Propanesulfonate	0.0791825	0.0774676	0.0808974	1.7021	1.69604	1.70815	14.0277	13.7076	14.3478	richards
12	Saccharomyces eubayanus_SOA2	Butanesulfonate	0.0837195	0.0824522	0.0849869	1.69008	1.68585	1.69432	10.1332	9.93261	10.3338	richards
12	Saccharomyces eubayanus_SOA2	Heptanesulfonate	0.0753819	0.0745603	0.0762035	1.68165	1.6782	1.68511	8.92681	8.77148	9.08214	richards
12	Saccharomyces eubayanus_SOA2	L-cysteic acid	0.00290938	0.00282036	0.0029984	0.254145	0.251213	0.257078	NA	NA	NA	logistic
12	Saccharomyces eubayanus_SOA2	Taurine	0.0032811	0.00322041	0.0033418	0.257756	0.256184	0.259329	NA	NA	NA	logistic
12	Saccharomyces eubayanus_SOA2	Isethionate	0.0595479	0.0584772	0.0606186	1.69624	1.6883	1.70418	13.5798	13.2468	13.9127	richards
12	Saccharomyces eubayanus_SOA2	Choline sulfate	0.00319065	0.00308244	0.00329887	0.201952	0.200867	0.203037	NA	NA	NA	logistic
12	Saccharomyces eubayanus_SOA2	Sulfoacetic acid	0.00304736	0.00293779	0.00315693	0.211025	0.209537	0.212513	NA	NA	NA	logistic
12	Saccharomyces eubayanus_SOA2	Sulfite	0.0056407	0.0056021	0.00567929	0.644715	0.630542	0.658887	NA	NA	NA	logistic
12	Saccharomyces eubayanus_SOA2	Sulfate 0.2mM	0.00312703	0.00304078	0.00321327	0.200862	0.199935	0.201789	NA	NA	NA	logistic
12	Saccharomyces eubayanus_SOA2	Sulfate 40mM	0.00348884	0.0034047	0.00357299	0.209524	0.208717	0.210332	NA	NA	NA	logistic
12	Saccharomyces eubayanus_SOA2	W/o sulfur	0.0032891	0.00316803	0.00341017	0.210575	0.209275	0.211876	NA	NA	NA	logistic
13	Ogataea parapolymorpha_XP_013935289	Methionine	0.12984	0.127466	0.132213	1.55253	1.54944	1.55561	4.02184	3.89712	4.14655	logistic
13	Ogataea parapolymorpha_XP_013935289	Hydroxymethane sulfonate	0.114016	0.112133	0.115899	1.62444	1.62106	1.62781	6.07691	5.94299	6.21082	logistic
13	Ogataea parapolymorpha_XP_013935289	Ethanesulfonate	0.0783592	0.0775054	0.079213	1.58101	1.57838	1.58365	8.68947	8.54134	8.83759	richards
13	Ogataea parapolymorpha_XP_013935289	Propanesulfonate	0.0824951	0.081084	0.0839062	1.59473	1.59108	1.59838	10.7914	10.5585	11.0242	richards
13	Ogataea parapolymorpha_XP_013935289	Butanesulfonate	0.0870143	0.0861778	0.0878508	1.59834	1.59613	1.60054	6.9794	6.8623	7.0965	richards
13	Ogataea parapolymorpha_XP_013935289	Heptanesulfonate	0.0835662	0.082846	0.0842864	1.59444	1.59238	1.59651	6.7464	6.6384	6.85441	richards
13	Ogataea parapolymorpha_XP_013935289	L-cysteic acid	0.0350207	0.034733	0.0353084	1.50995	1.50328	1.51662	10.8656	10.643	11.0882	richards
13	Ogataea parapolymorpha_XP_013935289	Taurine	0.0523421	0.0516502	0.0530339	1.59708	1.59099	1.60317	7.76797	7.51947	8.01647	richards
13	Ogataea parapolymorpha_XP_013935289	Isethionate	0.0699384	0.0691927	0.070684	1.58982	1.58674	1.5929	6.90158	6.74494	7.05823	richards
13	Ogataea parapolymorpha_XP_013935289	Choline sulfate	0.0720331	0.0703185	0.0737476	1.59863	1.59435	1.60291	19.4232	19.0088	19.8375	richards
13	Ogataea parapolymorpha_XP_013935289	Sulfoacetic acid	0.029635	0.0293889	0.029881	1.32555	1.31939	1.33171	8.27929	8.04787	8.5107	richards
13	Ogataea parapolymorpha_XP_013935289	Sulfite	0.0988699	0.0975563	0.100184	1.61132	1.60838	1.61425	5.62922	5.50623	5.75221	logistic
13	Ogataea parapolymorpha_XP_013935289	Sulfate 0.2mM	0.0777346	0.0732658	0.0822034	1.5774	1.56887	1.58592	25.7815	24.8273	26.7357	richards
13	Ogataea parapolymorpha_XP_013935289	Sulfate 40mM	0.123578	0.121947	0.125209	1.64994	1.64774	1.65215	7.94516	7.82213	8.06819	richards
13	Ogataea parapolymorpha_XP_013935289	W/o sulfur	0.00647515	0.00628107	0.00666924	0.369832	0.367224	0.372439	NA	NA	NA	logistic
14	Aspergillus nidulans_CBF74694	Methionine	0.137763	0.135465	0.14006	1.57271	1.56988	1.57554	5.36161	5.25298	5.47025	logistic
14	Aspergillus nidulans_CBF74694	Hydroxymethane sulfonate	0.00324876	0.00310622	0.0033913	0.203452	0.2021	0.204804	NA	NA	NA	logistic
14	Aspergillus nidulans_CBF74694	Ethanesulfonate	0.00278423	0.0026542	0.00291425	0.182445	0.181199	0.183691	NA	NA	NA	logistic
14	Aspergillus nidulans_CBF74694	Propanesulfonate	0.00267362	0.0025225	0.00282475	0.191875	0.190138	0.193612	NA	NA	NA	logistic
14	Aspergillus nidulans_CBF74694	Butanesulfonate	0.00268947	0.00258022	0.00279872	0.19971	0.198098	0.201323	NA	NA	NA	logistic
14	Aspergillus nidulans_CBF74694	Heptanesulfonate	0.00268162	0.00256055	0.00280269	0.190973	0.189478	0.192468	NA	NA	NA	logistic
14	Aspergillus nidulans_CBF74694	L-cysteic acid	0.00300001	0.00295968	0.00304034	0.451083	0.425898	0.476268	NA	NA	NA	logistic
14	Aspergillus nidulans_CBF74694	Taurine	0.00280813	0.00266363	0.00295263	0.186532	0.185098	0.187965	NA	NA	NA	logistic
14	Aspergillus nidulans_CBF74694	Isethionate	0.00301024	0.00283399	0.00318649	0.195191	0.193574	0.196809	NA	NA	NA	logistic
14	Aspergillus nidulans_CBF74694	Choline sulfate	0.00254105	0.00241867	0.00266343	0.214711	0.212093	0.217328	NA	NA	NA	logistic
14	Aspergillus nidulans_CBF74694	Sulfoacetic acid	0.00285842	0.00271834	0.0029985	0.183407	0.182131	0.184684	NA	NA	NA	logistic
14	Aspergillus nidulans_CBF74694	Sulfite	0.00286009	0.00274184	0.00297834	0.196303	0.194888	0.197718	NA	NA	NA	logistic
14	Aspergillus nidulans_CBF74694	Sulfate 0.2mM	0.00272995	0.0025932	0.0028667	0.184055	0.182671	0.185439	NA	NA	NA	logistic
14	Aspergillus nidulans_CBF74694	Sulfate 40mM	0.00345884	0.00332029	0.0035974	0.208173	0.206762	0.209585	NA	NA	NA	logistic
14	Aspergillus nidulans_CBF74694	W/o sulfur	0.00314483	0.00296894	0.00332071	0.188413	0.187078	0.189748	NA	NA	NA	logistic
15	Metarhizium robertsii_XP_007821441	Methionine	0.137017	0.134237	0.139796	1.59048	1.58688	1.59408	4.50293	4.35832	4.64754	richards
15	Metarhizium robertsii_XP_007821441	Hydroxymethane sulfonate	0.00320109	-0.00150963	0.00791182	1.04392	-0.90647	2.99431	NA	NA	NA	logistic
15	Metarhizium robertsii_XP_007821441	Ethanesulfonate	0.00304019	0.0029037	0.00317668	0.21434	0.212425	0.216255	NA	NA	NA	logistic
15	Metarhizium robertsii_XP_007821441	Propanesulfonate	0.00260456	0.00247294	0.00273618	0.262718	0.256795	0.268641	NA	NA	NA	logistic
15	Metarhizium robertsii_XP_007821441	Butanesulfonate	0.00374815	0.00366312	0.00383319	0.246503	0.24518	0.247826	NA	NA	NA	logistic
15	Metarhizium robertsii_XP_007821441	Heptanesulfonate	0.00311781	0.0030231	0.00321252	0.228143	0.226409	0.229876	NA	NA	NA	logistic
15	Metarhizium robertsii_XP_007821441	L-cysteic acid	0.00543784	0.00315099	0.0077247	0.299576	0.287867	0.311285	NA	NA	NA	richards
15	Metarhizium robertsii_XP_007821441	Taurine	0.00329882	0.00319909	0.00339854	0.218818	0.217478	0.220158	NA	NA	NA	logistic
15	Metarhizium robertsii_XP_007821441	Isethionate	0.00323946	0.00312261	0.00335631	0.222745	0.221081	0.224408	NA	NA	NA	logistic
15	Metarhizium robertsii_XP_007821441	Choline sulfate	0.00311856	0.00299477	0.00324235	0.249778	0.246869	0.252687	NA	NA	NA	logistic
15	Metarhizium robertsii_XP_007821441	Sulfoacetic acid	0.00346358	0.0033663	0.00356087	0.22498	0.223697	0.226262	NA	NA	NA	logistic
15	Metarhizium robertsii_XP_007821441	Sulfite	0.00339238	0.00329366	0.00349111	0.235437	0.233796	0.237078	NA	NA	NA	logistic
15	Metarhizium robertsii_XP_007821441	Sulfate 0.2mM	0.00309418	0.00297394	0.00321441	0.214904	0.21318	0.216627	NA	NA	NA	logistic
15	Metarhizium robertsii_XP_007821441	Sulfate 40mM	0.00377497	0.00365483	0.00389511	0.22485	0.223662	0.226038	NA	NA	NA	logistic
15	Metarhizium robertsii_XP_007821441	W/o sulfur	0.00340527	0.00328659	0.00352396	0.235139	0.233386	0.236892	NA	NA	NA	logistic
16	Aspergillus nidulans_XP_660670	Methionine	0.139393	0.136765	0.142022	1.59607	1.59285	1.5993	4.46676	4.34355	4.58997	logistic
16	Aspergillus nidulans_XP_660670	Hydroxymethane sulfonate	0.00358386	0.00341855	0.00374918	0.207226	0.205746	0.208706	NA	NA	NA	logistic
16	Aspergillus nidulans_XP_660670	Ethanesulfonate	0.00369828	0.00352129	0.00387527	0.209038	0.207548	0.210528	NA	NA	NA	logistic
16	Aspergillus nidulans_XP_660670	Propanesulfonate	0.00401307	0.00381456	0.00421158	0.231212	0.229382	0.233043	NA	NA	NA	logistic
16	Aspergillus nidulans_XP_660670	Butanesulfonate	0.00393126	0.00376275	0.00409978	0.26651	0.263844	0.269176	NA	NA	NA	logistic
16	Aspergillus nidulans_XP_660670	Heptanesulfonate	0.00378627	0.00360968	0.00396286	0.234785	0.232774	0.236796	NA	NA	NA	logistic
16	Aspergillus nidulans_XP_660670	L-cysteic acid	0.0083682	0.00799358	0.00874282	1.12855	1.0401	1.217	NA	NA	NA	logistic
16	Aspergillus nidulans_XP_660670	Taurine	0.00382629	0.00363805	0.00401453	0.214352	0.212797	0.215908	NA	NA	NA	logistic
16	Aspergillus nidulans_XP_660670	Isethionate	0.00369449	0.0034955	0.00389348	0.232381	0.230278	0.234483	NA	NA	NA	logistic
16	Aspergillus nidulans_XP_660670	Choline sulfate	0.00346319	0.00331864	0.00360774	0.281925	0.27814	0.285711	NA	NA	NA	logistic
16	Aspergillus nidulans_XP_660670	Sulfoacetic acid	0.00401039	0.00383411	0.00418668	0.222491	0.221017	0.223964	NA	NA	NA	logistic
16	Aspergillus nidulans_XP_660670	Sulfite	0.0040182	0.00382465	0.00421176	0.243479	0.241366	0.245592	NA	NA	NA	logistic
16	Aspergillus nidulans_XP_660670	Sulfate 0.2mM	0.00400854	0.00377379	0.00424328	0.223466	0.221574	0.225358	NA	NA	NA	logistic
16	Aspergillus nidulans_XP_660670	Sulfate 40mM	0.00492248	0.00466277	0.00518219	0.276593	0.274209	0.278977	NA	NA	NA	logistic
16	Aspergillus nidulans_XP_660670	W/o sulfur	0.00372047	0.00348349	0.00395744	0.235949	0.233361	0.238536	NA	NA	NA	logistic
17	Aspergillus nidulans_XP_660563	Methionine	0.130472	0.128495	0.132448	1.59923	1.59657	1.60189	3.48001	3.37402	3.586	logistic
17	Aspergillus nidulans_XP_660563	Hydroxymethane sulfonate	0.00602757	0.0058087	0.00624644	0.318262	0.316203	0.320321	NA	NA	NA	logistic
17	Aspergillus nidulans_XP_660563	Ethanesulfonate	0.00578645	0.00557183	0.00600108	0.314339	0.312231	0.316447	NA	NA	NA	logistic
17	Aspergillus nidulans_XP_660563	Propanesulfonate	0.0062727	0.00602252	0.00652288	0.327491	0.325204	0.329779	NA	NA	NA	logistic
17	Aspergillus nidulans_XP_660563	Butanesulfonate	0.00656975	0.00632998	0.00680953	0.354815	0.352211	0.357419	NA	NA	NA	logistic
17	Aspergillus nidulans_XP_660563	Heptanesulfonate	0.00585213	0.00565045	0.00605382	0.328198	0.325938	0.330459	NA	NA	NA	logistic
17	Aspergillus nidulans_XP_660563	L-cysteic acid	0.00641114	0.00624664	0.00657564	0.535042	0.525371	0.544713	NA	NA	NA	logistic
17	Aspergillus nidulans_XP_660563	Taurine	0.00581131	0.00559794	0.00602468	0.311141	0.309108	0.313175	NA	NA	NA	logistic
17	Aspergillus nidulans_XP_660563	Isethionate	0.00646886	0.00620625	0.00673146	0.331622	0.329312	0.333931	NA	NA	NA	logistic
17	Aspergillus nidulans_XP_660563	Choline sulfate	0.00610004	0.00584049	0.00635959	0.381333	0.377456	0.38521	NA	NA	NA	logistic
17	Aspergillus nidulans_XP_660563	Sulfoacetic acid	0.00620772	0.00596955	0.00644589	0.308407	0.306506	0.310307	NA	NA	NA	logistic
17	Aspergillus nidulans_XP_660563	Sulfite	0.00645534	0.00619062	0.00672007	0.322075	0.319926	0.324224	NA	NA	NA	logistic
17	Aspergillus nidulans_XP_660563	Sulfate 0.2mM	0.00620883	0.00596107	0.00645659	0.310291	0.308324	0.312258	NA	NA	NA	logistic
17	Aspergillus nidulans_XP_660563	Sulfate 40mM	0.00638201	0.00612142	0.0066426	0.315023	0.312995	0.31705	NA	NA	NA	logistic
17	Aspergillus nidulans_XP_660563	W/o sulfur	0.00629952	0.00601275	0.00658629	0.316314	0.314037	0.318591	NA	NA	NA	logistic
18	Aspergillus nidulans_XP_661733	Methionine	0.135827	0.13297	0.138685	1.5911	1.58736	1.59483	4.49329	4.34163	4.64495	richards
18	Aspergillus nidulans_XP_661733	Hydroxymethane sulfonate	0.00489336	0.00432633	0.00546038	0.267482	0.263988	0.270975	NA	NA	NA	richards
18	Aspergillus nidulans_XP_661733	Ethanesulfonate	0.00379258	0.00370576	0.0038794	0.238106	0.236933	0.239279	NA	NA	NA	logistic
18	Aspergillus nidulans_XP_661733	Propanesulfonate	0.00554544	0.00488587	0.00620501	0.248609	0.246725	0.250492	NA	NA	NA	richards
18	Aspergillus nidulans_XP_661733	Butanesulfonate	0.00594657	0.00522429	0.00666884	0.278582	0.275782	0.281382	NA	NA	NA	richards
18	Aspergillus nidulans_XP_661733	Heptanesulfonate	0.00389858	0.0037923	0.00400487	0.260616	0.258886	0.262347	NA	NA	NA	logistic
18	Aspergillus nidulans_XP_661733	L-cysteic acid	0.030405	0.0299197	0.0308903	1.30055	1.28849	1.31261	17.2018	16.7585	17.6452	richards
18	Aspergillus nidulans_XP_661733	Taurine	0.00416541	0.00407099	0.00425983	0.227909	0.227044	0.228774	NA	NA	NA	logistic
18	Aspergillus nidulans_XP_661733	Isethionate	0.00488931	0.00437162	0.005407	0.269401	0.265967	0.272835	NA	NA	NA	richards
18	Aspergillus nidulans_XP_661733	Choline sulfate	0.00364305	0.00356395	0.00372215	0.257249	0.255747	0.258752	NA	NA	NA	logistic
18	Aspergillus nidulans_XP_661733	Sulfoacetic acid	0.0174408	0.0165182	0.0183634	0.777189	0.744987	0.809391	26.9108	24.9545	28.8672	richards
18	Aspergillus nidulans_XP_661733	Sulfite	0.00469708	0.00452296	0.00487121	0.274468	0.272574	0.276363	NA	NA	NA	logistic
18	Aspergillus nidulans_XP_661733	Sulfate 0.2mM	0.00456768	0.00434214	0.00479321	0.264256	0.261952	0.26656	NA	NA	NA	logistic
18	Aspergillus nidulans_XP_661733	Sulfate 40mM	0.0588469	0.0540601	0.0636338	1.56989	1.54352	1.59627	39.1808	37.3563	41.0054	richards
18	Aspergillus nidulans_XP_661733	W/o sulfur	0.0043616	0.00426178	0.00446141	0.25493	0.25375	0.25611	NA	NA	NA	logistic
19	Ogataea parapolymorpha_XP_013936897	Methionine	0.123003	0.120697	0.125309	1.57014	1.5667	1.57358	2.97356	2.831	3.11612	richards
19	Ogataea parapolymorpha_XP_013936897	Hydroxymethane sulfonate	0.00499093	0.00473394	0.00524791	0.302656	0.299976	0.305335	NA	NA	NA	logistic
19	Ogataea parapolymorpha_XP_013936897	Ethanesulfonate	0.00513484	0.00486596	0.00540371	0.296076	0.29359	0.298561	NA	NA	NA	logistic
19	Ogataea parapolymorpha_XP_013936897	Propanesulfonate	0.0048583	0.00463259	0.00508402	0.2961	0.293607	0.298592	NA	NA	NA	logistic
19	Ogataea parapolymorpha_XP_013936897	Butanesulfonate	0.00489743	0.00462553	0.00516933	0.323093	0.319439	0.326747	NA	NA	NA	logistic
19	Ogataea parapolymorpha_XP_013936897	Heptanesulfonate	0.00550974	0.00524701	0.00577247	0.334104	0.331077	0.33713	NA	NA	NA	logistic
19	Ogataea parapolymorpha_XP_013936897	L-cysteic acid	0.00556616	0.00534814	0.00578417	0.39137	0.386955	0.395785	NA	NA	NA	logistic
19	Ogataea parapolymorpha_XP_013936897	Taurine	0.00479682	0.0045168	0.00507685	0.316538	0.312852	0.320224	NA	NA	NA	logistic
19	Ogataea parapolymorpha_XP_013936897	Isethionate	0.00490016	0.0045947	0.00520563	0.288595	0.286028	0.291162	NA	NA	NA	logistic
19	Ogataea parapolymorpha_XP_013936897	Choline sulfate	0.00441365	0.00416991	0.00465739	0.334776	0.329958	0.339595	NA	NA	NA	logistic
19	Ogataea parapolymorpha_XP_013936897	Sulfoacetic acid	0.00474324	0.00446253	0.00502395	0.274548	0.272025	0.27707	NA	NA	NA	logistic
19	Ogataea parapolymorpha_XP_013936897	Sulfite	0.0046333	0.00441898	0.00484762	0.284127	0.281701	0.286553	NA	NA	NA	logistic
19	Ogataea parapolymorpha_XP_013936897	Sulfate 0.2mM	0.00476532	0.00453002	0.00500062	0.293538	0.29093	0.296146	NA	NA	NA	logistic
19	Ogataea parapolymorpha_XP_013936897	Sulfate 40mM	0.00462066	0.00438775	0.00485357	0.300599	0.297621	0.303577	NA	NA	NA	logistic
19	Ogataea parapolymorpha_XP_013936897	W/o sulfur	0.00480109	0.00453304	0.00506914	0.283402	0.280862	0.285941	NA	NA	NA	logistic
20	Aspergillus nidulans_XP_661711	Methionine	0.139373	0.136748	0.141998	1.59622	1.59301	1.59942	4.46617	4.34307	4.58927	logistic
20	Aspergillus nidulans_XP_661711	Hydroxymethane sulfonate	0.00356669	0.0034018	0.00373158	0.20746	0.205977	0.208943	NA	NA	NA	logistic
20	Aspergillus nidulans_XP_661711	Ethanesulfonate	0.00367516	0.00349785	0.00385247	0.209333	0.207828	0.210839	NA	NA	NA	logistic
20	Aspergillus nidulans_XP_661711	Propanesulfonate	0.00398878	0.00379043	0.00418712	0.231551	0.229707	0.233394	NA	NA	NA	logistic
20	Aspergillus nidulans_XP_661711	Butanesulfonate	0.00391629	0.00374881	0.00408377	0.26688	0.264223	0.269538	NA	NA	NA	logistic
20	Aspergillus nidulans_XP_661711	Heptanesulfonate	0.00376899	0.00359326	0.00394472	0.235084	0.233074	0.237094	NA	NA	NA	logistic
20	Aspergillus nidulans_XP_661711	L-cysteic acid	0.00852147	0.00811488	0.00892806	1.16111	1.06612	1.2561	5.14483	2.33333	7.95634	logistic
20	Aspergillus nidulans_XP_661711	Taurine	0.00380494	0.00361701	0.00399287	0.214618	0.213055	0.216181	NA	NA	NA	logistic
20	Aspergillus nidulans_XP_661711	Isethionate	0.00367353	0.00347556	0.0038715	0.23271	0.230603	0.234817	NA	NA	NA	logistic
20	Aspergillus nidulans_XP_661711	Choline sulfate	0.00345095	0.00330758	0.00359433	0.282428	0.278659	0.286198	NA	NA	NA	logistic
20	Aspergillus nidulans_XP_661711	Sulfoacetic acid	0.00398946	0.00381297	0.00416596	0.222761	0.221277	0.224244	NA	NA	NA	logistic
20	Aspergillus nidulans_XP_661711	Sulfite	0.00399817	0.00380539	0.00419094	0.243813	0.241697	0.245929	NA	NA	NA	logistic
20	Aspergillus nidulans_XP_661711	Sulfate 0.2mM	0.00397715	0.00374266	0.00421164	0.223837	0.221924	0.225749	NA	NA	NA	logistic
20	Aspergillus nidulans_XP_661711	Sulfate 40mM	0.00545129	0.0048758	0.00602679	0.381725	0.358586	0.404864	NA	NA	NA	richards
20	Aspergillus nidulans_XP_661711	W/o sulfur	0.00368882	0.00345304	0.0039246	0.236446	0.233832	0.23906	NA	NA	NA	logistic

## Sheet: soa1_del
Time (h)	Methionine		Hydroxymethane sulfonate		Ethanesulfonate		Propanesulfonate		Butanesulfonate		Heptanesulfonate		L-cysteic acid		Taurine		Isethionate		Choline sulfate		Sulfoacetic acid		Sulfite		Sulfate 0.2mM		Sulfate 40mM		W/o sulfur		Methanesulfonate		p-toluene sulfonate		Benzene sulfonate		Sulfanilic acid		Sinigrin
0	0.098	0.096	0.099	0.098	0.1	0.099	0.096	0.097	0.096	0.098	0.099	0.097	0.095	0.095	0.095	0.102	0.094	0.097	0.102	0.096	0.096	0.095	0.097	0.095	0.095	0.095	0.102	0.096	0.097	0.095	0.099	0.098	0.093	0.094	0.094	0.093	0.096	0.095	0.095	0.094
0.5008	0.109	0.096	0.101	0.102	0.102	0.101	0.101	0.102	0.1	0.1	0.101	0.099	0.096	0.097	0.097	0.103	0.097	0.1	0.103	0.098	0.097	0.097	0.097	0.096	0.097	0.094	0.104	0.098	0.098	0.099	0.103	0.101	0.095	0.095	0.095	0.095	0.096	0.098	0.095	0.095
1.0019	0.113	0.099	0.105	0.106	0.106	0.105	0.104	0.106	0.104	0.103	0.104	0.102	0.099	0.1	0.101	0.11	0.101	0.103	0.11	0.103	0.101	0.1	0.1	0.099	0.098	0.099	0.111	0.102	0.102	0.103	0.106	0.105	0.099	0.099	0.098	0.099	0.101	0.102	0.098	0.099
1.5006	0.113	0.102	0.106	0.108	0.107	0.106	0.106	0.107	0.106	0.104	0.106	0.105	0.101	0.102	0.102	0.11	0.103	0.105	0.112	0.106	0.103	0.102	0.103	0.102	0.102	0.101	0.111	0.104	0.105	0.106	0.108	0.107	0.101	0.101	0.101	0.102	0.103	0.104	0.102	0.103
2.0008	0.121	0.108	0.109	0.11	0.111	0.11	0.109	0.11	0.109	0.108	0.109	0.11	0.104	0.106	0.105	0.111	0.106	0.109	0.115	0.11	0.107	0.106	0.106	0.105	0.106	0.104	0.116	0.109	0.109	0.111	0.111	0.11	0.104	0.104	0.104	0.105	0.106	0.108	0.104	0.106
2.5008	0.133	0.119	0.114	0.115	0.116	0.115	0.115	0.116	0.115	0.111	0.112	0.111	0.109	0.109	0.109	0.116	0.111	0.113	0.123	0.116	0.111	0.11	0.109	0.108	0.11	0.109	0.121	0.115	0.113	0.115	0.116	0.115	0.108	0.108	0.108	0.109	0.111	0.111	0.108	0.11
3.0019	0.143	0.128	0.118	0.119	0.119	0.119	0.118	0.119	0.119	0.117	0.118	0.117	0.113	0.113	0.115	0.122	0.117	0.118	0.124	0.119	0.115	0.114	0.115	0.113	0.114	0.113	0.125	0.117	0.118	0.121	0.119	0.118	0.112	0.112	0.112	0.115	0.117	0.117	0.113	0.114
3.5006	0.157	0.143	0.121	0.123	0.123	0.122	0.122	0.122	0.122	0.119	0.121	0.118	0.115	0.116	0.117	0.124	0.12	0.12	0.129	0.121	0.118	0.116	0.117	0.115	0.116	0.116	0.128	0.122	0.12	0.124	0.122	0.122	0.114	0.115	0.115	0.117	0.119	0.119	0.115	0.117
4.0006	0.176	0.161	0.123	0.125	0.125	0.124	0.126	0.124	0.124	0.12	0.123	0.12	0.117	0.118	0.119	0.125	0.121	0.122	0.131	0.123	0.119	0.118	0.119	0.118	0.119	0.118	0.131	0.124	0.122	0.127	0.124	0.123	0.118	0.116	0.118	0.119	0.121	0.121	0.116	0.118
4.5019	0.197	0.18	0.124	0.126	0.127	0.126	0.127	0.126	0.125	0.123	0.125	0.123	0.119	0.119	0.121	0.127	0.122	0.124	0.131	0.125	0.121	0.119	0.12	0.12	0.121	0.119	0.132	0.125	0.124	0.128	0.126	0.125	0.119	0.12	0.118	0.12	0.122	0.123	0.118	0.12
5.0006	0.223	0.206	0.126	0.129	0.13	0.129	0.13	0.129	0.128	0.126	0.128	0.124	0.121	0.121	0.123	0.13	0.126	0.126	0.135	0.127	0.123	0.121	0.123	0.122	0.123	0.122	0.134	0.127	0.126	0.131	0.129	0.127	0.121	0.121	0.12	0.122	0.124	0.125	0.12	0.122
5.5008	0.259	0.246	0.131	0.133	0.134	0.134	0.136	0.133	0.133	0.128	0.13	0.13	0.124	0.124	0.127	0.134	0.129	0.129	0.138	0.134	0.128	0.125	0.125	0.125	0.127	0.126	0.138	0.131	0.129	0.132	0.133	0.132	0.125	0.126	0.126	0.126	0.128	0.129	0.122	0.125
6.0019	0.288	0.276	0.131	0.133	0.135	0.134	0.136	0.134	0.133	0.13	0.131	0.131	0.126	0.126	0.128	0.135	0.131	0.13	0.139	0.133	0.128	0.126	0.127	0.127	0.128	0.127	0.141	0.133	0.131	0.134	0.133	0.132	0.127	0.127	0.126	0.127	0.13	0.131	0.124	0.127
6.5008	0.328	0.315	0.133	0.135	0.136	0.136	0.137	0.136	0.136	0.132	0.134	0.132	0.127	0.128	0.129	0.136	0.133	0.132	0.142	0.135	0.13	0.128	0.128	0.129	0.131	0.129	0.143	0.135	0.133	0.137	0.135	0.133	0.128	0.129	0.128	0.129	0.131	0.133	0.126	0.129
7.0008	0.379	0.363	0.135	0.138	0.138	0.143	0.14	0.138	0.137	0.134	0.137	0.133	0.129	0.129	0.131	0.138	0.135	0.135	0.143	0.138	0.132	0.129	0.13	0.13	0.132	0.13	0.144	0.136	0.136	0.138	0.138	0.136	0.13	0.131	0.129	0.131	0.133	0.134	0.128	0.131
7.5019	0.447	0.427	0.141	0.144	0.143	0.148	0.144	0.141	0.141	0.137	0.141	0.139	0.132	0.132	0.134	0.142	0.138	0.139	0.147	0.142	0.138	0.133	0.133	0.133	0.135	0.133	0.146	0.139	0.137	0.14	0.144	0.143	0.133	0.133	0.132	0.134	0.136	0.137	0.13	0.133
8.0008	0.503	0.484	0.138	0.141	0.142	0.143	0.144	0.142	0.141	0.138	0.139	0.135	0.132	0.132	0.134	0.141	0.139	0.138	0.146	0.141	0.135	0.132	0.133	0.133	0.135	0.133	0.148	0.139	0.14	0.142	0.141	0.139	0.133	0.134	0.132	0.134	0.136	0.138	0.131	0.134
8.5008	0.576	0.557	0.139	0.142	0.144	0.146	0.145	0.143	0.143	0.139	0.141	0.139	0.133	0.133	0.135	0.142	0.14	0.139	0.147	0.143	0.136	0.134	0.135	0.135	0.137	0.134	0.15	0.14	0.141	0.143	0.142	0.14	0.134	0.135	0.134	0.135	0.137	0.139	0.131	0.135
9.0019	0.658	0.638	0.141	0.144	0.146	0.15	0.147	0.146	0.145	0.141	0.143	0.139	0.135	0.135	0.138	0.145	0.142	0.143	0.149	0.145	0.137	0.136	0.137	0.137	0.139	0.136	0.152	0.142	0.143	0.146	0.144	0.142	0.136	0.137	0.136	0.137	0.14	0.141	0.133	0.136
9.5006	0.744	0.724	0.143	0.146	0.148	0.147	0.149	0.148	0.147	0.144	0.146	0.142	0.137	0.137	0.14	0.147	0.144	0.145	0.151	0.147	0.139	0.137	0.139	0.139	0.141	0.138	0.154	0.144	0.145	0.148	0.145	0.144	0.138	0.139	0.138	0.139	0.141	0.143	0.135	0.139
10.0008	0.833	0.812	0.144	0.147	0.149	0.149	0.15	0.15	0.149	0.144	0.146	0.143	0.138	0.139	0.141	0.148	0.145	0.146	0.152	0.149	0.14	0.138	0.14	0.14	0.142	0.139	0.155	0.145	0.146	0.15	0.147	0.146	0.14	0.14	0.139	0.14	0.143	0.145	0.136	0.14
10.5019	0.926	0.902	0.146	0.149	0.152	0.151	0.149	0.151	0.151	0.146	0.149	0.148	0.141	0.141	0.143	0.151	0.148	0.149	0.154	0.151	0.147	0.141	0.142	0.143	0.144	0.142	0.158	0.147	0.149	0.15	0.15	0.149	0.142	0.143	0.141	0.143	0.146	0.149	0.138	0.145
11.0006	1.01	0.985	0.148	0.151	0.154	0.153	0.151	0.154	0.154	0.149	0.151	0.148	0.143	0.143	0.145	0.153	0.15	0.151	0.156	0.153	0.149	0.143	0.145	0.144	0.146	0.144	0.161	0.149	0.152	0.154	0.152	0.151	0.145	0.145	0.144	0.146	0.148	0.151	0.14	0.147
11.5008	1.089	1.064	0.151	0.153	0.156	0.155	0.153	0.155	0.156	0.15	0.153	0.151	0.144	0.144	0.147	0.155	0.152	0.153	0.158	0.154	0.15	0.144	0.146	0.146	0.148	0.145	0.162	0.15	0.154	0.155	0.155	0.153	0.146	0.147	0.145	0.147	0.149	0.153	0.141	0.148
12.0019	1.161	1.138	0.151	0.154	0.157	0.157	0.155	0.157	0.157	0.152	0.155	0.152	0.146	0.147	0.148	0.156	0.153	0.155	0.159	0.157	0.15	0.146	0.147	0.147	0.149	0.146	0.163	0.151	0.155	0.154	0.155	0.154	0.147	0.148	0.146	0.148	0.15	0.153	0.143	0.149
12.5008	1.226	1.2	0.153	0.156	0.159	0.158	0.156	0.159	0.159	0.154	0.156	0.152	0.147	0.149	0.15	0.158	0.155	0.156	0.161	0.158	0.154	0.147	0.15	0.149	0.151	0.148	0.165	0.153	0.156	0.156	0.157	0.155	0.149	0.149	0.148	0.15	0.152	0.156	0.144	0.151
13.0008	1.274	1.253	0.155	0.158	0.161	0.16	0.158	0.161	0.161	0.155	0.157	0.154	0.149	0.151	0.152	0.16	0.157	0.157	0.163	0.159	0.156	0.149	0.151	0.151	0.153	0.149	0.166	0.155	0.158	0.157	0.159	0.157	0.151	0.151	0.15	0.151	0.153	0.157	0.145	0.153
13.5019	1.324	1.298	0.16	0.164	0.166	0.168	0.161	0.164	0.166	0.159	0.161	0.159	0.152	0.155	0.156	0.164	0.16	0.16	0.166	0.163	0.16	0.153	0.154	0.154	0.156	0.153	0.169	0.159	0.161	0.159	0.166	0.164	0.154	0.155	0.153	0.156	0.157	0.161	0.148	0.156
14.0006	1.358	1.333	0.158	0.162	0.166	0.165	0.162	0.164	0.167	0.16	0.162	0.161	0.153	0.156	0.156	0.165	0.161	0.162	0.167	0.164	0.16	0.152	0.155	0.155	0.156	0.153	0.171	0.159	0.164	0.168	0.162	0.161	0.155	0.156	0.154	0.156	0.158	0.163	0.15	0.157
14.5008	1.39	1.367	0.16	0.164	0.168	0.167	0.164	0.167	0.169	0.163	0.165	0.162	0.155	0.157	0.157	0.166	0.163	0.164	0.169	0.165	0.161	0.153	0.157	0.157	0.158	0.155	0.174	0.16	0.165	0.169	0.165	0.163	0.156	0.157	0.155	0.158	0.16	0.163	0.151	0.159
15.0019	1.415	1.394	0.162	0.166	0.17	0.169	0.165	0.169	0.172	0.165	0.17	0.165	0.157	0.159	0.16	0.168	0.166	0.167	0.171	0.168	0.164	0.157	0.159	0.159	0.16	0.157	0.176	0.163	0.168	0.171	0.168	0.165	0.158	0.159	0.158	0.161	0.162	0.166	0.154	0.161
15.5006	1.437	1.418	0.163	0.167	0.171	0.17	0.166	0.17	0.173	0.166	0.169	0.165	0.158	0.16	0.16	0.168	0.166	0.167	0.171	0.168	0.165	0.157	0.16	0.16	0.16	0.157	0.176	0.163	0.168	0.172	0.168	0.166	0.16	0.16	0.158	0.16	0.162	0.166	0.153	0.161
16.0008	1.45	1.439	0.164	0.168	0.172	0.171	0.168	0.171	0.173	0.168	0.17	0.167	0.159	0.16	0.16	0.169	0.167	0.167	0.172	0.169	0.165	0.159	0.161	0.161	0.161	0.158	0.178	0.164	0.169	0.172	0.169	0.167	0.16	0.16	0.158	0.161	0.162	0.167	0.155	0.162
16.5019	1.476	1.458	0.166	0.17	0.174	0.173	0.17	0.172	0.177	0.169	0.172	0.168	0.161	0.163	0.163	0.171	0.17	0.168	0.174	0.171	0.168	0.161	0.162	0.163	0.163	0.16	0.179	0.166	0.171	0.174	0.172	0.17	0.162	0.162	0.16	0.164	0.165	0.169	0.156	0.164
17.0008	1.49	1.478	0.167	0.171	0.175	0.174	0.17	0.174	0.178	0.171	0.174	0.173	0.162	0.164	0.164	0.172	0.171	0.169	0.175	0.172	0.169	0.162	0.164	0.164	0.164	0.161	0.18	0.167	0.172	0.175	0.172	0.17	0.163	0.164	0.161	0.164	0.167	0.171	0.157	0.165
17.5008	1.506	1.491	0.168	0.172	0.175	0.175	0.171	0.175	0.179	0.172	0.175	0.169	0.163	0.164	0.164	0.173	0.172	0.169	0.176	0.173	0.169	0.163	0.164	0.165	0.165	0.162	0.181	0.167	0.172	0.175	0.173	0.171	0.163	0.164	0.161	0.165	0.167	0.171	0.159	0.165
18.0019	1.515	1.509	0.17	0.174	0.178	0.178	0.173	0.175	0.182	0.174	0.178	0.176	0.166	0.168	0.167	0.176	0.175	0.171	0.178	0.175	0.172	0.166	0.172	0.167	0.168	0.164	0.183	0.17	0.175	0.174	0.176	0.173	0.166	0.167	0.164	0.167	0.169	0.175	0.16	0.167
18.5008	1.526	1.523	0.171	0.175	0.18	0.178	0.174	0.176	0.183	0.175	0.177	0.177	0.166	0.173	0.168	0.176	0.177	0.173	0.179	0.177	0.172	0.168	0.168	0.168	0.168	0.165	0.186	0.171	0.176	0.177	0.177	0.175	0.167	0.167	0.165	0.168	0.17	0.176	0.159	0.167
19.0008	1.545	1.536	0.172	0.176	0.18	0.179	0.175	0.175	0.185	0.177	0.183	0.178	0.167	0.177	0.168	0.177	0.177	0.173	0.18	0.177	0.173	0.166	0.169	0.169	0.169	0.165	0.185	0.172	0.177	0.176	0.178	0.175	0.167	0.168	0.165	0.169	0.171	0.176	0.16	0.168
19.5019	1.56	1.546	0.173	0.178	0.181	0.181	0.176	0.177	0.187	0.184	0.183	0.18	0.168	0.175	0.169	0.178	0.179	0.174	0.181	0.178	0.175	0.17	0.176	0.171	0.171	0.167	0.186	0.173	0.178	0.178	0.179	0.177	0.169	0.169	0.167	0.17	0.173	0.178	0.163	0.17
20.0006	1.565	1.555	0.175	0.179	0.183	0.182	0.177	0.179	0.188	0.184	0.186	0.183	0.17	0.177	0.171	0.18	0.18	0.176	0.182	0.179	0.176	0.167	0.177	0.172	0.172	0.168	0.187	0.174	0.179	0.18	0.181	0.178	0.17	0.171	0.168	0.171	0.174	0.179	0.165	0.171
20.5008	1.571	1.564	0.175	0.179	0.183	0.183	0.178	0.177	0.189	0.185	0.187	0.182	0.171	0.178	0.171	0.18	0.181	0.177	0.183	0.18	0.176	0.172	0.178	0.173	0.173	0.169	0.188	0.175	0.18	0.183	0.181	0.179	0.171	0.172	0.168	0.172	0.175	0.18	0.166	0.171
21.0019	1.578	1.571	0.175	0.179	0.183	0.182	0.177	0.178	0.189	0.184	0.185	0.184	0.17	0.177	0.17	0.179	0.181	0.176	0.182	0.179	0.176	0.167	0.175	0.172	0.173	0.168	0.189	0.174	0.18	0.183	0.181	0.178	0.17	0.171	0.167	0.172	0.174	0.18	0.164	0.17
21.5006	1.587	1.58	0.177	0.181	0.185	0.185	0.18	0.179	0.192	0.189	0.191	0.187	0.174	0.181	0.173	0.183	0.184	0.18	0.184	0.183	0.179	0.175	0.182	0.176	0.176	0.172	0.191	0.177	0.184	0.186	0.183	0.181	0.173	0.174	0.171	0.175	0.177	0.183	0.17	0.174
22.0008	1.593	1.584	0.178	0.182	0.186	0.186	0.181	0.181	0.193	0.188	0.191	0.187	0.175	0.182	0.174	0.183	0.185	0.181	0.184	0.183	0.18	0.175	0.182	0.176	0.176	0.172	0.191	0.178	0.185	0.187	0.185	0.181	0.174	0.175	0.172	0.176	0.178	0.184	0.169	0.174
22.5019	1.602	1.596	0.18	0.183	0.186	0.188	0.182	0.182	0.195	0.189	0.193	0.187	0.176	0.183	0.175	0.184	0.186	0.182	0.184	0.184	0.18	0.176	0.183	0.178	0.176	0.173	0.192	0.179	0.185	0.186	0.185	0.183	0.174	0.176	0.172	0.176	0.179	0.185	0.17	0.175
23.0008	1.609	1.604	0.181	0.184	0.186	0.189	0.183	0.183	0.196	0.191	0.193	0.19	0.177	0.184	0.176	0.185	0.187	0.184	0.185	0.185	0.181	0.178	0.184	0.178	0.178	0.174	0.193	0.18	0.186	0.188	0.187	0.184	0.175	0.176	0.174	0.177	0.18	0.186	0.171	0.176
23.5008	1.613	1.61	0.182	0.185	0.189	0.189	0.183	0.183	0.198	0.194	0.194	0.19	0.178	0.185	0.177	0.185	0.188	0.183	0.188	0.186	0.182	0.181	0.185	0.18	0.179	0.175	0.19	0.18	0.187	0.189	0.187	0.185	0.176	0.177	0.174	0.178	0.181	0.187	0.172	0.177
24.0019	1.621	1.616	0.182	0.189	0.188	0.19	0.184	0.184	0.199	0.195	0.195	0.191	0.179	0.186	0.177	0.186	0.19	0.184	0.188	0.187	0.183	0.181	0.185	0.18	0.179	0.176	0.19	0.181	0.188	0.191	0.189	0.186	0.177	0.178	0.174	0.179	0.182	0.188	0.173	0.178
24.5006	1.626	1.621	0.182	0.186	0.189	0.191	0.185	0.185	0.2	0.192	0.195	0.191	0.179	0.187	0.178	0.186	0.19	0.185	0.188	0.187	0.183	0.182	0.186	0.181	0.18	0.176	0.195	0.182	0.188	0.19	0.192	0.186	0.177	0.178	0.175	0.179	0.182	0.189	0.173	0.177
25.0008	1.633	1.625	0.183	0.187	0.19	0.192	0.186	0.186	0.2	0.193	0.196	0.195	0.181	0.188	0.179	0.187	0.191	0.186	0.189	0.188	0.185	0.183	0.187	0.182	0.181	0.177	0.192	0.183	0.188	0.191	0.191	0.187	0.178	0.179	0.176	0.18	0.184	0.19	0.174	0.179
25.5019	1.637	1.633	0.184	0.188	0.192	0.193	0.187	0.187	0.201	0.194	0.198	0.195	0.181	0.189	0.18	0.189	0.192	0.186	0.19	0.189	0.185	0.182	0.188	0.183	0.182	0.178	0.196	0.184	0.189	0.192	0.191	0.188	0.179	0.18	0.177	0.181	0.184	0.191	0.175	0.179
26.0006	1.637	1.639	0.185	0.189	0.191	0.194	0.187	0.187	0.202	0.194	0.198	0.195	0.182	0.19	0.18	0.189	0.193	0.187	0.19	0.19	0.186	0.184	0.189	0.184	0.183	0.179	0.194	0.184	0.19	0.192	0.192	0.189	0.18	0.181	0.178	0.182	0.185	0.191	0.175	0.179
26.5008	1.645	1.638	0.185	0.188	0.192	0.194	0.188	0.188	0.203	0.194	0.2	0.195	0.184	0.191	0.181	0.189	0.193	0.187	0.191	0.191	0.186	0.185	0.189	0.184	0.183	0.178	0.193	0.184	0.19	0.192	0.191	0.189	0.18	0.181	0.178	0.182	0.186	0.192	0.176	0.181
27.0019	1.645	1.647	0.187	0.19	0.193	0.196	0.189	0.189	0.204	0.197	0.2	0.195	0.189	0.192	0.182	0.19	0.194	0.189	0.192	0.191	0.188	0.185	0.19	0.185	0.185	0.179	0.195	0.185	0.191	0.194	0.192	0.19	0.181	0.182	0.178	0.183	0.186	0.193	0.177	0.182
27.5008	1.646	1.646	0.191	0.189	0.194	0.196	0.189	0.189	0.204	0.197	0.2	0.195	0.191	0.192	0.181	0.19	0.194	0.189	0.191	0.19	0.187	0.185	0.19	0.186	0.184	0.179	0.193	0.185	0.191	0.193	0.192	0.191	0.181	0.182	0.179	0.183	0.186	0.193	0.177	0.181
28.0008	1.653	1.658	0.187	0.191	0.194	0.197	0.19	0.19	0.206	0.199	0.201	0.197	0.193	0.193	0.183	0.191	0.196	0.19	0.192	0.192	0.188	0.186	0.191	0.187	0.186	0.18	0.196	0.186	0.192	0.195	0.193	0.189	0.181	0.183	0.179	0.184	0.187	0.194	0.178	0.182
28.5019	1.662	1.649	0.189	0.192	0.197	0.198	0.19	0.188	0.206	0.198	0.202	0.197	0.194	0.195	0.184	0.192	0.197	0.191	0.196	0.194	0.189	0.187	0.192	0.188	0.187	0.182	0.197	0.187	0.194	0.196	0.195	0.19	0.183	0.184	0.181	0.185	0.189	0.196	0.179	0.184
29.0008	1.659	1.659	0.189	0.194	0.196	0.199	0.189	0.189	0.208	0.2	0.204	0.198	0.189	0.195	0.184	0.193	0.198	0.192	0.194	0.194	0.19	0.188	0.193	0.188	0.187	0.182	0.198	0.188	0.194	0.198	0.196	0.191	0.183	0.185	0.181	0.185	0.189	0.197	0.18	0.184
29.5008	1.673	1.663	0.189	0.194	0.198	0.2	0.19	0.19	0.209	0.201	0.204	0.199	0.196	0.196	0.185	0.194	0.199	0.192	0.194	0.194	0.191	0.188	0.194	0.189	0.188	0.183	0.199	0.188	0.195	0.197	0.196	0.192	0.184	0.185	0.182	0.187	0.19	0.197	0.18	0.185
30.0019	1.677	1.667	0.19	0.196	0.199	0.201	0.191	0.191	0.209	0.204	0.205	0.199	0.197	0.197	0.185	0.195	0.199	0.193	0.196	0.195	0.191	0.19	0.195	0.19	0.188	0.184	0.2	0.189	0.195	0.197	0.198	0.193	0.185	0.186	0.183	0.188	0.191	0.198	0.181	0.186
30.5006	1.673	1.673	0.19	0.195	0.2	0.201	0.191	0.193	0.21	0.205	0.206	0.2	0.198	0.198	0.186	0.196	0.2	0.193	0.196	0.195	0.192	0.189	0.195	0.19	0.189	0.184	0.203	0.189	0.195	0.197	0.197	0.194	0.185	0.186	0.183	0.188	0.191	0.199	0.181	0.187
31.0008	1.672	1.669	0.192	0.197	0.199	0.202	0.192	0.193	0.211	0.206	0.206	0.201	0.199	0.198	0.186	0.196	0.2	0.194	0.198	0.196	0.192	0.191	0.196	0.191	0.189	0.185	0.203	0.19	0.196	0.198	0.199	0.195	0.186	0.187	0.184	0.19	0.192	0.199	0.182	0.187
31.5019	1.678	1.673	0.193	0.197	0.2	0.202	0.192	0.193	0.211	0.207	0.207	0.203	0.2	0.2	0.186	0.196	0.201	0.195	0.196	0.196	0.192	0.19	0.196	0.192	0.19	0.186	0.203	0.19	0.196	0.199	0.199	0.195	0.186	0.187	0.184	0.19	0.192	0.199	0.182	0.188
32.0006	1.68	1.678	0.193	0.197	0.201	0.203	0.193	0.194	0.213	0.208	0.208	0.202	0.2	0.201	0.187	0.196	0.201	0.196	0.198	0.196	0.193	0.191	0.197	0.192	0.19	0.186	0.206	0.191	0.197	0.199	0.199	0.196	0.187	0.188	0.185	0.19	0.192	0.2	0.183	0.188
32.5008	1.683	1.678	0.194	0.197	0.201	0.203	0.194	0.194	0.214	0.209	0.208	0.203	0.201	0.202	0.188	0.197	0.202	0.196	0.197	0.197	0.193	0.191	0.197	0.193	0.191	0.187	0.206	0.192	0.198	0.2	0.2	0.196	0.187	0.188	0.184	0.191	0.192	0.2	0.183	0.189
33.0019	1.684	1.68	0.195	0.196	0.202	0.204	0.195	0.195	0.215	0.209	0.209	0.204	0.202	0.203	0.188	0.198	0.203	0.198	0.198	0.199	0.195	0.192	0.198	0.193	0.191	0.187	0.208	0.193	0.199	0.201	0.197	0.197	0.188	0.189	0.186	0.192	0.194	0.202	0.184	0.19
33.5008	1.687	1.683	0.196	0.196	0.202	0.204	0.196	0.195	0.215	0.211	0.21	0.204	0.203	0.203	0.189	0.199	0.204	0.198	0.198	0.198	0.195	0.193	0.199	0.194	0.192	0.187	0.208	0.193	0.199	0.201	0.197	0.198	0.188	0.189	0.186	0.192	0.194	0.202	0.184	0.191
34.0008	1.681	1.687	0.195	0.195	0.203	0.204	0.196	0.196	0.216	0.211	0.21	0.205	0.204	0.204	0.189	0.199	0.205	0.198	0.199	0.199	0.195	0.193	0.199	0.194	0.192	0.188	0.208	0.193	0.199	0.201	0.196	0.198	0.188	0.189	0.186	0.193	0.195	0.202	0.185	0.191
34.5019	1.687	1.69	0.197	0.195	0.203	0.204	0.196	0.193	0.216	0.211	0.211	0.206	0.205	0.205	0.189	0.199	0.205	0.198	0.198	0.199	0.195	0.193	0.2	0.195	0.193	0.188	0.208	0.193	0.2	0.201	0.196	0.199	0.189	0.19	0.187	0.192	0.195	0.202	0.185	0.191
35.0006	1.691	1.69	0.196	0.196	0.204	0.206	0.197	0.195	0.218	0.213	0.212	0.207	0.206	0.206	0.191	0.201	0.207	0.2	0.2	0.201	0.197	0.195	0.201	0.196	0.194	0.19	0.21	0.195	0.201	0.203	0.198	0.199	0.19	0.191	0.188	0.194	0.196	0.204	0.186	0.193
35.5008	1.69	1.691	0.195	0.196	0.205	0.2	0.196	0.195	0.218	0.214	0.212	0.206	0.207	0.207	0.19	0.201	0.208	0.201	0.2	0.201	0.197	0.195	0.201	0.196	0.194	0.19	0.21	0.195	0.202	0.204	0.198	0.2	0.19	0.191	0.189	0.195	0.197	0.205	0.186	0.193
36.0019	1.698	1.693	0.194	0.197	0.206	0.2	0.198	0.196	0.219	0.214	0.213	0.207	0.207	0.208	0.191	0.201	0.208	0.201	0.2	0.201	0.198	0.195	0.202	0.198	0.195	0.189	0.21	0.195	0.202	0.204	0.199	0.201	0.191	0.192	0.189	0.195	0.197	0.205	0.187	0.194
36.5006	1.692	1.69	0.194	0.197	0.204	0.201	0.197	0.196	0.219	0.214	0.213	0.209	0.208	0.208	0.191	0.201	0.209	0.202	0.2	0.202	0.198	0.195	0.202	0.198	0.195	0.191	0.21	0.196	0.202	0.206	0.199	0.2	0.191	0.192	0.189	0.194	0.198	0.204	0.187	0.194
37.0008	1.686	1.693	0.195	0.197	0.207	0.202	0.198	0.197	0.221	0.216	0.214	0.211	0.209	0.21	0.192	0.202	0.208	0.202	0.203	0.202	0.198	0.196	0.203	0.198	0.196	0.191	0.211	0.197	0.202	0.205	0.2	0.202	0.191	0.193	0.189	0.195	0.198	0.206	0.188	0.195
37.5019	1.705	1.697	0.195	0.199	0.208	0.203	0.198	0.198	0.222	0.217	0.216	0.21	0.21	0.211	0.193	0.203	0.21	0.204	0.202	0.203	0.199	0.197	0.204	0.199	0.197	0.192	0.212	0.198	0.204	0.207	0.202	0.204	0.193	0.194	0.19	0.196	0.199	0.207	0.189	0.196
38.0008	1.694	1.695	0.195	0.198	0.208	0.203	0.197	0.198	0.221	0.216	0.215	0.21	0.211	0.211	0.193	0.203	0.21	0.203	0.202	0.203	0.199	0.197	0.204	0.199	0.197	0.192	0.212	0.197	0.204	0.207	0.201	0.199	0.192	0.194	0.191	0.196	0.199	0.206	0.189	0.196
38.5008	1.69	1.704	0.195	0.198	0.208	0.203	0.198	0.198	0.222	0.217	0.215	0.209	0.211	0.211	0.193	0.203	0.21	0.205	0.203	0.203	0.199	0.197	0.204	0.199	0.197	0.192	0.213	0.197	0.203	0.208	0.202	0.199	0.192	0.194	0.189	0.195	0.198	0.206	0.188	0.196
39.0019	1.693	1.697	0.195	0.199	0.21	0.204	0.199	0.199	0.222	0.218	0.216	0.21	0.212	0.212	0.194	0.204	0.211	0.205	0.203	0.204	0.199	0.197	0.204	0.199	0.197	0.193	0.214	0.198	0.204	0.209	0.202	0.199	0.192	0.194	0.19	0.196	0.198	0.206	0.188	0.196
39.5008	1.694	1.695	0.195	0.2	0.208	0.204	0.197	0.2	0.223	0.218	0.216	0.211	0.213	0.214	0.194	0.205	0.212	0.204	0.203	0.205	0.2	0.198	0.205	0.201	0.198	0.193	0.214	0.199	0.205	0.209	0.203	0.199	0.193	0.195	0.191	0.197	0.199	0.207	0.19	0.197
40.0008	1.697	1.697	0.196	0.202	0.208	0.205	0.2	0.201	0.224	0.219	0.217	0.212	0.214	0.215	0.194	0.205	0.212	0.204	0.204	0.205	0.201	0.199	0.206	0.201	0.199	0.193	0.214	0.199	0.205	0.209	0.204	0.199	0.194	0.195	0.191	0.197	0.2	0.208	0.19	0.198
40.5019	1.693	1.695	0.196	0.201	0.209	0.206	0.2	0.201	0.226	0.221	0.218	0.213	0.215	0.216	0.196	0.207	0.214	0.205	0.205	0.206	0.202	0.199	0.207	0.202	0.199	0.194	0.215	0.2	0.207	0.211	0.204	0.199	0.194	0.196	0.193	0.199	0.201	0.209	0.192	0.199
41.0006	1.694	1.698	0.196	0.202	0.206	0.206	0.202	0.202	0.225	0.22	0.219	0.215	0.215	0.217	0.196	0.206	0.214	0.206	0.205	0.206	0.202	0.2	0.207	0.202	0.2	0.195	0.216	0.2	0.206	0.213	0.205	0.2	0.195	0.196	0.193	0.199	0.2	0.209	0.192	0.199
41.5008	1.695	1.696	0.196	0.202	0.205	0.207	0.201	0.202	0.225	0.22	0.218	0.212	0.216	0.216	0.195	0.206	0.214	0.206	0.205	0.206	0.201	0.2	0.207	0.202	0.199	0.194	0.215	0.2	0.205	0.212	0.204	0.2	0.195	0.195	0.193	0.198	0.201	0.209	0.191	0.199
42.0019	1.698	1.698	0.196	0.202	0.205	0.207	0.201	0.202	0.225	0.22	0.218	0.213	0.216	0.218	0.196	0.207	0.215	0.207	0.206	0.208	0.202	0.2	0.207	0.203	0.201	0.195	0.215	0.2	0.206	0.213	0.205	0.2	0.195	0.197	0.193	0.198	0.201	0.21	0.192	0.199
42.5006	1.696	1.695	0.197	0.202	0.205	0.207	0.201	0.203	0.226	0.221	0.219	0.214	0.217	0.218	0.196	0.207	0.215	0.207	0.206	0.207	0.202	0.201	0.208	0.203	0.201	0.195	0.216	0.201	0.206	0.214	0.206	0.201	0.196	0.197	0.193	0.199	0.201	0.21	0.192	0.199
43.0008	1.693	1.697	0.198	0.204	0.206	0.208	0.202	0.204	0.228	0.223	0.221	0.215	0.219	0.22	0.198	0.208	0.217	0.208	0.207	0.208	0.203	0.202	0.209	0.204	0.201	0.196	0.216	0.202	0.207	0.215	0.207	0.202	0.197	0.198	0.194	0.199	0.202	0.211	0.194	0.201
43.5019	1.693	1.695	0.198	0.204	0.207	0.208	0.202	0.204	0.227	0.223	0.22	0.215	0.219	0.221	0.197	0.208	0.217	0.21	0.209	0.208	0.204	0.203	0.209	0.204	0.202	0.197	0.215	0.202	0.208	0.215	0.208	0.202	0.197	0.198	0.195	0.2	0.203	0.211	0.194	0.201
44.0008	1.692	1.695	0.199	0.205	0.208	0.209	0.201	0.205	0.229	0.224	0.221	0.216	0.22	0.221	0.198	0.209	0.217	0.209	0.208	0.208	0.204	0.203	0.209	0.205	0.202	0.195	0.217	0.203	0.208	0.215	0.207	0.203	0.198	0.199	0.195	0.201	0.203	0.212	0.194	0.201
44.5008	1.692	1.696	0.2	0.206	0.21	0.211	0.205	0.206	0.229	0.224	0.221	0.216	0.221	0.223	0.198	0.209	0.217	0.21	0.21	0.209	0.205	0.203	0.21	0.205	0.203	0.197	0.218	0.203	0.209	0.215	0.212	0.206	0.198	0.199	0.195	0.2	0.203	0.212	0.195	0.202
45.0019	1.694	1.691	0.198	0.204	0.208	0.209	0.201	0.205	0.229	0.224	0.222	0.217	0.221	0.223	0.198	0.209	0.218	0.21	0.208	0.209	0.204	0.202	0.211	0.205	0.203	0.197	0.219	0.203	0.208	0.215	0.208	0.203	0.197	0.198	0.195	0.2	0.203	0.212	0.194	0.202
45.5006	1.693	1.694	0.2	0.206	0.209	0.21	0.203	0.206	0.23	0.226	0.224	0.222	0.227	0.23	0.204	0.214	0.219	0.211	0.209	0.21	0.205	0.209	0.211	0.212	0.212	0.207	0.22	0.204	0.212	0.216	0.21	0.204	0.207	0.209	0.204	0.211	0.211	0.214	0.204	0.21
46.0008	1.692	1.697	0.201	0.208	0.211	0.212	0.204	0.208	0.231	0.226	0.224	0.218	0.224	0.224	0.201	0.211	0.22	0.213	0.208	0.21	0.206	0.204	0.212	0.21	0.212	0.209	0.217	0.205	0.21	0.217	0.213	0.206	0.207	0.21	0.201	0.209	0.205	0.214	0.207	0.21
46.5019	1.698	1.692	0.2	0.207	0.209	0.21	0.204	0.208	0.232	0.227	0.224	0.218	0.224	0.226	0.2	0.211	0.22	0.212	0.21	0.211	0.206	0.205	0.212	0.208	0.204	0.198	0.217	0.205	0.21	0.217	0.21	0.205	0.199	0.201	0.197	0.202	0.205	0.214	0.197	0.204
47.0006	1.694	1.695	0.201	0.208	0.21	0.208	0.203	0.209	0.232	0.227	0.224	0.219	0.225	0.224	0.2	0.212	0.221	0.216	0.213	0.211	0.207	0.206	0.213	0.209	0.205	0.199	0.217	0.206	0.211	0.217	0.211	0.206	0.2	0.201	0.198	0.203	0.206	0.215	0.198	0.205
47.5008	1.691	1.696	0.202	0.208	0.21	0.208	0.204	0.209	0.233	0.228	0.225	0.22	0.224	0.227	0.201	0.213	0.222	0.215	0.21	0.211	0.207	0.206	0.214	0.21	0.206	0.2	0.22	0.206	0.212	0.218	0.212	0.207	0.2	0.201	0.198	0.204	0.206	0.216	0.198	0.206
48.0019	1.695	1.695	0.203	0.209	0.21	0.208	0.204	0.209	0.233	0.228	0.225	0.22	0.226	0.228	0.201	0.213	0.223	0.216	0.21	0.212	0.208	0.206	0.214	0.209	0.207	0.2	0.219	0.206	0.212	0.218	0.213	0.208	0.201	0.202	0.199	0.205	0.207	0.216	0.199	0.206
48.5008	1.694	1.692	0.203	0.21	0.211	0.21	0.205	0.21	0.235	0.229	0.226	0.221	0.227	0.229	0.202	0.213	0.224	0.216	0.21	0.211	0.207	0.206	0.215	0.21	0.206	0.2	0.221	0.207	0.212	0.219	0.214	0.208	0.2	0.202	0.199	0.205	0.207	0.216	0.199	0.206
49.0008	1.694	1.693	0.203	0.21	0.211	0.209	0.204	0.21	0.235	0.229	0.226	0.221	0.228	0.23	0.202	0.214	0.224	0.218	0.21	0.212	0.208	0.206	0.214	0.21	0.207	0.201	0.22	0.207	0.212	0.219	0.208	0.208	0.201	0.202	0.198	0.205	0.207	0.217	0.2	0.207
49.5019	1.692	1.695	0.204	0.211	0.212	0.211	0.205	0.212	0.235	0.23	0.226	0.221	0.228	0.23	0.202	0.214	0.224	0.219	0.211	0.212	0.208	0.207	0.215	0.211	0.207	0.2	0.221	0.207	0.212	0.22	0.21	0.21	0.201	0.203	0.199	0.206	0.208	0.217	0.2	0.207
50.0008	1.696	1.693	0.204	0.211	0.211	0.21	0.205	0.212	0.235	0.23	0.227	0.222	0.228	0.231	0.203	0.214	0.225	0.22	0.211	0.213	0.208	0.207	0.215	0.211	0.207	0.201	0.222	0.207	0.212	0.221	0.208	0.209	0.202	0.203	0.199	0.206	0.208	0.217	0.2	0.208
50.5008	1.691	1.697	0.204	0.212	0.211	0.21	0.205	0.213	0.236	0.23	0.227	0.222	0.229	0.231	0.203	0.214	0.225	0.22	0.213	0.213	0.209	0.208	0.215	0.211	0.207	0.201	0.222	0.207	0.213	0.22	0.21	0.209	0.203	0.204	0.2	0.207	0.209	0.218	0.201	0.208
51.0019	1.691	1.696	0.204	0.211	0.212	0.21	0.205	0.21	0.236	0.23	0.227	0.222	0.228	0.232	0.204	0.215	0.226	0.22	0.213	0.213	0.209	0.207	0.215	0.211	0.208	0.202	0.22	0.208	0.213	0.221	0.209	0.207	0.202	0.203	0.199	0.206	0.208	0.217	0.202	0.208
51.5006	1.697	1.695	0.205	0.209	0.212	0.211	0.206	0.21	0.237	0.231	0.229	0.223	0.23	0.233	0.204	0.215	0.226	0.222	0.214	0.214	0.209	0.208	0.216	0.212	0.208	0.202	0.221	0.208	0.213	0.222	0.209	0.21	0.203	0.203	0.2	0.207	0.208	0.218	0.202	0.209
52.0008	1.695	1.695	0.206	0.21	0.212	0.209	0.206	0.21	0.237	0.232	0.229	0.223	0.231	0.234	0.205	0.216	0.227	0.226	0.213	0.214	0.21	0.208	0.216	0.212	0.209	0.202	0.221	0.208	0.215	0.223	0.209	0.206	0.203	0.204	0.2	0.207	0.209	0.219	0.203	0.209
52.5019	1.695	1.695	0.206	0.21	0.212	0.214	0.208	0.207	0.238	0.233	0.23	0.224	0.232	0.235	0.205	0.216	0.228	0.217	0.215	0.215	0.21	0.209	0.217	0.213	0.209	0.202	0.222	0.208	0.214	0.223	0.216	0.21	0.204	0.205	0.201	0.208	0.209	0.219	0.203	0.21
53.0006	1.694	1.698	0.207	0.21	0.212	0.212	0.207	0.207	0.238	0.233	0.229	0.224	0.232	0.235	0.206	0.217	0.228	0.216	0.214	0.215	0.21	0.209	0.217	0.213	0.21	0.203	0.223	0.209	0.215	0.224	0.209	0.208	0.205	0.205	0.202	0.208	0.21	0.22	0.204	0.21
53.5008	1.695	1.694	0.206	0.209	0.211	0.21	0.207	0.207	0.239	0.234	0.23	0.225	0.233	0.235	0.206	0.217	0.229	0.217	0.215	0.215	0.211	0.21	0.218	0.214	0.21	0.203	0.224	0.209	0.216	0.225	0.21	0.21	0.205	0.206	0.203	0.209	0.211	0.22	0.205	0.211
54.0019	1.694	1.693	0.206	0.212	0.213	0.212	0.208	0.208	0.239	0.233	0.23	0.225	0.233	0.235	0.206	0.217	0.228	0.217	0.216	0.215	0.211	0.209	0.218	0.214	0.21	0.203	0.223	0.209	0.215	0.225	0.215	0.21	0.205	0.205	0.202	0.209	0.21	0.22	0.204	0.211
54.5008	1.692	1.692	0.207	0.211	0.211	0.211	0.207	0.208	0.238	0.233	0.23	0.225	0.233	0.236	0.206	0.217	0.229	0.218	0.217	0.216	0.211	0.21	0.218	0.214	0.21	0.203	0.224	0.209	0.215	0.225	0.209	0.209	0.206	0.205	0.202	0.209	0.21	0.22	0.204	0.211
55.0008	1.702	1.696	0.207	0.212	0.214	0.212	0.208	0.209	0.239	0.234	0.231	0.226	0.233	0.236	0.206	0.217	0.229	0.218	0.214	0.215	0.211	0.21	0.218	0.215	0.211	0.204	0.224	0.209	0.216	0.226	0.216	0.212	0.206	0.206	0.203	0.209	0.211	0.22	0.205	0.211
55.5019	1.696	1.692	0.207	0.212	0.214	0.215	0.208	0.209	0.239	0.234	0.231	0.226	0.235	0.237	0.207	0.218	0.23	0.218	0.215	0.216	0.212	0.211	0.218	0.215	0.211	0.204	0.226	0.21	0.216	0.227	0.211	0.211	0.207	0.207	0.204	0.21	0.211	0.221	0.205	0.211
56.0006	1.697	1.699	0.208	0.215	0.214	0.212	0.209	0.21	0.241	0.235	0.231	0.227	0.235	0.237	0.208	0.218	0.231	0.22	0.217	0.217	0.212	0.211	0.219	0.215	0.211	0.205	0.225	0.21	0.216	0.226	0.211	0.211	0.207	0.207	0.204	0.21	0.212	0.222	0.206	0.212
56.5008	1.694	1.693	0.207	0.213	0.212	0.213	0.209	0.21	0.241	0.236	0.232	0.227	0.236	0.238	0.209	0.219	0.232	0.219	0.216	0.217	0.213	0.211	0.219	0.216	0.213	0.205	0.225	0.211	0.217	0.228	0.211	0.209	0.208	0.208	0.205	0.211	0.213	0.222	0.207	0.212
57.0019	1.692	1.692	0.208	0.208	0.212	0.212	0.207	0.209	0.24	0.235	0.231	0.226	0.235	0.238	0.207	0.218	0.231	0.218	0.216	0.217	0.212	0.211	0.219	0.215	0.212	0.205	0.225	0.21	0.216	0.227	0.212	0.211	0.207	0.207	0.204	0.21	0.212	0.221	0.206	0.212
57.5006	1.696	1.693	0.209	0.21	0.212	0.213	0.208	0.21	0.241	0.236	0.233	0.227	0.236	0.238	0.208	0.218	0.231	0.218	0.216	0.217	0.212	0.211	0.219	0.216	0.212	0.205	0.226	0.211	0.217	0.227	0.211	0.209	0.207	0.207	0.204	0.211	0.212	0.221	0.206	0.212
58.0008	1.692	1.695	0.208	0.21	0.213	0.214	0.209	0.211	0.242	0.236	0.233	0.228	0.237	0.239	0.209	0.219	0.232	0.219	0.218	0.217	0.213	0.212	0.22	0.216	0.213	0.206	0.227	0.211	0.217	0.228	0.212	0.211	0.208	0.208	0.205	0.211	0.213	0.222	0.207	0.212
58.5019	1.693	1.697	0.208	0.211	0.213	0.215	0.21	0.21	0.242	0.238	0.233	0.228	0.237	0.24	0.209	0.219	0.232	0.219	0.217	0.218	0.213	0.213	0.22	0.217	0.213	0.206	0.228	0.212	0.218	0.228	0.213	0.212	0.208	0.209	0.206	0.211	0.214	0.223	0.207	0.213
59.0008	1.691	1.694	0.208	0.212	0.213	0.215	0.21	0.211	0.242	0.236	0.233	0.228	0.237	0.239	0.208	0.218	0.232	0.22	0.216	0.218	0.212	0.212	0.22	0.216	0.213	0.205	0.225	0.211	0.217	0.228	0.212	0.21	0.208	0.208	0.205	0.211	0.213	0.222	0.206	0.212
59.5008	1.696	1.698	0.207	0.211	0.212	0.214	0.209	0.211	0.242	0.237	0.233	0.228	0.238	0.24	0.209	0.219	0.233	0.222	0.219	0.218	0.214	0.213	0.22	0.216	0.213	0.206	0.228	0.212	0.218	0.229	0.212	0.208	0.21	0.209	0.206	0.211	0.213	0.223	0.207	0.213
60.0019	1.691	1.69	0.208	0.211	0.214	0.215	0.21	0.212	0.243	0.238	0.234	0.229	0.238	0.241	0.209	0.22	0.233	0.224	0.218	0.219	0.214	0.213	0.221	0.217	0.213	0.206	0.227	0.212	0.218	0.229	0.213	0.209	0.209	0.209	0.207	0.212	0.214	0.223	0.207	0.213
60.5008	1.693	1.697	0.209	0.212	0.214	0.216	0.211	0.213	0.244	0.238	0.235	0.23	0.24	0.242	0.21	0.221	0.234	0.225	0.217	0.219	0.215	0.213	0.221	0.218	0.214	0.207	0.228	0.213	0.219	0.23	0.214	0.21	0.211	0.21	0.207	0.212	0.214	0.224	0.208	0.214
61.0008	1.697	1.7	0.209	0.212	0.215	0.216	0.212	0.212	0.245	0.24	0.235	0.23	0.24	0.242	0.211	0.221	0.235	0.225	0.219	0.22	0.215	0.214	0.221	0.217	0.214	0.207	0.229	0.213	0.219	0.23	0.215	0.211	0.21	0.21	0.208	0.213	0.215	0.224	0.208	0.214
61.5019	1.696	1.698	0.208	0.212	0.214	0.215	0.21	0.212	0.244	0.239	0.235	0.23	0.24	0.242	0.21	0.22	0.234	0.225	0.216	0.218	0.214	0.213	0.221	0.217	0.214	0.206	0.227	0.212	0.219	0.229	0.215	0.212	0.211	0.21	0.207	0.212	0.214	0.224	0.208	0.214
62.0006	1.691	1.696	0.209	0.211	0.215	0.217	0.211	0.213	0.245	0.239	0.235	0.23	0.241	0.242	0.211	0.221	0.235	0.226	0.218	0.219	0.215	0.214	0.221	0.217	0.214	0.207	0.23	0.213	0.219	0.23	0.214	0.211	0.212	0.21	0.207	0.212	0.214	0.223	0.209	0.214
62.5008	1.692	1.696	0.209	0.218	0.215	0.217	0.212	0.213	0.246	0.24	0.236	0.231	0.241	0.243	0.211	0.221	0.236	0.226	0.219	0.22	0.215	0.214	0.222	0.218	0.215	0.208	0.229	0.213	0.219	0.23	0.216	0.211	0.211	0.211	0.208	0.213	0.215	0.225	0.209	0.215
63.0006	1.695	1.695	0.212	0.214	0.215	0.216	0.213	0.213	0.246	0.241	0.236	0.231	0.242	0.244	0.212	0.222	0.236	0.227	0.219	0.221	0.215	0.215	0.223	0.218	0.215	0.208	0.227	0.213	0.22	0.231	0.216	0.211	0.213	0.211	0.209	0.214	0.216	0.226	0.21	0.215
63.5006	1.694	1.699	0.211	0.213	0.215	0.216	0.212	0.213	0.247	0.241	0.237	0.232	0.242	0.244	0.212	0.222	0.237	0.227	0.219	0.221	0.216	0.215	0.223	0.219	0.215	0.208	0.227	0.214	0.22	0.231	0.215	0.217	0.212	0.211	0.208	0.214	0.216	0.226	0.21	0.215
64.0008	1.695	1.697	0.211	0.213	0.215	0.215	0.212	0.213	0.247	0.24	0.236	0.231	0.242	0.244	0.211	0.221	0.236	0.227	0.219	0.22	0.215	0.215	0.222	0.219	0.214	0.208	0.226	0.213	0.22	0.231	0.217	0.212	0.212	0.211	0.208	0.213	0.215	0.225	0.209	0.215
64.5008	1.696	1.698	0.211	0.214	0.215	0.216	0.212	0.213	0.246	0.241	0.237	0.231	0.243	0.245	0.212	0.222	0.237	0.228	0.219	0.221	0.216	0.215	0.223	0.218	0.215	0.208	0.228	0.213	0.22	0.231	0.22	0.213	0.21	0.211	0.208	0.214	0.216	0.225	0.21	0.215
65.0006	1.69	1.701	0.212	0.214	0.219	0.218	0.214	0.214	0.248	0.242	0.238	0.232	0.243	0.245	0.212	0.222	0.238	0.23	0.221	0.221	0.216	0.216	0.224	0.219	0.215	0.208	0.228	0.214	0.22	0.232	0.215	0.218	0.212	0.212	0.209	0.214	0.216	0.226	0.21	0.215
65.5006	1.699	1.696	0.211	0.214	0.215	0.216	0.213	0.213	0.248	0.242	0.238	0.232	0.244	0.246	0.213	0.223	0.238	0.229	0.219	0.222	0.216	0.216	0.224	0.22	0.216	0.209	0.23	0.214	0.221	0.232	0.219	0.215	0.211	0.212	0.209	0.214	0.216	0.226	0.21	0.216
66.0006	1.695	1.699	0.212	0.218	0.216	0.217	0.213	0.214	0.249	0.243	0.238	0.233	0.244	0.246	0.213	0.223	0.239	0.23	0.221	0.222	0.217	0.217	0.223	0.22	0.216	0.209	0.23	0.215	0.221	0.234	0.217	0.213	0.212	0.213	0.21	0.215	0.217	0.227	0.211	0.216
66.5006	1.695	1.699	0.211	0.216	0.217	0.216	0.213	0.215	0.249	0.242	0.238	0.233	0.244	0.246	0.212	0.222	0.238	0.23	0.22	0.221	0.216	0.216	0.224	0.219	0.215	0.209	0.229	0.214	0.221	0.233	0.218	0.212	0.212	0.212	0.209	0.214	0.216	0.226	0.21	0.216
67.0006	1.696	1.696	0.211	0.215	0.216	0.216	0.212	0.214	0.248	0.242	0.238	0.233	0.245	0.247	0.212	0.223	0.239	0.23	0.221	0.222	0.217	0.216	0.224	0.22	0.216	0.209	0.23	0.215	0.221	0.234	0.216	0.212	0.212	0.212	0.21	0.215	0.216	0.227	0.211	0.216
67.5006	1.694	1.698	0.212	0.216	0.216	0.216	0.213	0.214	0.249	0.243	0.238	0.233	0.245	0.247	0.212	0.222	0.239	0.232	0.222	0.222	0.217	0.217	0.224	0.219	0.216	0.209	0.23	0.215	0.221	0.234	0.216	0.216	0.214	0.213	0.21	0.215	0.217	0.227	0.21	0.216
68.0006	1.695	1.696	0.211	0.217	0.217	0.218	0.212	0.215	0.25	0.243	0.239	0.234	0.246	0.248	0.213	0.224	0.24	0.231	0.221	0.223	0.218	0.217	0.225	0.22	0.217	0.209	0.231	0.215	0.222	0.235	0.217	0.216	0.212	0.214	0.211	0.216	0.218	0.228	0.212	0.217
68.5008	1.7	1.7	0.212	0.218	0.218	0.218	0.212	0.215	0.251	0.245	0.24	0.235	0.246	0.249	0.214	0.224	0.241	0.232	0.222	0.223	0.218	0.217	0.225	0.221	0.217	0.21	0.23	0.216	0.222	0.236	0.218	0.215	0.213	0.214	0.211	0.216	0.218	0.228	0.212	0.217
69.0006	1.693	1.694	0.212	0.216	0.217	0.217	0.213	0.215	0.251	0.244	0.239	0.234	0.246	0.248	0.213	0.223	0.24	0.232	0.221	0.223	0.217	0.217	0.225	0.22	0.216	0.21	0.231	0.215	0.221	0.235	0.217	0.213	0.215	0.213	0.211	0.215	0.217	0.228	0.211	0.216
69.5008	1.693	1.695	0.212	0.217	0.217	0.218	0.212	0.216	0.251	0.244	0.239	0.234	0.247	0.249	0.214	0.224	0.241	0.234	0.22	0.223	0.218	0.217	0.225	0.221	0.217	0.21	0.231	0.216	0.222	0.237	0.216	0.213	0.214	0.213	0.211	0.216	0.217	0.228	0.212	0.217
70.0006	1.692	1.696	0.211	0.218	0.218	0.219	0.211	0.215	0.251	0.246	0.24	0.235	0.248	0.25	0.214	0.224	0.241	0.229	0.221	0.223	0.218	0.218	0.226	0.221	0.217	0.21	0.233	0.217	0.222	0.238	0.217	0.214	0.214	0.214	0.211	0.217	0.219	0.229	0.212	0.218
70.5008	1.695	1.697	0.213	0.219	0.218	0.219	0.212	0.216	0.251	0.246	0.24	0.235	0.249	0.25	0.215	0.225	0.242	0.229	0.221	0.224	0.219	0.217	0.226	0.221	0.218	0.211	0.232	0.217	0.223	0.238	0.221	0.214	0.214	0.214	0.212	0.217	0.219	0.229	0.213	0.218
71.0006	1.693	1.697	0.212	0.22	0.218	0.22	0.212	0.217	0.251	0.245	0.24	0.235	0.249	0.25	0.214	0.224	0.242	0.229	0.221	0.223	0.218	0.217	0.227	0.221	0.217	0.21	0.231	0.217	0.223	0.237	0.218	0.214	0.213	0.214	0.211	0.216	0.218	0.229	0.212	0.218
71.5006	1.694	1.695	0.211	0.218	0.218	0.219	0.213	0.217	0.252	0.246	0.24	0.236	0.249	0.251	0.214	0.225	0.242	0.234	0.221	0.223	0.218	0.218	0.227	0.222	0.217	0.21	0.233	0.217	0.223	0.237	0.217	0.215	0.213	0.214	0.211	0.216	0.217	0.229	0.212	0.218
72.0006	1.689	1.694	0.212	0.22	0.218	0.221	0.214	0.217	0.252	0.247	0.242	0.236	0.25	0.252	0.215	0.226	0.243	0.237	0.224	0.225	0.22	0.218	0.227	0.221	0.218	0.211	0.233	0.217	0.224	0.239	0.219	0.216	0.215	0.215	0.212	0.217	0.219	0.23	0.213	0.219

## Sheet: 1
Time (h)	Methionine		Hydroxymethane sulfonate		Ethanesulfonate		Propanesulfonate		Butanesulfonate		Heptanesulfonate		L-cysteic acid		Taurine		Isethionate		Choline sulfate		Sulfoacetic acid		Sulfite		Sulfate 0.2mM		Sulfate 40mM		W/o sulfur		Methanesulfonate		p-toluene sulfonate		Benzene sulfonate		Sulfanilic acid		Sinigrin
0	0.094	0.096	0.097	0.1	0.099	0.1	0.101	0.1	0.098	0.097	0.097	0.097	0.099	0.099	0.099	0.1	0.1	0.103	0.102	0.104	0.1	0.099	0.1	0.102	0.102	0.103	0.095	0.092	0.103	0.105	0.096	0.096	0.099	0.1	0.098	0.098	0.097	0.1	0.104	0.104
0.5008	0.091	0.092	0.092	0.093	0.093	0.096	0.1	0.1	0.096	0.094	0.093	0.092	0.094	0.094	0.093	0.095	0.101	0.105	0.106	0.106	0.095	0.094	0.099	0.102	0.101	0.104	0.093	0.092	0.104	0.107	0.094	0.094	0.093	0.094	0.092	0.092	0.099	0.1	0.105	0.104
1.0019	0.093	0.095	0.095	0.096	0.097	0.099	0.104	0.105	0.099	0.096	0.096	0.095	0.095	0.096	0.096	0.099	0.104	0.108	0.111	0.111	0.098	0.098	0.103	0.105	0.105	0.106	0.101	0.1	0.107	0.11	0.097	0.098	0.096	0.097	0.095	0.096	0.103	0.105	0.109	0.108
1.5006	0.098	0.098	0.099	0.1	0.1	0.102	0.107	0.108	0.102	0.1	0.099	0.099	0.1	0.1	0.099	0.101	0.107	0.112	0.115	0.115	0.102	0.102	0.106	0.109	0.108	0.111	0.102	0.102	0.111	0.114	0.1	0.1	0.1	0.101	0.099	0.098	0.107	0.109	0.113	0.111
2.0008	0.103	0.104	0.103	0.105	0.105	0.107	0.112	0.113	0.106	0.104	0.104	0.103	0.105	0.105	0.104	0.106	0.112	0.117	0.12	0.12	0.106	0.106	0.111	0.114	0.114	0.116	0.108	0.107	0.117	0.121	0.104	0.104	0.104	0.106	0.103	0.103	0.112	0.114	0.118	0.118
2.5008	0.11	0.11	0.107	0.109	0.109	0.112	0.117	0.118	0.111	0.109	0.108	0.107	0.108	0.109	0.109	0.11	0.116	0.122	0.126	0.125	0.11	0.11	0.115	0.119	0.118	0.12	0.112	0.111	0.122	0.125	0.107	0.108	0.108	0.109	0.109	0.107	0.116	0.118	0.123	0.122
3.0019	0.119	0.119	0.11	0.113	0.112	0.115	0.121	0.121	0.114	0.112	0.111	0.11	0.112	0.113	0.112	0.113	0.119	0.125	0.13	0.129	0.114	0.114	0.119	0.122	0.122	0.124	0.118	0.117	0.126	0.129	0.11	0.111	0.111	0.113	0.11	0.111	0.12	0.122	0.127	0.126
3.5006	0.131	0.13	0.113	0.116	0.115	0.118	0.123	0.125	0.117	0.115	0.114	0.113	0.115	0.116	0.115	0.117	0.123	0.13	0.133	0.133	0.117	0.117	0.122	0.126	0.126	0.128	0.119	0.118	0.13	0.135	0.113	0.114	0.114	0.116	0.113	0.113	0.123	0.126	0.131	0.131
4.0006	0.146	0.145	0.115	0.118	0.118	0.121	0.126	0.128	0.12	0.117	0.116	0.115	0.118	0.119	0.117	0.119	0.126	0.133	0.136	0.136	0.119	0.119	0.124	0.129	0.128	0.131	0.119	0.118	0.133	0.137	0.116	0.116	0.116	0.118	0.115	0.115	0.126	0.129	0.133	0.133
4.5019	0.164	0.16	0.116	0.12	0.119	0.123	0.128	0.131	0.122	0.119	0.118	0.117	0.12	0.121	0.119	0.121	0.128	0.135	0.139	0.139	0.121	0.121	0.127	0.131	0.131	0.134	0.121	0.119	0.135	0.139	0.118	0.118	0.118	0.12	0.117	0.117	0.129	0.131	0.136	0.136
5.0006	0.185	0.178	0.119	0.122	0.121	0.125	0.131	0.133	0.125	0.121	0.12	0.119	0.123	0.123	0.121	0.124	0.131	0.137	0.142	0.142	0.123	0.123	0.129	0.134	0.133	0.136	0.123	0.121	0.138	0.142	0.12	0.12	0.12	0.122	0.119	0.119	0.131	0.134	0.139	0.139
5.5008	0.21	0.2	0.12	0.124	0.124	0.127	0.133	0.136	0.127	0.124	0.123	0.122	0.125	0.126	0.123	0.126	0.134	0.141	0.144	0.144	0.125	0.125	0.132	0.137	0.136	0.139	0.125	0.123	0.141	0.146	0.122	0.122	0.122	0.124	0.121	0.121	0.133	0.136	0.142	0.142
6.0019	0.241	0.223	0.122	0.126	0.125	0.128	0.134	0.137	0.129	0.125	0.124	0.123	0.126	0.127	0.125	0.127	0.134	0.141	0.147	0.147	0.126	0.127	0.134	0.138	0.137	0.141	0.127	0.125	0.142	0.147	0.123	0.124	0.123	0.125	0.122	0.122	0.135	0.138	0.143	0.143
6.5008	0.274	0.252	0.124	0.127	0.127	0.13	0.136	0.139	0.13	0.127	0.126	0.125	0.128	0.129	0.126	0.129	0.137	0.144	0.15	0.149	0.128	0.129	0.136	0.141	0.139	0.143	0.129	0.127	0.145	0.15	0.125	0.125	0.125	0.127	0.124	0.124	0.137	0.14	0.145	0.146
7.0008	0.311	0.287	0.126	0.13	0.129	0.133	0.139	0.142	0.133	0.129	0.128	0.127	0.131	0.133	0.129	0.132	0.139	0.148	0.151	0.152	0.13	0.131	0.139	0.144	0.143	0.146	0.131	0.128	0.148	0.153	0.126	0.127	0.128	0.13	0.126	0.126	0.14	0.142	0.149	0.149
7.5019	0.354	0.327	0.127	0.13	0.13	0.134	0.14	0.144	0.134	0.13	0.129	0.128	0.132	0.134	0.13	0.132	0.14	0.148	0.154	0.154	0.131	0.132	0.14	0.145	0.143	0.147	0.132	0.13	0.149	0.153	0.128	0.129	0.128	0.13	0.126	0.127	0.142	0.144	0.15	0.15
8.0008	0.404	0.375	0.128	0.132	0.132	0.136	0.142	0.146	0.136	0.132	0.131	0.129	0.134	0.135	0.131	0.134	0.142	0.151	0.157	0.156	0.133	0.134	0.142	0.147	0.145	0.149	0.134	0.131	0.151	0.156	0.129	0.13	0.13	0.132	0.129	0.129	0.143	0.146	0.152	0.152
8.5008	0.463	0.431	0.13	0.134	0.134	0.138	0.144	0.148	0.138	0.134	0.133	0.132	0.137	0.138	0.134	0.137	0.144	0.153	0.158	0.159	0.135	0.136	0.145	0.15	0.148	0.152	0.135	0.132	0.154	0.159	0.132	0.133	0.132	0.134	0.131	0.131	0.146	0.149	0.156	0.155
9.0019	0.525	0.494	0.131	0.135	0.135	0.139	0.146	0.15	0.14	0.136	0.134	0.133	0.139	0.14	0.135	0.137	0.146	0.155	0.161	0.161	0.136	0.137	0.147	0.152	0.149	0.153	0.136	0.133	0.155	0.161	0.133	0.134	0.133	0.135	0.132	0.132	0.147	0.15	0.156	0.156
9.5006	0.597	0.565	0.133	0.137	0.137	0.141	0.149	0.152	0.142	0.137	0.136	0.135	0.141	0.142	0.136	0.139	0.148	0.157	0.164	0.163	0.138	0.139	0.149	0.154	0.151	0.155	0.138	0.135	0.157	0.163	0.134	0.135	0.135	0.137	0.133	0.133	0.149	0.152	0.158	0.158
10.0008	0.675	0.645	0.134	0.139	0.139	0.143	0.151	0.154	0.144	0.139	0.138	0.137	0.143	0.145	0.139	0.142	0.151	0.16	0.165	0.165	0.141	0.142	0.151	0.157	0.153	0.158	0.143	0.141	0.16	0.166	0.135	0.137	0.137	0.139	0.135	0.136	0.152	0.154	0.162	0.162
10.5019	0.754	0.73	0.136	0.14	0.14	0.144	0.151	0.155	0.146	0.141	0.139	0.138	0.145	0.146	0.14	0.143	0.151	0.159	0.168	0.168	0.142	0.143	0.153	0.158	0.154	0.159	0.141	0.139	0.161	0.167	0.137	0.138	0.138	0.14	0.136	0.136	0.152	0.156	0.162	0.162
11.0006	0.835	0.817	0.137	0.141	0.141	0.145	0.154	0.157	0.148	0.142	0.141	0.14	0.147	0.148	0.141	0.144	0.153	0.161	0.169	0.169	0.143	0.144	0.155	0.16	0.156	0.161	0.143	0.14	0.164	0.169	0.138	0.14	0.139	0.141	0.137	0.138	0.154	0.158	0.164	0.165
11.5008	0.915	0.904	0.138	0.143	0.143	0.147	0.156	0.159	0.15	0.144	0.142	0.141	0.149	0.15	0.142	0.145	0.156	0.164	0.171	0.172	0.145	0.146	0.157	0.163	0.158	0.163	0.145	0.142	0.165	0.171	0.14	0.142	0.141	0.143	0.138	0.139	0.157	0.159	0.166	0.167
12.0019	0.988	0.987	0.14	0.144	0.144	0.149	0.158	0.161	0.152	0.146	0.144	0.143	0.152	0.153	0.144	0.147	0.157	0.165	0.173	0.174	0.147	0.148	0.159	0.165	0.16	0.164	0.146	0.143	0.166	0.173	0.142	0.143	0.142	0.144	0.141	0.141	0.158	0.161	0.168	0.169
12.5008	1.056	1.062	0.141	0.146	0.146	0.15	0.16	0.164	0.154	0.148	0.146	0.144	0.153	0.155	0.146	0.149	0.159	0.168	0.175	0.176	0.148	0.149	0.161	0.167	0.161	0.167	0.147	0.144	0.169	0.175	0.143	0.145	0.144	0.145	0.142	0.142	0.16	0.163	0.17	0.17
13.0008	1.12	1.131	0.143	0.148	0.147	0.152	0.162	0.166	0.156	0.15	0.148	0.146	0.156	0.158	0.148	0.151	0.161	0.172	0.176	0.178	0.15	0.151	0.164	0.17	0.164	0.169	0.149	0.146	0.172	0.178	0.145	0.146	0.146	0.148	0.144	0.144	0.163	0.165	0.174	0.174
13.5019	1.176	1.192	0.144	0.149	0.148	0.153	0.162	0.166	0.158	0.151	0.149	0.147	0.158	0.159	0.148	0.151	0.161	0.17	0.179	0.179	0.152	0.152	0.165	0.171	0.165	0.17	0.151	0.148	0.173	0.178	0.146	0.147	0.146	0.148	0.144	0.144	0.163	0.166	0.173	0.174
14.0006	1.225	1.245	0.145	0.15	0.149	0.154	0.164	0.168	0.16	0.152	0.15	0.149	0.16	0.161	0.149	0.152	0.163	0.174	0.182	0.182	0.152	0.153	0.167	0.173	0.167	0.172	0.153	0.15	0.173	0.18	0.147	0.148	0.147	0.149	0.145	0.145	0.165	0.167	0.175	0.176
14.5008	1.265	1.292	0.146	0.151	0.15	0.155	0.165	0.17	0.162	0.154	0.151	0.15	0.162	0.163	0.15	0.153	0.164	0.174	0.182	0.184	0.153	0.155	0.168	0.175	0.168	0.173	0.155	0.151	0.176	0.182	0.148	0.15	0.148	0.15	0.146	0.146	0.166	0.169	0.177	0.178
15.0019	1.301	1.334	0.148	0.153	0.153	0.158	0.167	0.172	0.164	0.156	0.153	0.152	0.166	0.167	0.153	0.156	0.167	0.178	0.184	0.185	0.155	0.157	0.171	0.177	0.171	0.176	0.157	0.153	0.178	0.184	0.15	0.152	0.151	0.153	0.148	0.149	0.168	0.171	0.18	0.181
15.5006	1.331	1.369	0.148	0.154	0.153	0.158	0.168	0.173	0.166	0.157	0.154	0.153	0.167	0.169	0.154	0.156	0.167	0.178	0.185	0.186	0.157	0.158	0.173	0.179	0.172	0.177	0.158	0.154	0.18	0.186	0.15	0.152	0.152	0.154	0.15	0.15	0.17	0.172	0.181	0.181
16.0008	1.358	1.398	0.149	0.155	0.154	0.159	0.17	0.174	0.168	0.158	0.155	0.154	0.169	0.17	0.154	0.157	0.169	0.177	0.188	0.189	0.158	0.16	0.173	0.18	0.172	0.177	0.161	0.157	0.179	0.186	0.152	0.154	0.152	0.154	0.15	0.15	0.17	0.173	0.181	0.183
16.5019	1.381	1.423	0.151	0.156	0.156	0.161	0.171	0.175	0.17	0.16	0.157	0.156	0.172	0.174	0.156	0.159	0.17	0.18	0.188	0.19	0.159	0.161	0.175	0.182	0.174	0.18	0.163	0.159	0.182	0.189	0.153	0.155	0.154	0.156	0.152	0.152	0.172	0.174	0.183	0.184
17.0008	1.401	1.448	0.151	0.157	0.156	0.161	0.172	0.176	0.171	0.161	0.157	0.156	0.174	0.175	0.156	0.159	0.171	0.18	0.192	0.192	0.16	0.162	0.177	0.183	0.174	0.18	0.165	0.16	0.182	0.188	0.154	0.156	0.154	0.156	0.152	0.152	0.173	0.174	0.184	0.184
17.5008	1.419	1.469	0.153	0.158	0.157	0.162	0.173	0.178	0.173	0.162	0.159	0.158	0.176	0.178	0.158	0.16	0.173	0.182	0.192	0.194	0.162	0.164	0.178	0.186	0.177	0.182	0.167	0.163	0.185	0.191	0.155	0.157	0.156	0.157	0.154	0.154	0.175	0.178	0.187	0.188
18.0019	1.436	1.487	0.153	0.159	0.158	0.163	0.174	0.179	0.175	0.163	0.159	0.158	0.178	0.18	0.158	0.16	0.174	0.183	0.194	0.195	0.162	0.164	0.18	0.186	0.177	0.182	0.169	0.164	0.185	0.191	0.156	0.158	0.156	0.158	0.154	0.154	0.175	0.177	0.186	0.186
18.5008	1.452	1.504	0.154	0.16	0.159	0.164	0.176	0.18	0.177	0.166	0.161	0.16	0.181	0.184	0.16	0.162	0.175	0.185	0.195	0.196	0.164	0.166	0.181	0.188	0.179	0.184	0.171	0.166	0.187	0.193	0.157	0.159	0.158	0.159	0.155	0.155	0.177	0.179	0.188	0.189
19.0008	1.465	1.519	0.155	0.161	0.159	0.164	0.176	0.18	0.178	0.166	0.162	0.16	0.183	0.186	0.16	0.162	0.176	0.184	0.198	0.199	0.165	0.167	0.182	0.189	0.179	0.185	0.174	0.168	0.186	0.193	0.158	0.16	0.158	0.159	0.155	0.156	0.177	0.179	0.188	0.189
19.5019	1.478	1.533	0.155	0.161	0.16	0.166	0.177	0.182	0.18	0.167	0.162	0.161	0.185	0.188	0.16	0.163	0.176	0.185	0.199	0.199	0.166	0.168	0.184	0.19	0.18	0.186	0.176	0.171	0.187	0.193	0.159	0.16	0.158	0.16	0.156	0.156	0.178	0.18	0.189	0.189
20.0006	1.491	1.546	0.156	0.162	0.161	0.166	0.178	0.183	0.181	0.168	0.163	0.162	0.187	0.191	0.161	0.164	0.177	0.187	0.199	0.201	0.167	0.169	0.185	0.192	0.181	0.187	0.179	0.174	0.189	0.194	0.159	0.162	0.159	0.161	0.157	0.157	0.18	0.181	0.191	0.192
20.5008	1.5	1.557	0.158	0.163	0.162	0.168	0.18	0.184	0.184	0.17	0.165	0.164	0.191	0.196	0.163	0.166	0.179	0.189	0.201	0.202	0.168	0.17	0.187	0.194	0.183	0.189	0.182	0.176	0.192	0.197	0.161	0.163	0.161	0.161	0.158	0.159	0.181	0.182	0.193	0.194
21.0019	1.511	1.57	0.158	0.163	0.162	0.167	0.18	0.184	0.184	0.17	0.165	0.164	0.192	0.197	0.163	0.165	0.179	0.187	0.203	0.203	0.169	0.171	0.187	0.194	0.183	0.189	0.185	0.179	0.19	0.197	0.161	0.163	0.16	0.162	0.158	0.159	0.183	0.182	0.192	0.192
21.5006	1.521	1.58	0.159	0.165	0.163	0.169	0.182	0.186	0.186	0.172	0.167	0.166	0.196	0.202	0.164	0.167	0.181	0.191	0.204	0.205	0.17	0.173	0.189	0.196	0.185	0.19	0.192	0.186	0.194	0.199	0.164	0.165	0.162	0.163	0.159	0.16	0.184	0.184	0.195	0.196
22.0008	1.529	1.587	0.159	0.165	0.164	0.169	0.182	0.187	0.187	0.172	0.167	0.165	0.198	0.205	0.164	0.167	0.181	0.189	0.205	0.206	0.171	0.173	0.19	0.197	0.186	0.191	0.195	0.189	0.193	0.199	0.163	0.165	0.162	0.163	0.159	0.16	0.185	0.184	0.194	0.196
22.5019	1.537	1.594	0.16	0.166	0.165	0.17	0.183	0.187	0.189	0.173	0.167	0.166	0.2	0.21	0.165	0.168	0.182	0.191	0.207	0.207	0.172	0.174	0.191	0.198	0.186	0.192	0.195	0.189	0.194	0.199	0.165	0.166	0.162	0.164	0.16	0.16	0.186	0.185	0.195	0.195
23.0008	1.544	1.6	0.16	0.166	0.165	0.17	0.188	0.189	0.193	0.174	0.168	0.167	0.203	0.216	0.165	0.168	0.184	0.193	0.209	0.21	0.173	0.175	0.192	0.199	0.187	0.193	0.198	0.191	0.195	0.2	0.167	0.168	0.163	0.164	0.16	0.16	0.186	0.186	0.196	0.198
23.5008	1.548	1.604	0.161	0.167	0.166	0.171	0.185	0.189	0.191	0.175	0.169	0.167	0.206	0.223	0.166	0.169	0.184	0.193	0.209	0.21	0.174	0.176	0.192	0.2	0.188	0.193	0.202	0.196	0.195	0.201	0.165	0.167	0.163	0.165	0.161	0.161	0.187	0.187	0.198	0.198
24.0019	1.554	1.606	0.161	0.168	0.166	0.171	0.188	0.189	0.193	0.176	0.17	0.168	0.209	0.23	0.166	0.169	0.185	0.193	0.211	0.212	0.174	0.177	0.194	0.201	0.188	0.194	0.204	0.197	0.195	0.202	0.168	0.169	0.164	0.166	0.161	0.162	0.188	0.186	0.198	0.198
24.5006	1.56	1.609	0.162	0.169	0.167	0.172	0.187	0.191	0.194	0.177	0.171	0.169	0.211	0.237	0.167	0.17	0.186	0.194	0.212	0.212	0.176	0.178	0.195	0.203	0.19	0.195	0.206	0.199	0.198	0.202	0.169	0.169	0.165	0.166	0.162	0.163	0.189	0.189	0.199	0.199
25.0008	1.563	1.609	0.163	0.169	0.168	0.173	0.19	0.192	0.195	0.178	0.171	0.17	0.214	0.246	0.168	0.171	0.187	0.196	0.213	0.214	0.177	0.18	0.196	0.203	0.19	0.196	0.21	0.203	0.198	0.204	0.169	0.17	0.165	0.167	0.163	0.163	0.19	0.19	0.199	0.201
25.5019	1.566	1.613	0.163	0.17	0.169	0.174	0.191	0.193	0.198	0.179	0.172	0.171	0.217	0.254	0.169	0.172	0.188	0.195	0.215	0.215	0.178	0.181	0.197	0.205	0.191	0.197	0.211	0.204	0.199	0.205	0.171	0.17	0.166	0.168	0.164	0.164	0.19	0.19	0.2	0.202
26.0006	1.569	1.613	0.164	0.17	0.169	0.174	0.193	0.193	0.198	0.18	0.173	0.171	0.22	0.264	0.169	0.172	0.188	0.196	0.216	0.216	0.179	0.182	0.198	0.206	0.192	0.198	0.214	0.208	0.199	0.205	0.171	0.172	0.167	0.168	0.164	0.164	0.191	0.189	0.201	0.202
26.5008	1.57	1.613	0.165	0.171	0.169	0.175	0.193	0.195	0.202	0.181	0.174	0.172	0.224	0.274	0.17	0.173	0.194	0.196	0.217	0.217	0.18	0.183	0.199	0.207	0.193	0.198	0.218	0.211	0.201	0.206	0.171	0.174	0.167	0.168	0.164	0.165	0.191	0.191	0.202	0.203
27.0019	1.572	1.614	0.165	0.172	0.17	0.176	0.193	0.194	0.201	0.182	0.174	0.173	0.227	0.282	0.17	0.173	0.194	0.198	0.218	0.218	0.181	0.184	0.2	0.208	0.193	0.199	0.221	0.213	0.202	0.207	0.172	0.173	0.168	0.169	0.166	0.165	0.193	0.192	0.202	0.204
27.5008	1.574	1.615	0.166	0.172	0.17	0.176	0.195	0.195	0.202	0.183	0.175	0.173	0.23	0.29	0.171	0.174	0.195	0.198	0.218	0.22	0.183	0.185	0.201	0.209	0.194	0.2	0.224	0.217	0.202	0.207	0.173	0.174	0.168	0.17	0.166	0.166	0.193	0.193	0.203	0.204
28.0008	1.575	1.615	0.166	0.173	0.171	0.176	0.196	0.195	0.205	0.184	0.176	0.174	0.234	0.297	0.171	0.174	0.196	0.199	0.219	0.22	0.184	0.186	0.202	0.21	0.195	0.2	0.229	0.221	0.203	0.208	0.173	0.174	0.169	0.171	0.167	0.167	0.194	0.193	0.204	0.206
28.5019	1.577	1.615	0.167	0.174	0.172	0.178	0.199	0.198	0.207	0.185	0.177	0.176	0.238	0.305	0.173	0.175	0.2	0.201	0.22	0.221	0.185	0.188	0.203	0.211	0.197	0.201	0.231	0.224	0.206	0.21	0.175	0.175	0.17	0.171	0.167	0.167	0.196	0.195	0.207	0.208
29.0008	1.578	1.614	0.167	0.174	0.172	0.178	0.197	0.197	0.207	0.185	0.177	0.175	0.24	0.307	0.172	0.175	0.198	0.201	0.221	0.223	0.186	0.189	0.204	0.212	0.196	0.203	0.235	0.227	0.204	0.21	0.174	0.175	0.17	0.171	0.167	0.167	0.196	0.194	0.206	0.206
29.5008	1.579	1.616	0.168	0.175	0.173	0.178	0.2	0.201	0.209	0.187	0.179	0.177	0.245	0.315	0.173	0.176	0.201	0.203	0.222	0.223	0.187	0.19	0.206	0.213	0.198	0.204	0.239	0.23	0.207	0.211	0.176	0.178	0.171	0.172	0.168	0.168	0.198	0.197	0.208	0.209
30.0019	1.578	1.616	0.169	0.176	0.174	0.179	0.201	0.199	0.21	0.187	0.179	0.177	0.248	0.319	0.174	0.177	0.202	0.203	0.223	0.224	0.188	0.191	0.206	0.214	0.199	0.204	0.241	0.233	0.207	0.212	0.177	0.178	0.171	0.173	0.169	0.169	0.199	0.196	0.207	0.21
30.5006	1.577	1.616	0.169	0.175	0.174	0.179	0.199	0.198	0.209	0.188	0.179	0.177	0.25	0.32	0.174	0.177	0.2	0.201	0.225	0.226	0.189	0.191	0.206	0.215	0.198	0.204	0.244	0.236	0.205	0.212	0.177	0.178	0.171	0.172	0.169	0.168	0.197	0.195	0.208	0.208
31.0008	1.578	1.617	0.17	0.177	0.175	0.18	0.202	0.201	0.205	0.189	0.181	0.179	0.256	0.328	0.175	0.178	0.203	0.205	0.225	0.227	0.19	0.194	0.208	0.216	0.2	0.206	0.248	0.239	0.209	0.214	0.178	0.18	0.172	0.174	0.17	0.17	0.2	0.198	0.21	0.211
31.5019	1.578	1.615	0.17	0.177	0.175	0.181	0.202	0.203	0.207	0.19	0.181	0.179	0.26	0.332	0.175	0.179	0.204	0.205	0.225	0.226	0.192	0.194	0.209	0.217	0.201	0.206	0.251	0.243	0.209	0.214	0.178	0.181	0.173	0.174	0.17	0.171	0.201	0.201	0.21	0.211
32.0006	1.578	1.615	0.17	0.177	0.175	0.181	0.201	0.201	0.208	0.19	0.181	0.179	0.262	0.332	0.175	0.179	0.202	0.203	0.227	0.229	0.192	0.195	0.208	0.218	0.2	0.206	0.255	0.246	0.208	0.214	0.178	0.181	0.173	0.174	0.17	0.17	0.199	0.197	0.209	0.21
32.5008	1.578	1.616	0.17	0.177	0.175	0.181	0.201	0.201	0.209	0.191	0.181	0.179	0.266	0.335	0.176	0.179	0.203	0.205	0.228	0.23	0.193	0.196	0.21	0.218	0.201	0.207	0.258	0.25	0.208	0.214	0.179	0.179	0.173	0.174	0.17	0.17	0.2	0.198	0.21	0.21
33.0019	1.577	1.615	0.171	0.179	0.176	0.182	0.205	0.204	0.21	0.192	0.183	0.181	0.271	0.341	0.176	0.18	0.205	0.207	0.228	0.23	0.194	0.197	0.211	0.219	0.203	0.208	0.261	0.254	0.211	0.216	0.179	0.183	0.174	0.176	0.172	0.172	0.202	0.201	0.211	0.213
33.5008	1.577	1.615	0.172	0.178	0.176	0.182	0.203	0.202	0.21	0.192	0.183	0.18	0.274	0.343	0.176	0.18	0.204	0.205	0.231	0.232	0.196	0.199	0.211	0.22	0.202	0.208	0.265	0.258	0.21	0.216	0.179	0.182	0.174	0.175	0.171	0.171	0.2	0.199	0.211	0.211
34.0008	1.578	1.616	0.172	0.179	0.177	0.183	0.206	0.205	0.216	0.193	0.184	0.182	0.279	0.35	0.177	0.18	0.207	0.209	0.231	0.232	0.197	0.2	0.213	0.221	0.204	0.209	0.269	0.261	0.212	0.217	0.18	0.184	0.175	0.176	0.172	0.172	0.203	0.202	0.213	0.215
34.5019	1.578	1.615	0.172	0.179	0.177	0.183	0.205	0.202	0.211	0.193	0.184	0.181	0.281	0.351	0.177	0.18	0.205	0.206	0.232	0.234	0.198	0.201	0.212	0.221	0.202	0.209	0.275	0.267	0.209	0.216	0.181	0.183	0.174	0.176	0.172	0.172	0.202	0.199	0.211	0.211
35.0006	1.579	1.617	0.173	0.18	0.177	0.183	0.206	0.208	0.212	0.194	0.185	0.183	0.286	0.356	0.178	0.181	0.208	0.21	0.232	0.234	0.199	0.202	0.214	0.223	0.205	0.211	0.278	0.269	0.213	0.218	0.181	0.184	0.176	0.177	0.173	0.173	0.204	0.204	0.214	0.216
35.5008	1.579	1.614	0.173	0.18	0.178	0.184	0.205	0.204	0.213	0.194	0.185	0.182	0.289	0.358	0.178	0.181	0.206	0.207	0.234	0.235	0.2	0.202	0.215	0.224	0.205	0.211	0.281	0.273	0.212	0.219	0.182	0.185	0.175	0.176	0.172	0.173	0.204	0.201	0.213	0.213
36.0019	1.579	1.614	0.173	0.18	0.178	0.184	0.205	0.204	0.214	0.195	0.185	0.183	0.293	0.36	0.178	0.181	0.207	0.209	0.235	0.236	0.202	0.205	0.215	0.224	0.204	0.211	0.285	0.277	0.211	0.218	0.182	0.185	0.176	0.177	0.173	0.173	0.204	0.201	0.213	0.214
36.5006	1.579	1.615	0.174	0.181	0.179	0.185	0.208	0.208	0.214	0.196	0.186	0.184	0.298	0.364	0.179	0.183	0.211	0.21	0.234	0.236	0.203	0.206	0.217	0.225	0.207	0.212	0.291	0.283	0.215	0.22	0.182	0.186	0.176	0.178	0.174	0.174	0.206	0.204	0.216	0.218
37.0008	1.578	1.613	0.174	0.181	0.178	0.185	0.206	0.205	0.215	0.196	0.186	0.183	0.3	0.364	0.179	0.182	0.208	0.209	0.237	0.238	0.204	0.207	0.216	0.225	0.205	0.211	0.294	0.286	0.213	0.219	0.183	0.186	0.176	0.177	0.174	0.173	0.204	0.202	0.214	0.215
37.5019	1.578	1.613	0.175	0.181	0.179	0.185	0.207	0.206	0.216	0.197	0.186	0.184	0.305	0.366	0.179	0.182	0.209	0.209	0.237	0.24	0.206	0.209	0.218	0.226	0.207	0.212	0.298	0.29	0.214	0.22	0.183	0.186	0.177	0.178	0.174	0.174	0.205	0.203	0.216	0.218
38.0008	1.578	1.613	0.175	0.182	0.18	0.186	0.208	0.207	0.218	0.197	0.187	0.184	0.309	0.367	0.18	0.183	0.209	0.21	0.237	0.24	0.206	0.209	0.218	0.227	0.207	0.213	0.303	0.294	0.215	0.221	0.183	0.186	0.177	0.178	0.174	0.175	0.206	0.203	0.215	0.216
38.5008	1.579	1.616	0.176	0.183	0.18	0.187	0.211	0.209	0.218	0.199	0.189	0.186	0.315	0.373	0.181	0.184	0.213	0.213	0.238	0.241	0.209	0.212	0.219	0.228	0.209	0.214	0.308	0.299	0.218	0.222	0.185	0.189	0.178	0.179	0.175	0.175	0.208	0.206	0.218	0.22
39.0019	1.578	1.613	0.176	0.183	0.18	0.186	0.209	0.207	0.218	0.198	0.188	0.185	0.318	0.373	0.18	0.183	0.209	0.21	0.24	0.242	0.209	0.213	0.218	0.228	0.208	0.214	0.313	0.304	0.215	0.221	0.184	0.187	0.177	0.179	0.175	0.175	0.206	0.203	0.217	0.219
39.5008	1.579	1.615	0.177	0.184	0.181	0.188	0.213	0.211	0.223	0.2	0.189	0.187	0.325	0.376	0.182	0.185	0.214	0.214	0.239	0.243	0.212	0.215	0.222	0.23	0.21	0.216	0.317	0.308	0.219	0.224	0.185	0.189	0.179	0.181	0.177	0.177	0.21	0.207	0.219	0.221
40.0008	1.578	1.613	0.176	0.184	0.181	0.187	0.21	0.208	0.22	0.2	0.189	0.186	0.328	0.377	0.181	0.184	0.211	0.212	0.241	0.243	0.212	0.216	0.221	0.23	0.209	0.215	0.322	0.313	0.216	0.222	0.185	0.188	0.178	0.179	0.176	0.175	0.207	0.205	0.216	0.218
40.5019	1.577	1.614	0.177	0.184	0.181	0.187	0.211	0.209	0.221	0.2	0.189	0.186	0.333	0.378	0.181	0.185	0.211	0.212	0.243	0.244	0.213	0.217	0.222	0.23	0.21	0.215	0.326	0.317	0.216	0.222	0.185	0.19	0.179	0.18	0.176	0.176	0.208	0.204	0.218	0.218
41.0006	1.578	1.613	0.177	0.185	0.182	0.188	0.211	0.21	0.222	0.201	0.19	0.187	0.338	0.381	0.182	0.185	0.213	0.212	0.244	0.246	0.214	0.219	0.223	0.231	0.211	0.217	0.332	0.323	0.218	0.224	0.186	0.19	0.179	0.18	0.176	0.176	0.209	0.205	0.219	0.221
41.5008	1.579	1.614	0.177	0.185	0.182	0.188	0.212	0.21	0.223	0.201	0.189	0.187	0.343	0.382	0.182	0.185	0.213	0.213	0.244	0.246	0.216	0.22	0.223	0.232	0.211	0.216	0.337	0.327	0.219	0.224	0.186	0.19	0.179	0.18	0.176	0.176	0.209	0.206	0.22	0.222
42.0019	1.58	1.614	0.178	0.185	0.182	0.189	0.213	0.213	0.226	0.202	0.191	0.189	0.349	0.387	0.183	0.186	0.216	0.215	0.244	0.246	0.218	0.222	0.224	0.233	0.213	0.218	0.342	0.333	0.221	0.226	0.187	0.191	0.18	0.182	0.177	0.177	0.212	0.208	0.222	0.224
42.5006	1.579	1.613	0.178	0.185	0.182	0.189	0.213	0.211	0.224	0.203	0.191	0.188	0.353	0.388	0.183	0.186	0.213	0.213	0.246	0.248	0.218	0.224	0.224	0.233	0.212	0.217	0.348	0.338	0.218	0.224	0.187	0.191	0.18	0.181	0.177	0.177	0.21	0.206	0.22	0.222
43.0008	1.579	1.613	0.179	0.186	0.183	0.19	0.214	0.214	0.228	0.203	0.192	0.19	0.359	0.39	0.184	0.187	0.217	0.216	0.244	0.248	0.221	0.225	0.226	0.234	0.214	0.22	0.353	0.342	0.222	0.226	0.189	0.192	0.181	0.183	0.179	0.179	0.215	0.209	0.222	0.224
43.5019	1.579	1.613	0.179	0.186	0.183	0.19	0.213	0.212	0.225	0.203	0.191	0.189	0.361	0.394	0.183	0.186	0.214	0.214	0.246	0.248	0.222	0.226	0.225	0.234	0.213	0.218	0.357	0.348	0.22	0.226	0.188	0.191	0.18	0.181	0.178	0.178	0.211	0.207	0.22	0.221
44.0008	1.578	1.612	0.179	0.186	0.183	0.19	0.214	0.214	0.227	0.204	0.192	0.19	0.366	0.394	0.183	0.187	0.215	0.216	0.248	0.25	0.223	0.228	0.226	0.234	0.214	0.219	0.362	0.353	0.221	0.226	0.189	0.192	0.181	0.182	0.178	0.178	0.212	0.207	0.222	0.224
44.5008	1.579	1.614	0.18	0.187	0.184	0.191	0.216	0.215	0.229	0.205	0.193	0.191	0.373	0.395	0.184	0.188	0.219	0.217	0.247	0.25	0.225	0.23	0.228	0.236	0.216	0.22	0.367	0.358	0.224	0.227	0.189	0.193	0.182	0.183	0.179	0.179	0.216	0.21	0.224	0.226
45.0019	1.577	1.611	0.18	0.187	0.184	0.191	0.215	0.214	0.229	0.205	0.192	0.19	0.375	0.395	0.184	0.187	0.216	0.216	0.249	0.251	0.227	0.231	0.227	0.236	0.215	0.22	0.372	0.363	0.22	0.227	0.189	0.192	0.181	0.182	0.179	0.178	0.214	0.208	0.221	0.223
45.5006	1.578	1.612	0.18	0.187	0.184	0.191	0.215	0.215	0.228	0.205	0.193	0.191	0.379	0.399	0.184	0.188	0.218	0.216	0.25	0.252	0.229	0.233	0.228	0.236	0.215	0.22	0.378	0.368	0.222	0.229	0.19	0.193	0.182	0.183	0.179	0.178	0.214	0.209	0.224	0.226
46.0008	1.578	1.611	0.18	0.187	0.184	0.191	0.215	0.214	0.228	0.205	0.193	0.191	0.383	0.397	0.184	0.188	0.218	0.216	0.251	0.253	0.23	0.234	0.229	0.236	0.215	0.22	0.382	0.373	0.223	0.229	0.189	0.193	0.182	0.182	0.179	0.178	0.214	0.209	0.224	0.225
46.5019	1.577	1.612	0.181	0.188	0.184	0.191	0.216	0.215	0.23	0.206	0.194	0.191	0.387	0.398	0.185	0.188	0.219	0.216	0.252	0.253	0.231	0.235	0.229	0.237	0.216	0.221	0.387	0.377	0.222	0.228	0.19	0.193	0.182	0.183	0.179	0.179	0.214	0.209	0.223	0.225
47.0006	1.58	1.615	0.182	0.189	0.186	0.192	0.219	0.217	0.232	0.207	0.195	0.193	0.394	0.402	0.186	0.189	0.222	0.219	0.25	0.254	0.234	0.238	0.231	0.239	0.217	0.222	0.389	0.38	0.226	0.23	0.191	0.194	0.183	0.185	0.181	0.181	0.218	0.212	0.226	0.228
47.5008	1.577	1.61	0.181	0.188	0.185	0.192	0.217	0.215	0.232	0.207	0.194	0.192	0.396	0.4	0.185	0.188	0.22	0.217	0.252	0.254	0.235	0.239	0.23	0.238	0.216	0.222	0.395	0.386	0.222	0.229	0.191	0.194	0.183	0.183	0.18	0.18	0.215	0.21	0.223	0.226
48.0019	1.577	1.615	0.182	0.189	0.186	0.193	0.22	0.218	0.234	0.208	0.195	0.193	0.403	0.406	0.186	0.19	0.222	0.219	0.251	0.256	0.237	0.241	0.232	0.24	0.218	0.224	0.403	0.393	0.226	0.231	0.191	0.195	0.184	0.185	0.181	0.181	0.219	0.212	0.226	0.229
48.5008	1.578	1.613	0.182	0.189	0.186	0.193	0.219	0.216	0.234	0.209	0.195	0.193	0.404	0.407	0.186	0.189	0.22	0.218	0.255	0.257	0.238	0.242	0.231	0.239	0.217	0.223	0.408	0.398	0.224	0.232	0.192	0.195	0.183	0.184	0.18	0.18	0.217	0.21	0.226	0.228
49.0008	1.578	1.612	0.182	0.189	0.186	0.193	0.218	0.217	0.234	0.209	0.195	0.193	0.409	0.407	0.186	0.189	0.221	0.218	0.254	0.257	0.24	0.244	0.232	0.24	0.218	0.223	0.415	0.404	0.225	0.231	0.192	0.196	0.183	0.184	0.181	0.18	0.217	0.211	0.227	0.229
49.5019	1.579	1.614	0.183	0.19	0.186	0.193	0.221	0.221	0.237	0.21	0.196	0.194	0.416	0.413	0.187	0.191	0.224	0.221	0.254	0.258	0.243	0.246	0.233	0.241	0.219	0.225	0.422	0.411	0.228	0.232	0.192	0.196	0.185	0.186	0.181	0.182	0.219	0.215	0.229	0.23
50.0008	1.578	1.613	0.183	0.19	0.186	0.194	0.221	0.218	0.236	0.21	0.196	0.194	0.418	0.414	0.187	0.19	0.221	0.22	0.256	0.259	0.245	0.248	0.233	0.241	0.218	0.224	0.429	0.418	0.225	0.232	0.195	0.196	0.184	0.185	0.181	0.181	0.219	0.212	0.227	0.229
50.5008	1.579	1.613	0.183	0.191	0.187	0.195	0.222	0.219	0.238	0.211	0.197	0.195	0.425	0.418	0.188	0.191	0.225	0.221	0.255	0.26	0.247	0.25	0.235	0.242	0.22	0.226	0.435	0.424	0.229	0.233	0.195	0.198	0.186	0.186	0.183	0.183	0.222	0.215	0.229	0.231
51.0019	1.578	1.612	0.183	0.191	0.187	0.194	0.221	0.217	0.235	0.211	0.197	0.195	0.427	0.419	0.188	0.191	0.223	0.22	0.257	0.26	0.249	0.252	0.235	0.242	0.22	0.225	0.443	0.429	0.226	0.233	0.195	0.197	0.185	0.186	0.182	0.182	0.219	0.212	0.227	0.228
51.5006	1.578	1.615	0.184	0.192	0.187	0.195	0.224	0.22	0.238	0.212	0.198	0.196	0.434	0.424	0.189	0.192	0.225	0.222	0.256	0.261	0.253	0.255	0.236	0.243	0.222	0.227	0.451	0.438	0.23	0.234	0.197	0.198	0.186	0.187	0.183	0.183	0.222	0.215	0.23	0.232
52.0008	1.578	1.612	0.184	0.191	0.188	0.195	0.225	0.219	0.234	0.212	0.198	0.195	0.436	0.424	0.188	0.191	0.224	0.222	0.259	0.262	0.253	0.256	0.235	0.243	0.221	0.226	0.457	0.444	0.226	0.233	0.197	0.197	0.186	0.186	0.183	0.182	0.22	0.213	0.227	0.23
52.5019	1.58	1.615	0.185	0.192	0.188	0.196	0.225	0.222	0.239	0.213	0.199	0.196	0.444	0.43	0.189	0.192	0.227	0.223	0.258	0.262	0.256	0.258	0.236	0.244	0.222	0.227	0.465	0.452	0.23	0.235	0.197	0.199	0.186	0.187	0.184	0.183	0.223	0.215	0.231	0.233
53.0006	1.579	1.614	0.185	0.192	0.188	0.196	0.226	0.22	0.239	0.213	0.199	0.197	0.448	0.432	0.189	0.192	0.226	0.224	0.258	0.263	0.259	0.262	0.237	0.245	0.222	0.228	0.473	0.46	0.231	0.234	0.197	0.2	0.187	0.188	0.184	0.184	0.223	0.216	0.23	0.234
53.5008	1.579	1.613	0.185	0.192	0.189	0.196	0.226	0.22	0.235	0.214	0.199	0.196	0.451	0.434	0.189	0.192	0.225	0.222	0.261	0.264	0.26	0.262	0.237	0.244	0.221	0.227	0.482	0.467	0.227	0.234	0.197	0.198	0.186	0.187	0.183	0.183	0.221	0.214	0.228	0.231
54.0019	1.579	1.613	0.185	0.192	0.189	0.196	0.225	0.22	0.236	0.214	0.199	0.196	0.457	0.436	0.189	0.192	0.226	0.222	0.262	0.264	0.262	0.264	0.237	0.245	0.222	0.228	0.489	0.476	0.23	0.235	0.197	0.199	0.186	0.187	0.183	0.183	0.221	0.215	0.231	0.233
54.5008	1.578	1.612	0.185	0.193	0.189	0.196	0.225	0.223	0.237	0.214	0.199	0.196	0.462	0.439	0.189	0.192	0.226	0.222	0.262	0.265	0.264	0.267	0.238	0.245	0.222	0.228	0.498	0.485	0.229	0.235	0.198	0.199	0.186	0.187	0.183	0.183	0.221	0.215	0.23	0.233
55.0008	1.58	1.615	0.186	0.193	0.189	0.197	0.228	0.224	0.239	0.216	0.201	0.198	0.471	0.446	0.19	0.194	0.229	0.225	0.262	0.266	0.268	0.269	0.239	0.247	0.224	0.229	0.508	0.493	0.233	0.237	0.198	0.201	0.188	0.188	0.185	0.185	0.224	0.219	0.232	0.236
55.5019	1.577	1.613	0.186	0.193	0.189	0.197	0.226	0.221	0.237	0.216	0.2	0.197	0.474	0.446	0.19	0.193	0.226	0.224	0.264	0.267	0.271	0.272	0.239	0.246	0.223	0.228	0.517	0.502	0.229	0.235	0.198	0.199	0.187	0.188	0.183	0.184	0.223	0.215	0.231	0.232
56.0006	1.579	1.613	0.186	0.194	0.19	0.197	0.226	0.222	0.238	0.216	0.2	0.198	0.48	0.449	0.19	0.193	0.226	0.223	0.264	0.267	0.273	0.275	0.239	0.246	0.223	0.229	0.526	0.511	0.231	0.236	0.199	0.201	0.187	0.188	0.184	0.184	0.223	0.216	0.232	0.235
56.5008	1.578	1.613	0.186	0.194	0.19	0.197	0.227	0.222	0.239	0.216	0.201	0.198	0.486	0.453	0.19	0.193	0.227	0.223	0.264	0.267	0.276	0.277	0.239	0.247	0.224	0.229	0.535	0.521	0.232	0.236	0.199	0.2	0.187	0.188	0.184	0.185	0.224	0.216	0.232	0.235
57.0019	1.578	1.613	0.187	0.194	0.19	0.198	0.227	0.224	0.239	0.217	0.201	0.198	0.493	0.457	0.19	0.194	0.227	0.224	0.265	0.269	0.279	0.281	0.24	0.247	0.224	0.23	0.546	0.53	0.232	0.237	0.199	0.2	0.188	0.189	0.184	0.185	0.223	0.216	0.232	0.236
57.5006	1.578	1.613	0.187	0.195	0.19	0.198	0.228	0.223	0.24	0.218	0.201	0.199	0.5	0.462	0.191	0.194	0.228	0.224	0.266	0.269	0.281	0.283	0.24	0.248	0.224	0.23	0.556	0.54	0.233	0.238	0.2	0.201	0.188	0.189	0.185	0.185	0.224	0.216	0.233	0.236
58.0008	1.579	1.614	0.187	0.195	0.191	0.198	0.228	0.224	0.241	0.218	0.202	0.199	0.507	0.465	0.191	0.194	0.228	0.225	0.266	0.27	0.284	0.286	0.241	0.248	0.225	0.231	0.568	0.551	0.232	0.238	0.2	0.202	0.188	0.189	0.185	0.185	0.224	0.217	0.234	0.237
58.5019	1.578	1.615	0.188	0.195	0.19	0.199	0.229	0.223	0.242	0.218	0.202	0.199	0.514	0.469	0.191	0.195	0.228	0.225	0.267	0.27	0.286	0.289	0.241	0.249	0.225	0.231	0.579	0.562	0.234	0.238	0.201	0.202	0.189	0.19	0.186	0.185	0.224	0.217	0.234	0.237
59.0008	1.579	1.613	0.188	0.196	0.191	0.199	0.229	0.223	0.242	0.219	0.202	0.2	0.522	0.474	0.191	0.195	0.229	0.226	0.268	0.271	0.288	0.292	0.242	0.249	0.225	0.231	0.592	0.574	0.232	0.238	0.201	0.202	0.189	0.19	0.186	0.186	0.224	0.217	0.234	0.237
59.5008	1.579	1.613	0.188	0.196	0.191	0.199	0.23	0.226	0.243	0.22	0.203	0.2	0.529	0.478	0.192	0.195	0.229	0.226	0.269	0.271	0.29	0.295	0.242	0.25	0.226	0.231	0.603	0.586	0.235	0.238	0.201	0.202	0.189	0.19	0.186	0.186	0.225	0.218	0.234	0.237
60.0019	1.579	1.614	0.188	0.196	0.191	0.199	0.229	0.224	0.243	0.22	0.203	0.2	0.537	0.481	0.192	0.196	0.23	0.227	0.269	0.273	0.293	0.298	0.243	0.25	0.226	0.232	0.617	0.598	0.233	0.239	0.201	0.202	0.189	0.19	0.186	0.186	0.226	0.218	0.233	0.237
60.5008	1.579	1.612	0.189	0.196	0.192	0.2	0.23	0.225	0.244	0.22	0.203	0.2	0.545	0.485	0.192	0.196	0.23	0.227	0.268	0.273	0.296	0.3	0.243	0.251	0.227	0.232	0.631	0.612	0.237	0.239	0.202	0.203	0.19	0.19	0.187	0.187	0.226	0.218	0.236	0.239
61.0008	1.578	1.614	0.189	0.196	0.192	0.2	0.231	0.226	0.243	0.221	0.204	0.201	0.553	0.49	0.192	0.196	0.231	0.226	0.271	0.274	0.298	0.303	0.244	0.251	0.227	0.233	0.644	0.625	0.234	0.239	0.202	0.203	0.19	0.191	0.187	0.187	0.227	0.221	0.236	0.239
61.5019	1.578	1.613	0.189	0.197	0.192	0.2	0.231	0.226	0.244	0.221	0.204	0.201	0.562	0.493	0.192	0.196	0.231	0.226	0.27	0.274	0.3	0.305	0.244	0.251	0.228	0.233	0.658	0.638	0.236	0.24	0.202	0.203	0.19	0.19	0.187	0.187	0.226	0.219	0.236	0.239
62.0006	1.579	1.614	0.189	0.197	0.193	0.201	0.231	0.226	0.244	0.222	0.204	0.202	0.57	0.497	0.193	0.196	0.231	0.227	0.271	0.275	0.302	0.308	0.244	0.252	0.228	0.233	0.672	0.654	0.237	0.241	0.203	0.204	0.19	0.191	0.188	0.187	0.227	0.218	0.237	0.24
62.5008	1.578	1.613	0.189	0.197	0.193	0.201	0.233	0.226	0.245	0.222	0.205	0.202	0.579	0.5	0.193	0.196	0.231	0.227	0.272	0.276	0.306	0.31	0.245	0.252	0.227	0.234	0.688	0.668	0.235	0.241	0.202	0.205	0.191	0.191	0.187	0.187	0.227	0.219	0.237	0.24
63.0006	1.578	1.615	0.19	0.197	0.192	0.201	0.232	0.225	0.247	0.223	0.205	0.202	0.588	0.503	0.193	0.197	0.231	0.227	0.272	0.276	0.309	0.313	0.246	0.252	0.228	0.234	0.703	0.683	0.237	0.241	0.203	0.204	0.19	0.191	0.188	0.188	0.228	0.22	0.238	0.241
63.5006	1.579	1.615	0.191	0.198	0.193	0.201	0.234	0.229	0.249	0.224	0.206	0.203	0.6	0.509	0.194	0.198	0.235	0.23	0.271	0.278	0.312	0.317	0.247	0.254	0.229	0.235	0.717	0.697	0.239	0.242	0.203	0.207	0.192	0.193	0.189	0.189	0.23	0.223	0.239	0.243
64.0008	1.578	1.613	0.19	0.198	0.193	0.201	0.233	0.227	0.25	0.224	0.206	0.203	0.608	0.509	0.194	0.197	0.232	0.229	0.273	0.278	0.314	0.319	0.247	0.253	0.229	0.235	0.735	0.714	0.238	0.242	0.203	0.206	0.191	0.192	0.188	0.188	0.228	0.221	0.239	0.242
64.5008	1.579	1.614	0.192	0.199	0.194	0.202	0.235	0.23	0.252	0.225	0.207	0.204	0.619	0.515	0.195	0.199	0.235	0.231	0.272	0.279	0.317	0.323	0.248	0.255	0.231	0.236	0.749	0.728	0.241	0.244	0.205	0.207	0.192	0.193	0.189	0.189	0.23	0.224	0.241	0.244
65.0006	1.578	1.614	0.191	0.199	0.194	0.202	0.235	0.232	0.249	0.225	0.207	0.204	0.629	0.516	0.195	0.199	0.234	0.231	0.272	0.28	0.321	0.326	0.248	0.255	0.23	0.237	0.766	0.746	0.24	0.244	0.204	0.207	0.192	0.193	0.19	0.189	0.231	0.222	0.241	0.244
65.5006	1.58	1.614	0.192	0.199	0.194	0.202	0.236	0.23	0.252	0.226	0.207	0.205	0.641	0.522	0.195	0.199	0.235	0.233	0.274	0.281	0.324	0.329	0.249	0.255	0.232	0.237	0.784	0.763	0.241	0.244	0.205	0.208	0.192	0.194	0.19	0.19	0.231	0.224	0.242	0.245
66.0006	1.578	1.613	0.191	0.199	0.193	0.202	0.234	0.228	0.25	0.226	0.206	0.204	0.648	0.521	0.194	0.198	0.233	0.23	0.275	0.281	0.325	0.331	0.249	0.255	0.23	0.236	0.802	0.781	0.238	0.243	0.205	0.207	0.192	0.193	0.189	0.189	0.23	0.221	0.24	0.243
66.5006	1.579	1.613	0.192	0.2	0.194	0.202	0.235	0.228	0.253	0.226	0.207	0.204	0.66	0.524	0.195	0.198	0.234	0.23	0.275	0.281	0.329	0.334	0.249	0.255	0.23	0.237	0.82	0.799	0.239	0.245	0.205	0.207	0.192	0.193	0.19	0.19	0.231	0.221	0.241	0.244
67.0006	1.578	1.614	0.192	0.2	0.194	0.203	0.234	0.231	0.253	0.226	0.207	0.204	0.671	0.526	0.195	0.199	0.233	0.231	0.276	0.281	0.331	0.337	0.25	0.255	0.231	0.236	0.839	0.817	0.241	0.244	0.205	0.207	0.192	0.193	0.189	0.189	0.23	0.223	0.241	0.244
67.5006	1.579	1.614	0.192	0.2	0.194	0.203	0.235	0.232	0.252	0.227	0.208	0.205	0.684	0.528	0.195	0.199	0.233	0.23	0.277	0.282	0.335	0.341	0.251	0.256	0.232	0.237	0.857	0.836	0.241	0.245	0.205	0.208	0.192	0.193	0.19	0.19	0.23	0.224	0.242	0.245
68.0006	1.578	1.615	0.193	0.2	0.195	0.203	0.238	0.234	0.252	0.227	0.209	0.206	0.698	0.531	0.196	0.2	0.236	0.233	0.276	0.283	0.339	0.344	0.252	0.257	0.232	0.239	0.877	0.853	0.244	0.247	0.206	0.21	0.193	0.194	0.191	0.191	0.233	0.227	0.244	0.246
68.5008	1.577	1.615	0.193	0.2	0.195	0.203	0.236	0.231	0.255	0.227	0.208	0.205	0.708	0.531	0.195	0.199	0.235	0.231	0.277	0.284	0.342	0.346	0.251	0.256	0.231	0.237	0.895	0.874	0.24	0.246	0.205	0.207	0.193	0.194	0.191	0.19	0.231	0.223	0.242	0.245
69.0006	1.579	1.616	0.194	0.201	0.195	0.204	0.238	0.232	0.255	0.229	0.209	0.207	0.723	0.535	0.196	0.201	0.237	0.234	0.277	0.284	0.345	0.35	0.254	0.258	0.233	0.239	0.914	0.893	0.244	0.247	0.206	0.209	0.194	0.195	0.192	0.191	0.233	0.226	0.244	0.247
69.5008	1.578	1.614	0.193	0.201	0.195	0.203	0.236	0.232	0.253	0.228	0.209	0.206	0.732	0.534	0.196	0.2	0.235	0.234	0.279	0.285	0.347	0.352	0.254	0.257	0.232	0.238	0.935	0.913	0.241	0.246	0.206	0.208	0.193	0.194	0.191	0.19	0.231	0.223	0.243	0.246
70.0006	1.58	1.616	0.194	0.202	0.196	0.204	0.238	0.233	0.257	0.23	0.21	0.207	0.749	0.538	0.197	0.202	0.238	0.234	0.278	0.285	0.351	0.357	0.259	0.259	0.234	0.24	0.956	0.935	0.245	0.247	0.207	0.209	0.194	0.195	0.192	0.192	0.234	0.226	0.245	0.248
70.5008	1.579	1.616	0.194	0.202	0.197	0.204	0.238	0.232	0.257	0.23	0.21	0.207	0.761	0.538	0.197	0.202	0.237	0.234	0.278	0.285	0.355	0.359	0.262	0.259	0.234	0.239	0.979	0.956	0.244	0.247	0.207	0.21	0.194	0.195	0.192	0.192	0.234	0.226	0.245	0.248
71.0006	1.578	1.616	0.194	0.201	0.196	0.204	0.237	0.233	0.255	0.23	0.209	0.207	0.772	0.539	0.196	0.2	0.235	0.233	0.279	0.286	0.358	0.362	0.261	0.258	0.232	0.239	1.002	0.967	0.242	0.247	0.207	0.209	0.194	0.195	0.192	0.192	0.232	0.224	0.243	0.247
71.5006	1.578	1.615	0.194	0.202	0.196	0.204	0.237	0.232	0.256	0.23	0.21	0.207	0.785	0.539	0.196	0.2	0.235	0.234	0.28	0.287	0.361	0.365	0.266	0.258	0.233	0.239	1.041	0.992	0.244	0.247	0.207	0.21	0.194	0.195	0.192	0.192	0.232	0.224	0.244	0.247
72.0006	1.577	1.615	0.195	0.203	0.197	0.205	0.239	0.238	0.256	0.232	0.211	0.209	0.799	0.543	0.197	0.202	0.239	0.235	0.28	0.287	0.365	0.37	0.275	0.26	0.235	0.241	1.066	1.023	0.246	0.248	0.208	0.212	0.195	0.197	0.193	0.193	0.235	0.23	0.246	0.249

## Sheet: 2
Time (h)	Methionine		Hydroxymethane sulfonate		Ethanesulfonate		Propanesulfonate		Butanesulfonate		Heptanesulfonate		L-cysteic acid		Taurine		Isethionate		Choline sulfate		Sulfoacetic acid		Sulfite		Sulfate 0.2mM		Sulfate 40mM		W/o sulfur		Methanesulfonate		p-toluene sulfonate		Benzene sulfonate		Sulfanilic acid		Sinigrin
0	0.121	0.112	0.112	0.11	0.112	0.111	0.117	0.11	0.111	0.109	0.108	0.106	0.109	0.11	0.11	0.109	0.117	0.121	0.109	0.109	0.109	0.108	0.108	0.107	0.108	0.107	0.107	0.108	0.108	0.108	0.115	0.114	0.109	0.108	0.11	0.109	0.11	0.11	0.108	0.112
0.5008	0.128	0.117	0.12	0.116	0.121	0.115	0.128	0.118	0.122	0.117	0.116	0.116	0.115	0.116	0.117	0.115	0.129	0.134	0.113	0.113	0.113	0.111	0.116	0.115	0.115	0.112	0.114	0.113	0.115	0.117	0.12	0.12	0.112	0.112	0.113	0.112	0.114	0.116	0.118	0.119
1.0019	0.134	0.122	0.126	0.122	0.128	0.119	0.137	0.124	0.131	0.125	0.119	0.119	0.117	0.118	0.119	0.122	0.139	0.145	0.123	0.12	0.119	0.118	0.121	0.121	0.12	0.118	0.12	0.118	0.121	0.123	0.129	0.126	0.118	0.117	0.119	0.117	0.119	0.123	0.122	0.125
1.5006	0.141	0.129	0.134	0.129	0.136	0.128	0.144	0.132	0.139	0.132	0.126	0.128	0.125	0.127	0.129	0.128	0.145	0.154	0.131	0.128	0.126	0.125	0.129	0.127	0.126	0.123	0.126	0.124	0.128	0.129	0.137	0.133	0.124	0.124	0.126	0.124	0.126	0.13	0.129	0.136
2.0008	0.149	0.136	0.139	0.135	0.141	0.134	0.153	0.138	0.144	0.137	0.132	0.135	0.132	0.133	0.135	0.135	0.152	0.162	0.137	0.133	0.132	0.13	0.136	0.133	0.132	0.13	0.131	0.131	0.134	0.135	0.142	0.138	0.13	0.131	0.133	0.131	0.132	0.138	0.137	0.144
2.5008	0.167	0.153	0.15	0.145	0.151	0.145	0.164	0.15	0.155	0.148	0.143	0.144	0.142	0.143	0.145	0.144	0.164	0.174	0.145	0.142	0.141	0.14	0.147	0.143	0.142	0.139	0.141	0.141	0.144	0.145	0.153	0.148	0.138	0.14	0.142	0.14	0.142	0.148	0.146	0.155
3.0019	0.185	0.169	0.157	0.151	0.158	0.151	0.173	0.157	0.161	0.154	0.149	0.151	0.149	0.15	0.151	0.151	0.172	0.183	0.152	0.151	0.148	0.147	0.152	0.15	0.148	0.146	0.147	0.147	0.149	0.151	0.16	0.154	0.145	0.146	0.148	0.146	0.149	0.155	0.153	0.163
3.5006	0.205	0.187	0.161	0.156	0.163	0.156	0.178	0.162	0.167	0.159	0.153	0.156	0.154	0.155	0.156	0.155	0.178	0.191	0.158	0.157	0.153	0.151	0.158	0.156	0.154	0.151	0.152	0.151	0.155	0.156	0.164	0.159	0.15	0.151	0.153	0.151	0.154	0.16	0.157	0.169
4.0006	0.229	0.21	0.166	0.16	0.168	0.16	0.186	0.167	0.173	0.164	0.158	0.16	0.159	0.16	0.161	0.161	0.184	0.198	0.163	0.162	0.158	0.156	0.163	0.16	0.158	0.155	0.156	0.156	0.159	0.161	0.17	0.164	0.155	0.156	0.157	0.156	0.158	0.165	0.162	0.175
4.5019	0.25	0.232	0.168	0.162	0.17	0.163	0.189	0.169	0.176	0.165	0.16	0.163	0.163	0.162	0.163	0.164	0.187	0.2	0.163	0.163	0.16	0.158	0.165	0.164	0.162	0.158	0.159	0.159	0.162	0.164	0.172	0.166	0.156	0.157	0.16	0.156	0.16	0.167	0.165	0.176
5.0006	0.281	0.266	0.174	0.168	0.176	0.169	0.193	0.175	0.182	0.171	0.165	0.168	0.168	0.169	0.169	0.169	0.192	0.205	0.168	0.168	0.165	0.163	0.17	0.168	0.166	0.163	0.164	0.164	0.167	0.17	0.178	0.171	0.161	0.163	0.165	0.164	0.166	0.172	0.171	0.181
5.5008	0.319	0.305	0.178	0.172	0.18	0.172	0.199	0.179	0.185	0.174	0.168	0.172	0.172	0.172	0.172	0.173	0.197	0.21	0.172	0.173	0.168	0.166	0.174	0.172	0.17	0.166	0.168	0.168	0.171	0.173	0.182	0.174	0.165	0.167	0.169	0.168	0.17	0.177	0.175	0.185
6.0019	0.363	0.348	0.18	0.174	0.183	0.174	0.203	0.181	0.188	0.177	0.171	0.175	0.174	0.174	0.174	0.175	0.2	0.214	0.178	0.177	0.17	0.167	0.177	0.174	0.172	0.168	0.17	0.17	0.173	0.175	0.185	0.177	0.166	0.168	0.17	0.17	0.173	0.18	0.176	0.188
6.5008	0.418	0.402	0.184	0.178	0.186	0.178	0.206	0.185	0.193	0.182	0.175	0.178	0.177	0.179	0.177	0.178	0.205	0.219	0.182	0.182	0.174	0.172	0.181	0.178	0.176	0.172	0.174	0.174	0.176	0.179	0.187	0.18	0.17	0.172	0.174	0.173	0.178	0.183	0.181	0.193
7.0008	0.477	0.46	0.188	0.182	0.19	0.18	0.21	0.189	0.197	0.186	0.178	0.181	0.181	0.182	0.181	0.181	0.209	0.223	0.185	0.185	0.177	0.174	0.183	0.181	0.179	0.175	0.176	0.176	0.18	0.182	0.191	0.184	0.173	0.175	0.177	0.176	0.182	0.187	0.184	0.197
7.5019	0.537	0.524	0.19	0.182	0.193	0.183	0.214	0.191	0.199	0.188	0.18	0.184	0.184	0.184	0.183	0.184	0.211	0.226	0.187	0.187	0.179	0.176	0.185	0.183	0.18	0.176	0.178	0.179	0.182	0.184	0.194	0.187	0.175	0.177	0.179	0.178	0.183	0.189	0.185	0.198
8.0008	0.613	0.595	0.194	0.187	0.197	0.187	0.218	0.195	0.205	0.193	0.184	0.188	0.187	0.189	0.187	0.188	0.215	0.231	0.193	0.192	0.183	0.18	0.19	0.187	0.185	0.18	0.182	0.183	0.185	0.188	0.198	0.19	0.179	0.18	0.182	0.182	0.188	0.194	0.19	0.202
8.5008	0.686	0.675	0.196	0.189	0.199	0.188	0.222	0.197	0.206	0.194	0.186	0.19	0.19	0.191	0.189	0.19	0.219	0.234	0.191	0.193	0.184	0.182	0.191	0.188	0.186	0.182	0.184	0.185	0.187	0.19	0.2	0.192	0.181	0.182	0.184	0.184	0.191	0.195	0.192	0.204
9.0019	0.769	0.76	0.202	0.193	0.207	0.193	0.225	0.202	0.212	0.199	0.191	0.194	0.194	0.196	0.193	0.194	0.223	0.24	0.196	0.198	0.188	0.186	0.197	0.193	0.191	0.186	0.189	0.189	0.192	0.194	0.204	0.197	0.185	0.186	0.189	0.19	0.196	0.201	0.197	0.209
9.5006	0.852	0.842	0.205	0.197	0.207	0.198	0.229	0.206	0.216	0.203	0.194	0.198	0.198	0.201	0.196	0.199	0.228	0.244	0.198	0.202	0.193	0.19	0.199	0.196	0.194	0.19	0.193	0.194	0.195	0.197	0.209	0.201	0.188	0.19	0.192	0.195	0.199	0.205	0.201	0.211
10.0008	0.926	0.916	0.207	0.197	0.21	0.199	0.234	0.208	0.219	0.206	0.196	0.201	0.201	0.203	0.199	0.2	0.231	0.249	0.202	0.204	0.194	0.191	0.201	0.199	0.196	0.192	0.194	0.194	0.198	0.201	0.211	0.203	0.189	0.191	0.194	0.194	0.201	0.207	0.204	0.214
10.5019	1.004	0.995	0.212	0.204	0.215	0.204	0.237	0.213	0.224	0.211	0.2	0.205	0.206	0.209	0.203	0.204	0.235	0.253	0.208	0.211	0.199	0.197	0.206	0.203	0.2	0.196	0.199	0.2	0.202	0.204	0.215	0.208	0.194	0.197	0.199	0.201	0.206	0.211	0.208	0.216
11.0006	1.073	1.064	0.215	0.206	0.218	0.207	0.24	0.216	0.228	0.215	0.204	0.208	0.209	0.212	0.206	0.208	0.239	0.258	0.211	0.216	0.202	0.199	0.209	0.206	0.202	0.199	0.202	0.202	0.204	0.207	0.218	0.211	0.197	0.198	0.202	0.204	0.209	0.215	0.211	0.218
11.5008	1.139	1.129	0.217	0.208	0.221	0.208	0.245	0.217	0.23	0.217	0.205	0.21	0.212	0.215	0.208	0.21	0.243	0.263	0.215	0.218	0.203	0.199	0.211	0.208	0.204	0.201	0.204	0.204	0.207	0.211	0.22	0.212	0.198	0.2	0.203	0.205	0.211	0.216	0.213	0.221
12.0019	1.202	1.189	0.222	0.213	0.225	0.214	0.248	0.222	0.236	0.222	0.21	0.215	0.219	0.222	0.213	0.214	0.246	0.265	0.219	0.223	0.209	0.206	0.214	0.213	0.209	0.205	0.209	0.209	0.211	0.214	0.225	0.216	0.209	0.207	0.207	0.21	0.215	0.221	0.217	0.225
12.5008	1.256	1.242	0.226	0.215	0.228	0.216	0.251	0.225	0.239	0.225	0.213	0.219	0.223	0.225	0.216	0.218	0.251	0.271	0.223	0.226	0.212	0.21	0.216	0.215	0.211	0.208	0.211	0.212	0.214	0.217	0.228	0.221	0.212	0.212	0.212	0.212	0.218	0.225	0.22	0.227
13.0008	1.304	1.289	0.23	0.218	0.231	0.22	0.256	0.228	0.243	0.229	0.216	0.222	0.227	0.23	0.219	0.221	0.252	0.274	0.227	0.23	0.216	0.216	0.225	0.22	0.217	0.212	0.216	0.216	0.219	0.221	0.232	0.224	0.215	0.216	0.215	0.217	0.221	0.228	0.224	0.231
13.5019	1.345	1.329	0.232	0.221	0.233	0.222	0.259	0.231	0.246	0.232	0.219	0.225	0.231	0.234	0.222	0.223	0.256	0.278	0.229	0.233	0.22	0.219	0.227	0.223	0.22	0.215	0.219	0.218	0.221	0.224	0.235	0.227	0.218	0.219	0.218	0.22	0.224	0.231	0.226	0.233
14.0006	1.374	1.362	0.235	0.223	0.237	0.225	0.262	0.233	0.25	0.235	0.223	0.228	0.234	0.238	0.224	0.226	0.26	0.283	0.232	0.236	0.223	0.222	0.229	0.225	0.223	0.217	0.22	0.22	0.223	0.226	0.237	0.229	0.22	0.221	0.22	0.222	0.226	0.233	0.229	0.236
14.5008	1.406	1.395	0.236	0.226	0.239	0.227	0.267	0.237	0.253	0.238	0.224	0.231	0.238	0.242	0.227	0.229	0.264	0.288	0.235	0.239	0.223	0.222	0.231	0.228	0.225	0.219	0.223	0.223	0.225	0.228	0.24	0.23	0.222	0.223	0.221	0.224	0.228	0.235	0.231	0.238
15.0019	1.432	1.416	0.237	0.225	0.241	0.228	0.268	0.237	0.255	0.239	0.225	0.231	0.24	0.243	0.228	0.229	0.265	0.289	0.237	0.239	0.224	0.223	0.23	0.228	0.225	0.219	0.224	0.223	0.226	0.23	0.241	0.231	0.222	0.223	0.222	0.224	0.229	0.236	0.232	0.237
15.5006	1.453	1.439	0.241	0.23	0.244	0.232	0.27	0.241	0.26	0.243	0.229	0.235	0.243	0.247	0.231	0.232	0.267	0.291	0.24	0.243	0.228	0.228	0.235	0.232	0.229	0.223	0.227	0.227	0.228	0.231	0.244	0.236	0.227	0.227	0.226	0.229	0.232	0.24	0.234	0.24
16.0008	1.472	1.461	0.245	0.233	0.247	0.235	0.274	0.244	0.263	0.246	0.232	0.238	0.247	0.251	0.234	0.235	0.271	0.296	0.236	0.247	0.232	0.232	0.237	0.234	0.231	0.224	0.229	0.229	0.23	0.233	0.248	0.239	0.23	0.23	0.23	0.232	0.235	0.243	0.237	0.243
16.5019	1.489	1.479	0.247	0.234	0.249	0.236	0.277	0.245	0.266	0.249	0.234	0.24	0.249	0.254	0.235	0.237	0.273	0.299	0.238	0.249	0.233	0.233	0.238	0.236	0.233	0.226	0.231	0.231	0.233	0.236	0.25	0.24	0.232	0.232	0.231	0.233	0.237	0.245	0.24	0.244
17.0008	1.506	1.505	0.248	0.236	0.251	0.238	0.279	0.248	0.268	0.251	0.236	0.242	0.253	0.257	0.237	0.239	0.275	0.302	0.239	0.25	0.235	0.235	0.241	0.238	0.235	0.228	0.233	0.233	0.235	0.238	0.251	0.243	0.234	0.234	0.234	0.235	0.238	0.247	0.241	0.247
17.5008	1.512	1.513	0.249	0.236	0.252	0.238	0.281	0.248	0.27	0.252	0.237	0.243	0.255	0.261	0.239	0.24	0.278	0.305	0.243	0.251	0.234	0.234	0.241	0.238	0.235	0.229	0.234	0.234	0.236	0.24	0.252	0.242	0.233	0.233	0.232	0.235	0.239	0.247	0.242	0.248
18.0019	1.535	1.526	0.251	0.238	0.254	0.24	0.284	0.25	0.272	0.254	0.238	0.245	0.258	0.263	0.24	0.242	0.28	0.307	0.242	0.255	0.238	0.237	0.242	0.239	0.236	0.23	0.235	0.235	0.236	0.24	0.254	0.243	0.237	0.237	0.236	0.238	0.242	0.25	0.243	0.249
18.5008	1.549	1.542	0.251	0.239	0.256	0.242	0.287	0.252	0.275	0.257	0.241	0.247	0.261	0.267	0.242	0.244	0.283	0.31	0.246	0.256	0.238	0.238	0.243	0.241	0.238	0.232	0.237	0.237	0.239	0.243	0.254	0.242	0.238	0.238	0.236	0.239	0.243	0.251	0.246	0.251
19.0008	1.557	1.554	0.255	0.241	0.258	0.243	0.288	0.254	0.278	0.259	0.243	0.248	0.264	0.27	0.243	0.245	0.285	0.313	0.249	0.257	0.241	0.239	0.244	0.243	0.241	0.234	0.239	0.239	0.24	0.244	0.258	0.248	0.238	0.238	0.237	0.24	0.244	0.253	0.247	0.252
19.5019	1.568	1.565	0.255	0.242	0.26	0.245	0.291	0.256	0.28	0.26	0.245	0.251	0.266	0.272	0.245	0.247	0.287	0.314	0.252	0.259	0.242	0.241	0.244	0.246	0.242	0.235	0.241	0.241	0.242	0.246	0.257	0.247	0.239	0.24	0.239	0.242	0.246	0.254	0.25	0.254
20.0006	1.575	1.574	0.258	0.244	0.262	0.246	0.293	0.257	0.282	0.263	0.246	0.252	0.269	0.275	0.247	0.248	0.289	0.316	0.25	0.261	0.242	0.243	0.244	0.246	0.243	0.236	0.241	0.242	0.243	0.248	0.263	0.252	0.241	0.241	0.24	0.243	0.247	0.256	0.251	0.254
20.5008	1.587	1.586	0.26	0.247	0.264	0.248	0.295	0.26	0.286	0.266	0.249	0.255	0.273	0.279	0.249	0.251	0.291	0.319	0.255	0.264	0.246	0.245	0.248	0.248	0.245	0.238	0.243	0.244	0.245	0.249	0.263	0.252	0.243	0.243	0.243	0.245	0.249	0.258	0.253	0.258
21.0019	1.594	1.595	0.265	0.249	0.267	0.251	0.296	0.262	0.289	0.269	0.251	0.257	0.276	0.28	0.25	0.252	0.292	0.319	0.252	0.267	0.251	0.248	0.246	0.251	0.248	0.24	0.246	0.246	0.247	0.251	0.267	0.258	0.246	0.246	0.245	0.248	0.252	0.261	0.255	0.258
21.5006	1.599	1.603	0.264	0.249	0.268	0.252	0.299	0.263	0.289	0.268	0.251	0.257	0.278	0.283	0.251	0.253	0.294	0.324	0.257	0.267	0.247	0.247	0.246	0.252	0.248	0.241	0.248	0.247	0.249	0.253	0.268	0.257	0.245	0.246	0.244	0.248	0.252	0.261	0.256	0.259
22.0008	1.606	1.61	0.266	0.251	0.271	0.254	0.302	0.265	0.293	0.272	0.255	0.26	0.282	0.288	0.254	0.256	0.298	0.326	0.261	0.27	0.249	0.25	0.248	0.253	0.25	0.243	0.248	0.249	0.25	0.254	0.269	0.258	0.248	0.248	0.247	0.25	0.254	0.264	0.258	0.261
22.5019	1.611	1.615	0.268	0.252	0.272	0.255	0.304	0.267	0.295	0.274	0.255	0.262	0.285	0.29	0.254	0.257	0.3	0.327	0.263	0.274	0.256	0.252	0.249	0.255	0.251	0.244	0.25	0.251	0.251	0.255	0.272	0.261	0.25	0.25	0.248	0.252	0.256	0.265	0.26	0.263
23.0008	1.621	1.622	0.268	0.252	0.273	0.255	0.305	0.267	0.295	0.274	0.256	0.262	0.287	0.292	0.255	0.258	0.3	0.328	0.262	0.274	0.252	0.252	0.248	0.255	0.252	0.244	0.251	0.251	0.252	0.256	0.271	0.26	0.25	0.25	0.249	0.252	0.256	0.265	0.26	0.263
23.5008	1.622	1.623	0.271	0.255	0.274	0.256	0.306	0.269	0.298	0.277	0.257	0.263	0.29	0.294	0.256	0.259	0.302	0.33	0.264	0.276	0.253	0.253	0.251	0.257	0.253	0.246	0.253	0.253	0.254	0.258	0.275	0.264	0.251	0.251	0.249	0.253	0.257	0.267	0.262	0.263
24.0019	1.621	1.63	0.272	0.257	0.276	0.258	0.308	0.27	0.3	0.278	0.258	0.265	0.293	0.297	0.257	0.26	0.303	0.332	0.266	0.277	0.254	0.255	0.252	0.258	0.254	0.247	0.253	0.253	0.253	0.258	0.275	0.263	0.252	0.252	0.25	0.254	0.258	0.268	0.262	0.264
24.5006	1.622	1.634	0.273	0.257	0.277	0.258	0.309	0.271	0.301	0.279	0.259	0.266	0.295	0.3	0.258	0.261	0.305	0.333	0.264	0.279	0.259	0.256	0.252	0.259	0.255	0.247	0.254	0.254	0.255	0.259	0.276	0.264	0.254	0.254	0.253	0.256	0.26	0.27	0.264	0.264
25.0008	1.62	1.63	0.277	0.26	0.279	0.262	0.31	0.272	0.306	0.284	0.263	0.268	0.299	0.303	0.26	0.262	0.306	0.334	0.266	0.28	0.259	0.259	0.255	0.262	0.258	0.25	0.257	0.257	0.257	0.261	0.28	0.27	0.256	0.256	0.254	0.258	0.261	0.273	0.266	0.267
25.5019	1.623	1.633	0.276	0.259	0.281	0.261	0.312	0.274	0.306	0.283	0.263	0.269	0.302	0.306	0.261	0.264	0.309	0.338	0.268	0.28	0.257	0.258	0.254	0.261	0.257	0.25	0.256	0.256	0.257	0.262	0.279	0.268	0.256	0.256	0.254	0.258	0.262	0.273	0.267	0.268
26.0006	1.624	1.635	0.278	0.261	0.283	0.263	0.315	0.276	0.309	0.286	0.265	0.271	0.306	0.309	0.263	0.265	0.311	0.34	0.272	0.286	0.264	0.261	0.257	0.262	0.259	0.251	0.258	0.258	0.258	0.263	0.282	0.269	0.258	0.258	0.256	0.26	0.264	0.276	0.269	0.27
26.5008	1.623	1.637	0.277	0.259	0.282	0.263	0.316	0.276	0.309	0.286	0.265	0.27	0.307	0.311	0.262	0.265	0.311	0.34	0.272	0.283	0.264	0.26	0.256	0.262	0.258	0.251	0.257	0.258	0.258	0.262	0.281	0.268	0.258	0.257	0.255	0.26	0.264	0.275	0.268	0.272
27.0019	1.624	1.637	0.28	0.262	0.286	0.265	0.319	0.279	0.312	0.289	0.267	0.273	0.311	0.315	0.265	0.268	0.314	0.344	0.274	0.287	0.265	0.263	0.259	0.265	0.261	0.253	0.26	0.261	0.261	0.265	0.284	0.271	0.26	0.26	0.258	0.262	0.266	0.278	0.271	0.273
27.5008	1.625	1.637	0.282	0.264	0.287	0.267	0.32	0.281	0.314	0.29	0.269	0.275	0.314	0.318	0.266	0.269	0.315	0.344	0.275	0.288	0.266	0.264	0.26	0.267	0.262	0.254	0.262	0.262	0.262	0.266	0.285	0.273	0.261	0.261	0.258	0.263	0.267	0.28	0.272	0.274
28.0008	1.624	1.637	0.284	0.264	0.287	0.267	0.32	0.281	0.314	0.291	0.269	0.275	0.315	0.319	0.266	0.269	0.316	0.344	0.276	0.288	0.266	0.263	0.259	0.265	0.262	0.254	0.261	0.262	0.261	0.265	0.286	0.276	0.26	0.26	0.258	0.263	0.267	0.279	0.271	0.277
28.5019	1.626	1.636	0.284	0.267	0.288	0.267	0.322	0.281	0.316	0.292	0.27	0.276	0.318	0.322	0.267	0.27	0.317	0.345	0.276	0.292	0.263	0.264	0.259	0.268	0.263	0.256	0.263	0.263	0.263	0.267	0.288	0.277	0.261	0.261	0.259	0.264	0.267	0.28	0.274	0.275
29.0008	1.628	1.637	0.284	0.266	0.289	0.268	0.322	0.282	0.318	0.293	0.271	0.276	0.32	0.324	0.267	0.27	0.318	0.348	0.277	0.291	0.268	0.265	0.26	0.268	0.264	0.256	0.263	0.264	0.264	0.268	0.288	0.275	0.263	0.263	0.261	0.265	0.269	0.282	0.274	0.275
29.5008	1.624	1.641	0.288	0.269	0.292	0.27	0.325	0.285	0.321	0.296	0.273	0.279	0.324	0.329	0.27	0.273	0.322	0.351	0.28	0.296	0.267	0.268	0.266	0.271	0.267	0.259	0.266	0.266	0.266	0.271	0.292	0.28	0.265	0.265	0.264	0.267	0.271	0.285	0.277	0.28
30.0019	1.623	1.636	0.288	0.269	0.291	0.269	0.325	0.285	0.321	0.296	0.273	0.279	0.326	0.33	0.269	0.273	0.321	0.351	0.278	0.296	0.268	0.267	0.262	0.271	0.266	0.258	0.265	0.266	0.266	0.27	0.292	0.281	0.264	0.264	0.262	0.266	0.271	0.284	0.277	0.276
30.5006	1.633	1.635	0.289	0.27	0.292	0.27	0.326	0.286	0.323	0.298	0.274	0.28	0.329	0.332	0.27	0.273	0.322	0.352	0.283	0.298	0.267	0.268	0.263	0.271	0.267	0.259	0.267	0.267	0.267	0.271	0.293	0.28	0.265	0.265	0.263	0.268	0.272	0.286	0.278	0.278
31.0008	1.626	1.64	0.291	0.272	0.295	0.273	0.33	0.289	0.325	0.3	0.276	0.283	0.333	0.336	0.273	0.276	0.325	0.356	0.285	0.3	0.274	0.271	0.27	0.274	0.27	0.261	0.269	0.269	0.269	0.274	0.294	0.281	0.268	0.268	0.266	0.27	0.274	0.289	0.281	0.278
31.5019	1.622	1.637	0.291	0.271	0.296	0.273	0.33	0.29	0.326	0.301	0.277	0.282	0.334	0.339	0.273	0.276	0.326	0.358	0.281	0.303	0.27	0.272	0.27	0.274	0.269	0.261	0.269	0.269	0.268	0.273	0.295	0.282	0.268	0.269	0.267	0.271	0.275	0.289	0.281	0.279
32.0006	1.623	1.639	0.292	0.272	0.295	0.273	0.33	0.289	0.326	0.301	0.276	0.283	0.336	0.34	0.272	0.275	0.325	0.356	0.282	0.302	0.27	0.27	0.266	0.274	0.27	0.261	0.269	0.269	0.269	0.274	0.296	0.285	0.267	0.267	0.267	0.27	0.274	0.288	0.281	0.277
32.5008	1.631	1.638	0.294	0.273	0.297	0.274	0.332	0.291	0.329	0.303	0.278	0.284	0.34	0.344	0.274	0.277	0.327	0.357	0.283	0.304	0.275	0.272	0.266	0.275	0.271	0.262	0.27	0.271	0.27	0.275	0.297	0.285	0.268	0.269	0.267	0.271	0.275	0.29	0.282	0.278
33.0019	1.627	1.635	0.294	0.273	0.297	0.274	0.332	0.292	0.329	0.303	0.279	0.285	0.342	0.346	0.274	0.278	0.328	0.359	0.283	0.304	0.271	0.271	0.267	0.276	0.271	0.263	0.271	0.271	0.271	0.276	0.297	0.285	0.268	0.268	0.267	0.271	0.275	0.29	0.283	0.28
33.5008	1.63	1.64	0.296	0.276	0.3	0.276	0.334	0.293	0.332	0.306	0.28	0.287	0.346	0.349	0.275	0.279	0.33	0.361	0.288	0.307	0.273	0.274	0.269	0.277	0.272	0.263	0.272	0.273	0.272	0.276	0.3	0.287	0.27	0.271	0.269	0.273	0.277	0.292	0.284	0.282
34.0008	1.63	1.637	0.297	0.277	0.301	0.277	0.336	0.295	0.333	0.307	0.281	0.288	0.348	0.352	0.276	0.28	0.331	0.363	0.291	0.307	0.275	0.275	0.273	0.279	0.274	0.265	0.273	0.274	0.273	0.278	0.301	0.288	0.272	0.272	0.271	0.274	0.279	0.294	0.286	0.283
34.5019	1.629	1.641	0.297	0.275	0.3	0.277	0.335	0.295	0.334	0.307	0.282	0.289	0.349	0.352	0.277	0.281	0.331	0.364	0.287	0.309	0.275	0.274	0.269	0.278	0.273	0.265	0.273	0.274	0.273	0.278	0.3	0.286	0.272	0.272	0.271	0.275	0.279	0.294	0.286	0.284
35.0006	1.629	1.636	0.298	0.278	0.299	0.278	0.333	0.293	0.333	0.307	0.282	0.287	0.347	0.351	0.276	0.279	0.329	0.361	0.287	0.307	0.275	0.275	0.27	0.279	0.274	0.265	0.273	0.274	0.273	0.277	0.299	0.288	0.271	0.271	0.27	0.274	0.278	0.293	0.285	0.281
35.5008	1.629	1.635	0.297	0.277	0.3	0.276	0.335	0.294	0.333	0.306	0.281	0.287	0.35	0.354	0.276	0.279	0.331	0.361	0.288	0.309	0.274	0.274	0.273	0.277	0.272	0.263	0.272	0.273	0.271	0.276	0.3	0.289	0.271	0.271	0.27	0.274	0.277	0.292	0.284	0.283
36.0019	1.625	1.638	0.298	0.278	0.301	0.277	0.336	0.295	0.334	0.308	0.282	0.289	0.353	0.357	0.277	0.281	0.332	0.364	0.287	0.31	0.276	0.276	0.273	0.279	0.273	0.265	0.273	0.274	0.273	0.277	0.302	0.289	0.273	0.273	0.272	0.275	0.279	0.295	0.285	0.285
36.5006	1.627	1.638	0.301	0.28	0.303	0.279	0.338	0.298	0.337	0.31	0.284	0.291	0.357	0.361	0.278	0.282	0.334	0.366	0.293	0.313	0.277	0.278	0.277	0.282	0.276	0.267	0.276	0.277	0.275	0.28	0.304	0.292	0.275	0.275	0.274	0.277	0.281	0.297	0.288	0.288
37.0008	1.628	1.637	0.3	0.28	0.302	0.278	0.338	0.297	0.337	0.31	0.284	0.29	0.359	0.362	0.278	0.282	0.334	0.366	0.287	0.312	0.276	0.277	0.276	0.28	0.274	0.266	0.274	0.275	0.273	0.278	0.304	0.291	0.273	0.274	0.272	0.276	0.28	0.296	0.286	0.291
37.5019	1.625	1.641	0.302	0.281	0.305	0.281	0.34	0.3	0.339	0.312	0.286	0.292	0.363	0.366	0.28	0.284	0.337	0.369	0.295	0.315	0.279	0.278	0.281	0.282	0.276	0.268	0.276	0.277	0.275	0.28	0.305	0.292	0.276	0.276	0.276	0.278	0.283	0.299	0.289	0.29
38.0008	1.625	1.64	0.302	0.28	0.305	0.28	0.34	0.299	0.34	0.312	0.285	0.292	0.365	0.368	0.28	0.284	0.336	0.368	0.29	0.315	0.278	0.278	0.281	0.281	0.276	0.267	0.275	0.277	0.274	0.279	0.306	0.293	0.275	0.275	0.274	0.277	0.282	0.298	0.288	0.292
38.5008	1.627	1.638	0.304	0.284	0.305	0.282	0.341	0.3	0.342	0.314	0.287	0.293	0.366	0.37	0.28	0.283	0.335	0.365	0.293	0.316	0.28	0.279	0.286	0.285	0.279	0.27	0.279	0.28	0.277	0.282	0.307	0.296	0.276	0.276	0.276	0.279	0.283	0.299	0.29	0.29
39.0019	1.632	1.639	0.304	0.284	0.31	0.281	0.341	0.3	0.341	0.313	0.286	0.293	0.369	0.373	0.28	0.284	0.337	0.37	0.298	0.317	0.28	0.279	0.285	0.284	0.278	0.27	0.278	0.279	0.278	0.283	0.307	0.295	0.276	0.276	0.276	0.278	0.282	0.299	0.291	0.289
39.5008	1.629	1.643	0.306	0.286	0.308	0.283	0.344	0.303	0.345	0.316	0.289	0.295	0.374	0.378	0.282	0.287	0.34	0.372	0.299	0.318	0.282	0.282	0.286	0.286	0.279	0.271	0.279	0.281	0.279	0.283	0.309	0.295	0.279	0.279	0.278	0.281	0.285	0.302	0.292	0.295
40.0008	1.626	1.637	0.306	0.285	0.308	0.283	0.344	0.303	0.344	0.316	0.288	0.295	0.376	0.379	0.282	0.286	0.34	0.373	0.296	0.318	0.281	0.281	0.285	0.285	0.279	0.27	0.279	0.28	0.278	0.283	0.309	0.296	0.277	0.277	0.277	0.28	0.284	0.301	0.292	0.291
40.5019	1.625	1.642	0.305	0.285	0.308	0.283	0.344	0.303	0.345	0.316	0.288	0.295	0.378	0.381	0.282	0.286	0.34	0.372	0.297	0.32	0.281	0.281	0.286	0.286	0.28	0.271	0.28	0.281	0.279	0.284	0.308	0.294	0.277	0.277	0.277	0.28	0.284	0.301	0.292	0.289
41.0006	1.628	1.633	0.306	0.285	0.308	0.283	0.344	0.303	0.345	0.317	0.289	0.296	0.381	0.384	0.283	0.286	0.341	0.374	0.295	0.32	0.282	0.281	0.287	0.287	0.281	0.272	0.281	0.282	0.28	0.285	0.31	0.297	0.278	0.278	0.278	0.28	0.285	0.302	0.294	0.288
41.5008	1.628	1.636	0.308	0.288	0.311	0.285	0.347	0.306	0.348	0.32	0.291	0.298	0.386	0.39	0.285	0.289	0.343	0.377	0.302	0.323	0.286	0.283	0.289	0.288	0.282	0.273	0.282	0.284	0.281	0.286	0.311	0.297	0.28	0.28	0.28	0.282	0.286	0.304	0.295	0.293
42.0019	1.63	1.635	0.308	0.286	0.31	0.285	0.347	0.305	0.348	0.319	0.291	0.297	0.387	0.391	0.284	0.288	0.343	0.376	0.296	0.321	0.283	0.283	0.287	0.288	0.281	0.273	0.282	0.283	0.28	0.285	0.311	0.298	0.279	0.28	0.281	0.282	0.286	0.303	0.294	0.289
42.5006	1.63	1.638	0.308	0.288	0.31	0.285	0.347	0.305	0.349	0.32	0.291	0.298	0.389	0.393	0.284	0.288	0.343	0.377	0.3	0.322	0.284	0.283	0.288	0.288	0.282	0.273	0.282	0.283	0.28	0.285	0.311	0.298	0.279	0.28	0.28	0.282	0.286	0.304	0.295	0.29
43.0008	1.633	1.639	0.309	0.288	0.313	0.285	0.347	0.306	0.35	0.321	0.293	0.299	0.393	0.396	0.285	0.289	0.344	0.379	0.297	0.32	0.284	0.284	0.288	0.289	0.283	0.274	0.283	0.284	0.282	0.287	0.312	0.299	0.28	0.28	0.28	0.282	0.286	0.304	0.296	0.288
43.5019	1.63	1.636	0.31	0.29	0.312	0.287	0.349	0.307	0.351	0.322	0.293	0.3	0.397	0.399	0.286	0.29	0.345	0.38	0.304	0.327	0.285	0.284	0.289	0.29	0.284	0.275	0.284	0.285	0.283	0.288	0.314	0.301	0.282	0.281	0.281	0.284	0.288	0.305	0.297	0.29
44.0008	1.632	1.636	0.311	0.288	0.312	0.287	0.349	0.308	0.352	0.322	0.293	0.3	0.399	0.402	0.286	0.29	0.345	0.378	0.3	0.328	0.286	0.285	0.29	0.29	0.284	0.275	0.285	0.285	0.283	0.288	0.314	0.301	0.281	0.282	0.283	0.284	0.289	0.306	0.297	0.289
44.5008	1.633	1.634	0.313	0.292	0.314	0.289	0.351	0.309	0.354	0.325	0.295	0.302	0.404	0.407	0.288	0.293	0.347	0.38	0.309	0.33	0.287	0.286	0.293	0.292	0.287	0.278	0.287	0.288	0.285	0.29	0.316	0.303	0.284	0.283	0.283	0.286	0.29	0.307	0.3	0.293
45.0019	1.634	1.641	0.314	0.293	0.316	0.29	0.353	0.311	0.356	0.326	0.297	0.303	0.407	0.41	0.289	0.293	0.349	0.381	0.309	0.331	0.288	0.287	0.293	0.292	0.287	0.277	0.287	0.288	0.285	0.29	0.317	0.303	0.284	0.284	0.285	0.287	0.291	0.309	0.3	0.295
45.5006	1.636	1.636	0.315	0.294	0.316	0.29	0.353	0.31	0.356	0.326	0.297	0.303	0.409	0.412	0.289	0.293	0.347	0.377	0.304	0.331	0.288	0.288	0.294	0.294	0.288	0.278	0.288	0.288	0.286	0.291	0.318	0.305	0.285	0.284	0.285	0.287	0.291	0.31	0.3	0.292
46.0008	1.628	1.642	0.315	0.294	0.317	0.292	0.354	0.311	0.357	0.327	0.298	0.305	0.413	0.416	0.29	0.295	0.35	0.379	0.308	0.329	0.289	0.288	0.293	0.294	0.288	0.279	0.288	0.289	0.287	0.292	0.318	0.305	0.283	0.285	0.286	0.287	0.291	0.31	0.301	0.294
46.5019	1.633	1.637	0.316	0.294	0.317	0.292	0.354	0.312	0.359	0.328	0.298	0.305	0.416	0.42	0.291	0.295	0.35	0.381	0.31	0.333	0.288	0.287	0.292	0.293	0.287	0.278	0.287	0.289	0.286	0.291	0.319	0.305	0.284	0.284	0.284	0.287	0.291	0.309	0.301	0.298
47.0006	1.629	1.638	0.315	0.294	0.316	0.291	0.354	0.312	0.358	0.328	0.298	0.305	0.418	0.422	0.29	0.294	0.35	0.38	0.31	0.332	0.288	0.287	0.293	0.294	0.288	0.279	0.288	0.289	0.287	0.292	0.318	0.303	0.284	0.284	0.285	0.286	0.291	0.309	0.301	0.295
47.5008	1.634	1.637	0.316	0.295	0.318	0.292	0.355	0.313	0.358	0.327	0.298	0.305	0.422	0.424	0.29	0.295	0.35	0.38	0.313	0.336	0.29	0.289	0.295	0.294	0.289	0.279	0.29	0.29	0.288	0.293	0.319	0.305	0.286	0.286	0.287	0.288	0.293	0.311	0.302	0.295
48.0019	1.631	1.638	0.317	0.295	0.318	0.293	0.356	0.313	0.36	0.328	0.299	0.306	0.425	0.427	0.291	0.296	0.351	0.381	0.315	0.336	0.29	0.289	0.295	0.295	0.289	0.28	0.29	0.29	0.288	0.292	0.32	0.305	0.286	0.286	0.287	0.289	0.293	0.312	0.302	0.297
48.5008	1.636	1.639	0.318	0.296	0.324	0.293	0.357	0.314	0.36	0.328	0.299	0.306	0.427	0.43	0.29	0.296	0.351	0.38	0.314	0.336	0.29	0.289	0.294	0.294	0.289	0.279	0.289	0.29	0.288	0.293	0.32	0.307	0.287	0.286	0.288	0.288	0.293	0.311	0.302	0.296
49.0008	1.634	1.634	0.318	0.296	0.319	0.294	0.357	0.314	0.362	0.329	0.3	0.307	0.431	0.434	0.292	0.297	0.352	0.378	0.315	0.336	0.291	0.29	0.297	0.295	0.289	0.28	0.29	0.291	0.288	0.293	0.321	0.307	0.286	0.286	0.288	0.289	0.293	0.312	0.303	0.3
49.5019	1.636	1.637	0.319	0.298	0.321	0.295	0.359	0.316	0.364	0.331	0.301	0.308	0.435	0.437	0.293	0.298	0.354	0.379	0.314	0.338	0.291	0.293	0.297	0.298	0.292	0.282	0.293	0.293	0.291	0.296	0.322	0.308	0.286	0.286	0.286	0.289	0.293	0.311	0.305	0.298
50.0008	1.634	1.639	0.32	0.297	0.322	0.295	0.359	0.316	0.364	0.332	0.301	0.309	0.438	0.441	0.293	0.299	0.354	0.378	0.319	0.34	0.292	0.292	0.295	0.297	0.291	0.282	0.292	0.293	0.291	0.295	0.323	0.309	0.29	0.288	0.291	0.291	0.295	0.314	0.305	0.3
50.5008	1.636	1.639	0.32	0.298	0.322	0.295	0.359	0.316	0.365	0.332	0.302	0.309	0.44	0.444	0.293	0.299	0.354	0.375	0.313	0.339	0.292	0.291	0.298	0.296	0.291	0.281	0.291	0.292	0.29	0.295	0.323	0.309	0.287	0.288	0.289	0.291	0.295	0.314	0.305	0.304
51.0019	1.635	1.635	0.321	0.299	0.322	0.296	0.36	0.317	0.366	0.333	0.303	0.31	0.444	0.448	0.294	0.3	0.356	0.376	0.314	0.338	0.292	0.291	0.297	0.298	0.293	0.283	0.294	0.293	0.292	0.298	0.324	0.31	0.287	0.288	0.289	0.29	0.295	0.314	0.306	0.303
51.5006	1.636	1.636	0.322	0.3	0.322	0.297	0.361	0.318	0.367	0.334	0.304	0.31	0.447	0.451	0.295	0.301	0.356	0.38	0.317	0.341	0.294	0.296	0.296	0.298	0.292	0.282	0.293	0.293	0.291	0.296	0.324	0.311	0.287	0.287	0.288	0.29	0.295	0.314	0.306	0.302
52.0008	1.636	1.639	0.323	0.301	0.324	0.298	0.363	0.32	0.369	0.336	0.305	0.312	0.451	0.455	0.296	0.302	0.358	0.381	0.318	0.343	0.295	0.293	0.298	0.299	0.293	0.283	0.294	0.295	0.293	0.298	0.326	0.311	0.291	0.289	0.291	0.293	0.297	0.316	0.307	0.301
52.5019	1.638	1.639	0.322	0.301	0.324	0.298	0.363	0.319	0.369	0.336	0.305	0.312	0.454	0.459	0.296	0.302	0.357	0.38	0.321	0.344	0.294	0.298	0.302	0.299	0.293	0.284	0.294	0.295	0.293	0.297	0.325	0.31	0.289	0.29	0.29	0.293	0.297	0.317	0.306	0.302
53.0006	1.639	1.638	0.323	0.301	0.325	0.298	0.362	0.32	0.369	0.336	0.305	0.311	0.457	0.461	0.296	0.302	0.357	0.378	0.321	0.343	0.293	0.293	0.303	0.299	0.293	0.283	0.295	0.295	0.293	0.298	0.326	0.312	0.289	0.289	0.29	0.292	0.296	0.316	0.308	0.301
53.5008	1.638	1.641	0.324	0.302	0.324	0.298	0.363	0.32	0.37	0.336	0.306	0.313	0.46	0.464	0.297	0.303	0.359	0.383	0.319	0.344	0.295	0.299	0.304	0.301	0.295	0.285	0.296	0.296	0.295	0.3	0.326	0.312	0.289	0.29	0.291	0.293	0.296	0.317	0.309	0.304
54.0019	1.644	1.638	0.325	0.303	0.326	0.3	0.365	0.321	0.372	0.338	0.307	0.314	0.464	0.468	0.298	0.305	0.36	0.383	0.325	0.347	0.296	0.295	0.304	0.301	0.295	0.285	0.296	0.296	0.295	0.3	0.328	0.313	0.291	0.291	0.293	0.294	0.299	0.319	0.309	0.304
54.5008	1.641	1.644	0.326	0.304	0.327	0.301	0.366	0.323	0.373	0.339	0.307	0.314	0.467	0.471	0.299	0.305	0.361	0.384	0.325	0.347	0.296	0.301	0.305	0.302	0.296	0.287	0.298	0.298	0.297	0.303	0.328	0.314	0.292	0.292	0.293	0.295	0.299	0.32	0.311	0.305
55.0008	1.635	1.64	0.325	0.301	0.327	0.3	0.364	0.321	0.372	0.338	0.306	0.314	0.47	0.474	0.298	0.304	0.36	0.38	0.322	0.346	0.295	0.294	0.303	0.301	0.295	0.285	0.297	0.296	0.295	0.3	0.328	0.314	0.29	0.291	0.292	0.294	0.298	0.319	0.309	0.303
55.5019	1.635	1.638	0.327	0.304	0.332	0.301	0.364	0.321	0.376	0.34	0.308	0.315	0.472	0.478	0.298	0.303	0.36	0.377	0.321	0.349	0.296	0.297	0.305	0.302	0.296	0.286	0.297	0.298	0.296	0.3	0.329	0.316	0.292	0.292	0.293	0.295	0.299	0.32	0.31	0.306
56.0006	1.633	1.637	0.326	0.303	0.327	0.301	0.366	0.322	0.374	0.34	0.308	0.315	0.477	0.482	0.299	0.305	0.361	0.38	0.326	0.344	0.296	0.298	0.304	0.302	0.296	0.286	0.298	0.297	0.297	0.302	0.329	0.315	0.293	0.292	0.293	0.294	0.299	0.319	0.311	0.302
56.5008	1.634	1.644	0.326	0.304	0.327	0.301	0.366	0.323	0.375	0.34	0.308	0.315	0.479	0.484	0.299	0.305	0.362	0.374	0.328	0.346	0.296	0.296	0.304	0.301	0.296	0.286	0.298	0.297	0.296	0.301	0.329	0.315	0.293	0.292	0.293	0.295	0.299	0.32	0.311	0.305
57.0019	1.639	1.641	0.327	0.305	0.328	0.302	0.367	0.323	0.376	0.341	0.309	0.316	0.484	0.489	0.3	0.306	0.363	0.378	0.326	0.345	0.297	0.297	0.305	0.303	0.297	0.287	0.299	0.298	0.298	0.303	0.33	0.316	0.293	0.292	0.294	0.295	0.3	0.321	0.312	0.305
57.5006	1.639	1.641	0.327	0.305	0.328	0.302	0.367	0.324	0.376	0.341	0.309	0.316	0.487	0.491	0.3	0.306	0.362	0.375	0.33	0.35	0.296	0.295	0.304	0.303	0.296	0.286	0.298	0.298	0.296	0.301	0.33	0.316	0.292	0.291	0.292	0.295	0.299	0.32	0.311	0.309
58.0008	1.638	1.64	0.328	0.305	0.329	0.303	0.368	0.325	0.377	0.342	0.31	0.317	0.49	0.495	0.301	0.307	0.363	0.375	0.331	0.351	0.297	0.3	0.305	0.303	0.297	0.287	0.299	0.299	0.297	0.303	0.331	0.316	0.292	0.293	0.294	0.296	0.3	0.321	0.312	0.308
58.5019	1.636	1.637	0.329	0.304	0.329	0.303	0.368	0.325	0.378	0.342	0.31	0.317	0.493	0.498	0.301	0.308	0.365	0.375	0.331	0.351	0.297	0.296	0.307	0.304	0.299	0.288	0.3	0.299	0.298	0.304	0.331	0.316	0.292	0.293	0.293	0.296	0.3	0.322	0.312	0.307
59.0008	1.641	1.64	0.33	0.306	0.33	0.303	0.369	0.326	0.379	0.343	0.311	0.318	0.497	0.501	0.301	0.308	0.365	0.376	0.333	0.353	0.298	0.301	0.307	0.304	0.298	0.288	0.3	0.3	0.299	0.304	0.332	0.317	0.294	0.293	0.294	0.296	0.3	0.322	0.313	0.31
59.5008	1.641	1.639	0.331	0.307	0.334	0.305	0.371	0.327	0.38	0.344	0.312	0.319	0.501	0.506	0.302	0.309	0.366	0.377	0.333	0.358	0.301	0.305	0.308	0.305	0.299	0.289	0.301	0.301	0.299	0.304	0.333	0.318	0.296	0.296	0.298	0.299	0.303	0.325	0.314	0.309
60.0019	1.637	1.64	0.33	0.307	0.33	0.304	0.37	0.327	0.38	0.344	0.312	0.318	0.503	0.508	0.302	0.309	0.366	0.376	0.332	0.355	0.299	0.302	0.308	0.305	0.299	0.289	0.301	0.3	0.3	0.306	0.332	0.318	0.294	0.294	0.296	0.297	0.301	0.324	0.315	0.305
60.5008	1.643	1.643	0.332	0.309	0.332	0.305	0.372	0.328	0.382	0.346	0.313	0.32	0.508	0.513	0.304	0.31	0.367	0.378	0.337	0.355	0.3	0.298	0.31	0.306	0.3	0.29	0.301	0.301	0.3	0.304	0.334	0.319	0.297	0.295	0.295	0.298	0.302	0.324	0.315	0.312
61.0008	1.642	1.639	0.331	0.307	0.333	0.305	0.37	0.327	0.382	0.345	0.312	0.319	0.511	0.517	0.302	0.309	0.367	0.376	0.333	0.356	0.299	0.304	0.309	0.305	0.3	0.289	0.301	0.301	0.3	0.305	0.334	0.319	0.294	0.294	0.295	0.297	0.301	0.324	0.315	0.307
61.5019	1.639	1.644	0.334	0.311	0.333	0.306	0.372	0.329	0.384	0.347	0.314	0.322	0.518	0.523	0.305	0.311	0.37	0.379	0.333	0.357	0.302	0.303	0.312	0.307	0.302	0.291	0.303	0.303	0.302	0.307	0.336	0.322	0.297	0.297	0.298	0.3	0.304	0.327	0.317	0.313
62.0006	1.64	1.642	0.333	0.31	0.342	0.306	0.372	0.329	0.383	0.346	0.314	0.321	0.52	0.525	0.304	0.31	0.368	0.38	0.337	0.359	0.301	0.306	0.312	0.307	0.301	0.291	0.304	0.303	0.302	0.308	0.335	0.321	0.297	0.297	0.299	0.3	0.304	0.327	0.317	0.312
62.5008	1.64	1.64	0.333	0.31	0.333	0.306	0.372	0.329	0.384	0.346	0.314	0.321	0.524	0.53	0.304	0.311	0.368	0.38	0.34	0.355	0.302	0.305	0.312	0.307	0.302	0.291	0.304	0.303	0.303	0.308	0.335	0.321	0.297	0.298	0.3	0.3	0.304	0.327	0.317	0.309
63.0006	1.649	1.641	0.333	0.311	0.334	0.307	0.373	0.33	0.385	0.347	0.314	0.322	0.528	0.532	0.304	0.312	0.369	0.378	0.336	0.357	0.302	0.309	0.312	0.307	0.302	0.291	0.304	0.303	0.302	0.308	0.336	0.322	0.298	0.298	0.299	0.301	0.305	0.328	0.317	0.31
63.5006	1.645	1.641	0.334	0.311	0.335	0.307	0.374	0.33	0.385	0.348	0.314	0.322	0.53	0.536	0.304	0.311	0.369	0.377	0.339	0.358	0.3	0.305	0.312	0.307	0.301	0.291	0.303	0.303	0.301	0.306	0.336	0.321	0.295	0.295	0.295	0.299	0.303	0.326	0.317	0.311
64.0008	1.643	1.644	0.335	0.312	0.335	0.307	0.374	0.331	0.386	0.348	0.315	0.322	0.534	0.54	0.305	0.312	0.37	0.382	0.34	0.361	0.305	0.302	0.313	0.308	0.302	0.292	0.305	0.304	0.303	0.309	0.337	0.322	0.297	0.297	0.299	0.301	0.305	0.328	0.318	0.313
64.5008	1.644	1.643	0.335	0.312	0.335	0.307	0.375	0.331	0.388	0.35	0.316	0.323	0.538	0.547	0.306	0.312	0.371	0.381	0.341	0.356	0.302	0.308	0.316	0.309	0.304	0.293	0.305	0.305	0.304	0.31	0.337	0.322	0.298	0.298	0.298	0.301	0.305	0.328	0.319	0.314
65.0006	1.644	1.644	0.335	0.312	0.336	0.308	0.375	0.332	0.388	0.35	0.316	0.323	0.544	0.552	0.306	0.313	0.371	0.384	0.343	0.362	0.304	0.305	0.314	0.308	0.303	0.292	0.305	0.304	0.304	0.309	0.337	0.322	0.297	0.297	0.298	0.301	0.305	0.328	0.319	0.315
65.5006	1.644	1.641	0.336	0.312	0.341	0.308	0.375	0.332	0.389	0.35	0.317	0.324	0.547	0.554	0.306	0.313	0.372	0.382	0.341	0.362	0.302	0.306	0.313	0.308	0.303	0.292	0.305	0.305	0.303	0.309	0.338	0.323	0.3	0.297	0.298	0.301	0.305	0.329	0.319	0.319
66.0006	1.645	1.64	0.338	0.314	0.336	0.309	0.374	0.332	0.391	0.351	0.317	0.324	0.549	0.558	0.306	0.312	0.37	0.381	0.34	0.367	0.31	0.307	0.317	0.311	0.306	0.294	0.308	0.306	0.306	0.311	0.339	0.325	0.3	0.3	0.301	0.303	0.307	0.331	0.321	0.314
66.5006	1.648	1.649	0.338	0.315	0.338	0.309	0.377	0.334	0.391	0.352	0.318	0.325	0.557	0.565	0.308	0.314	0.374	0.383	0.342	0.36	0.306	0.308	0.315	0.31	0.305	0.294	0.306	0.306	0.305	0.31	0.34	0.325	0.3	0.3	0.301	0.303	0.307	0.332	0.321	0.317
67.0006	1.647	1.646	0.337	0.313	0.338	0.309	0.376	0.333	0.39	0.351	0.318	0.324	0.56	0.569	0.307	0.314	0.372	0.383	0.344	0.365	0.303	0.306	0.313	0.309	0.303	0.293	0.306	0.305	0.304	0.309	0.339	0.324	0.298	0.298	0.299	0.301	0.306	0.33	0.32	0.315
67.5006	1.644	1.651	0.339	0.316	0.339	0.311	0.378	0.335	0.392	0.354	0.319	0.326	0.563	0.573	0.309	0.316	0.374	0.382	0.346	0.362	0.306	0.307	0.315	0.312	0.306	0.295	0.308	0.307	0.305	0.311	0.34	0.326	0.301	0.301	0.302	0.305	0.308	0.333	0.323	0.321
68.0006	1.639	1.647	0.338	0.315	0.338	0.31	0.377	0.335	0.391	0.352	0.318	0.326	0.57	0.58	0.308	0.315	0.373	0.384	0.347	0.363	0.304	0.305	0.315	0.311	0.306	0.295	0.308	0.307	0.306	0.312	0.34	0.326	0.299	0.299	0.3	0.303	0.306	0.331	0.322	0.315
68.5008	1.647	1.65	0.339	0.315	0.339	0.31	0.378	0.335	0.392	0.353	0.318	0.325	0.574	0.583	0.308	0.314	0.374	0.384	0.347	0.368	0.306	0.303	0.315	0.311	0.305	0.294	0.307	0.307	0.305	0.31	0.341	0.326	0.3	0.3	0.301	0.303	0.307	0.332	0.322	0.319
69.0006	1.651	1.648	0.339	0.316	0.338	0.31	0.378	0.335	0.392	0.352	0.319	0.327	0.58	0.589	0.308	0.315	0.374	0.384	0.345	0.368	0.309	0.312	0.315	0.311	0.306	0.295	0.308	0.307	0.306	0.312	0.341	0.326	0.3	0.3	0.301	0.303	0.308	0.332	0.322	0.318
69.5008	1.648	1.642	0.339	0.316	0.345	0.31	0.378	0.335	0.394	0.354	0.32	0.327	0.584	0.595	0.309	0.315	0.375	0.384	0.347	0.369	0.305	0.304	0.314	0.311	0.306	0.295	0.307	0.307	0.306	0.311	0.341	0.326	0.3	0.3	0.301	0.303	0.308	0.333	0.323	0.319
70.0006	1.644	1.639	0.34	0.316	0.341	0.311	0.379	0.336	0.394	0.355	0.32	0.328	0.592	0.604	0.309	0.316	0.376	0.388	0.35	0.366	0.308	0.311	0.314	0.311	0.306	0.294	0.307	0.307	0.305	0.311	0.342	0.327	0.301	0.301	0.302	0.305	0.308	0.334	0.323	0.322
70.5008	1.646	1.648	0.34	0.317	0.34	0.311	0.379	0.337	0.396	0.355	0.321	0.328	0.597	0.609	0.31	0.316	0.376	0.386	0.35	0.367	0.306	0.313	0.315	0.311	0.306	0.295	0.307	0.308	0.306	0.311	0.342	0.327	0.301	0.3	0.301	0.304	0.308	0.333	0.323	0.324
71.0006	1.646	1.645	0.34	0.317	0.34	0.311	0.38	0.337	0.396	0.355	0.321	0.328	0.6	0.613	0.309	0.316	0.376	0.386	0.349	0.373	0.307	0.309	0.316	0.312	0.307	0.296	0.309	0.308	0.307	0.312	0.342	0.327	0.301	0.302	0.303	0.305	0.309	0.335	0.324	0.317
71.5006	1.646	1.647	0.341	0.318	0.34	0.312	0.38	0.338	0.396	0.356	0.322	0.329	0.608	0.621	0.31	0.316	0.376	0.386	0.353	0.37	0.316	0.311	0.317	0.312	0.307	0.297	0.31	0.309	0.308	0.314	0.343	0.328	0.303	0.303	0.304	0.306	0.31	0.336	0.326	0.317
72.0006	1.647	1.65	0.342	0.318	0.341	0.312	0.381	0.339	0.397	0.356	0.322	0.329	0.612	0.629	0.31	0.317	0.377	0.385	0.352	0.371	0.309	0.309	0.319	0.314	0.309	0.297	0.311	0.31	0.309	0.315	0.344	0.329	0.301	0.301	0.302	0.305	0.309	0.335	0.326	0.318

## Sheet: 3
Time (h)	Methionine		Hydroxymethane sulfonate		Ethanesulfonate		Propanesulfonate		Butanesulfonate		Heptanesulfonate		L-cysteic acid		Taurine		Isethionate		Choline sulfate		Sulfoacetic acid		Sulfite		Sulfate 0.2mM		Sulfate 40mM		W/o sulfur		Methanesulfonate		p-toluene sulfonate		Benzene sulfonate		Sulfanilic acid		Sinigrin
0	0.09	0.09	0.092	0.095	0.096	0.094	0.094	0.094	0.099	0.095	0.093	0.093	0.093	0.093	0.094	0.093	0.093	0.095	0.094	0.094	0.096	0.093	0.095	0.098	0.098	0.095	0.092	0.091	0.094	0.097	0.091	0.092	0.093	0.094	0.093	0.093	0.093	0.094	0.095	0.094
0.5008	0.091	0.088	0.092	0.094	0.102	0.093	0.095	0.096	0.106	0.102	0.095	0.096	0.094	0.095	0.096	0.095	0.095	0.099	0.098	0.097	0.103	0.097	0.103	0.109	0.109	0.105	0.095	0.095	0.099	0.104	0.09	0.091	0.097	0.098	0.095	0.095	0.095	0.095	0.099	0.098
1.0019	0.093	0.092	0.095	0.097	0.107	0.097	0.098	0.098	0.111	0.108	0.099	0.1	0.096	0.1	0.098	0.097	0.099	0.104	0.104	0.101	0.108	0.101	0.11	0.113	0.113	0.111	0.097	0.098	0.103	0.107	0.092	0.094	0.103	0.102	0.099	0.097	0.096	0.098	0.105	0.103
1.5006	0.097	0.096	0.098	0.101	0.112	0.101	0.102	0.102	0.115	0.112	0.103	0.106	0.101	0.105	0.103	0.102	0.102	0.107	0.108	0.106	0.112	0.105	0.116	0.117	0.117	0.117	0.098	0.099	0.106	0.11	0.096	0.097	0.109	0.107	0.104	0.101	0.101	0.102	0.109	0.107
2.0008	0.103	0.101	0.102	0.105	0.117	0.106	0.107	0.108	0.121	0.117	0.107	0.111	0.107	0.111	0.108	0.107	0.107	0.113	0.114	0.111	0.118	0.111	0.123	0.125	0.124	0.124	0.1	0.101	0.112	0.116	0.1	0.101	0.116	0.113	0.11	0.107	0.106	0.108	0.116	0.113
2.5008	0.11	0.108	0.107	0.109	0.124	0.111	0.111	0.112	0.127	0.123	0.111	0.116	0.111	0.115	0.112	0.111	0.11	0.116	0.119	0.117	0.123	0.116	0.128	0.129	0.128	0.128	0.105	0.107	0.115	0.12	0.104	0.106	0.122	0.117	0.115	0.111	0.11	0.111	0.121	0.116
3.0019	0.12	0.117	0.11	0.113	0.129	0.114	0.115	0.116	0.131	0.127	0.115	0.12	0.115	0.12	0.116	0.115	0.113	0.121	0.124	0.121	0.128	0.12	0.132	0.134	0.133	0.132	0.109	0.113	0.119	0.125	0.107	0.109	0.128	0.122	0.119	0.115	0.114	0.115	0.126	0.12
3.5006	0.131	0.127	0.113	0.116	0.133	0.118	0.119	0.12	0.135	0.131	0.119	0.125	0.119	0.125	0.12	0.119	0.118	0.126	0.126	0.124	0.132	0.125	0.137	0.139	0.138	0.138	0.113	0.117	0.124	0.128	0.109	0.112	0.133	0.126	0.122	0.118	0.117	0.119	0.132	0.127
4.0006	0.145	0.141	0.116	0.119	0.136	0.12	0.121	0.122	0.138	0.134	0.121	0.127	0.121	0.128	0.122	0.121	0.119	0.127	0.131	0.127	0.134	0.127	0.139	0.141	0.14	0.139	0.116	0.121	0.124	0.131	0.111	0.114	0.136	0.129	0.125	0.121	0.12	0.121	0.133	0.127
4.5019	0.168	0.156	0.117	0.121	0.139	0.122	0.123	0.124	0.141	0.137	0.123	0.13	0.124	0.132	0.124	0.123	0.121	0.128	0.134	0.13	0.138	0.132	0.143	0.144	0.143	0.142	0.119	0.124	0.126	0.132	0.113	0.116	0.139	0.131	0.127	0.123	0.122	0.123	0.137	0.129
5.0006	0.189	0.174	0.119	0.123	0.142	0.125	0.125	0.127	0.145	0.141	0.126	0.133	0.126	0.135	0.127	0.125	0.123	0.131	0.136	0.133	0.141	0.135	0.146	0.148	0.146	0.145	0.121	0.126	0.128	0.136	0.115	0.118	0.142	0.134	0.129	0.125	0.124	0.126	0.14	0.131
5.5008	0.212	0.195	0.122	0.125	0.145	0.127	0.128	0.13	0.148	0.143	0.128	0.137	0.13	0.137	0.129	0.128	0.126	0.134	0.139	0.135	0.144	0.139	0.15	0.152	0.15	0.149	0.123	0.129	0.132	0.138	0.117	0.12	0.145	0.141	0.132	0.127	0.127	0.128	0.146	0.136
6.0019	0.241	0.219	0.123	0.128	0.147	0.128	0.129	0.131	0.15	0.145	0.129	0.139	0.131	0.141	0.131	0.129	0.126	0.136	0.142	0.138	0.145	0.14	0.151	0.153	0.151	0.15	0.125	0.131	0.132	0.139	0.119	0.122	0.146	0.14	0.133	0.128	0.128	0.13	0.146	0.135
6.5008	0.273	0.249	0.124	0.128	0.149	0.13	0.131	0.133	0.154	0.148	0.132	0.141	0.133	0.142	0.132	0.131	0.128	0.138	0.145	0.139	0.148	0.142	0.154	0.156	0.154	0.152	0.127	0.133	0.134	0.142	0.12	0.124	0.148	0.141	0.135	0.13	0.13	0.132	0.149	0.138
7.0008	0.309	0.283	0.127	0.131	0.152	0.133	0.133	0.135	0.157	0.151	0.134	0.144	0.136	0.143	0.135	0.134	0.132	0.141	0.146	0.141	0.15	0.145	0.157	0.16	0.158	0.156	0.128	0.136	0.137	0.144	0.122	0.125	0.152	0.147	0.138	0.133	0.132	0.134	0.153	0.142
7.5019	0.352	0.326	0.127	0.131	0.154	0.134	0.134	0.136	0.158	0.152	0.136	0.147	0.137	0.149	0.136	0.134	0.132	0.141	0.149	0.144	0.151	0.146	0.158	0.16	0.158	0.157	0.13	0.138	0.137	0.145	0.124	0.127	0.153	0.147	0.138	0.133	0.134	0.135	0.153	0.142
8.0008	0.402	0.375	0.129	0.134	0.156	0.136	0.136	0.138	0.161	0.155	0.138	0.15	0.139	0.15	0.138	0.136	0.133	0.143	0.15	0.146	0.154	0.148	0.16	0.163	0.16	0.159	0.131	0.139	0.139	0.147	0.125	0.128	0.155	0.149	0.14	0.135	0.136	0.137	0.155	0.143
8.5008	0.462	0.435	0.131	0.135	0.158	0.138	0.139	0.141	0.164	0.158	0.141	0.152	0.142	0.151	0.14	0.139	0.136	0.146	0.153	0.148	0.157	0.151	0.164	0.167	0.164	0.163	0.133	0.141	0.143	0.149	0.127	0.131	0.158	0.154	0.143	0.138	0.138	0.14	0.159	0.148
9.0019	0.522	0.498	0.132	0.138	0.16	0.139	0.14	0.142	0.166	0.16	0.141	0.154	0.143	0.156	0.141	0.139	0.137	0.147	0.155	0.15	0.158	0.152	0.165	0.168	0.164	0.163	0.135	0.144	0.141	0.148	0.128	0.131	0.159	0.154	0.143	0.138	0.139	0.141	0.158	0.146
9.5006	0.592	0.571	0.134	0.138	0.162	0.141	0.142	0.143	0.168	0.162	0.143	0.157	0.145	0.158	0.143	0.142	0.139	0.149	0.157	0.151	0.161	0.155	0.168	0.17	0.167	0.165	0.136	0.145	0.144	0.151	0.13	0.133	0.161	0.155	0.145	0.14	0.141	0.143	0.16	0.148
10.0008	0.668	0.651	0.136	0.142	0.165	0.143	0.144	0.146	0.171	0.165	0.152	0.16	0.15	0.16	0.146	0.145	0.142	0.154	0.159	0.153	0.163	0.158	0.172	0.175	0.171	0.17	0.138	0.147	0.148	0.156	0.131	0.135	0.164	0.16	0.148	0.143	0.143	0.145	0.165	0.153
10.5019	0.747	0.736	0.136	0.143	0.166	0.144	0.144	0.146	0.173	0.166	0.152	0.16	0.15	0.16	0.146	0.144	0.141	0.152	0.161	0.155	0.164	0.159	0.172	0.175	0.17	0.169	0.14	0.149	0.147	0.154	0.133	0.137	0.165	0.16	0.149	0.143	0.144	0.146	0.164	0.152
11.0006	0.827	0.821	0.138	0.142	0.168	0.146	0.147	0.148	0.175	0.168	0.155	0.162	0.152	0.161	0.148	0.146	0.143	0.153	0.163	0.157	0.166	0.161	0.174	0.177	0.172	0.171	0.141	0.151	0.148	0.156	0.134	0.138	0.166	0.161	0.151	0.145	0.145	0.147	0.165	0.154
11.5008	0.906	0.904	0.139	0.146	0.17	0.147	0.148	0.15	0.177	0.17	0.156	0.164	0.155	0.167	0.149	0.149	0.144	0.156	0.165	0.158	0.168	0.163	0.177	0.18	0.175	0.173	0.143	0.153	0.149	0.157	0.136	0.14	0.168	0.163	0.151	0.146	0.147	0.149	0.168	0.155
12.0019	0.975	0.981	0.141	0.147	0.172	0.149	0.149	0.152	0.18	0.172	0.158	0.167	0.157	0.169	0.151	0.15	0.146	0.157	0.167	0.161	0.17	0.165	0.179	0.182	0.177	0.175	0.144	0.155	0.151	0.158	0.137	0.141	0.17	0.165	0.153	0.148	0.149	0.151	0.169	0.157
12.5008	1.045	1.054	0.142	0.148	0.174	0.151	0.151	0.153	0.181	0.174	0.16	0.169	0.159	0.171	0.152	0.152	0.147	0.158	0.169	0.162	0.172	0.167	0.182	0.185	0.179	0.177	0.146	0.158	0.152	0.16	0.139	0.143	0.172	0.167	0.155	0.15	0.15	0.152	0.171	0.159
13.0008	1.108	1.123	0.144	0.151	0.177	0.153	0.153	0.156	0.184	0.177	0.163	0.172	0.163	0.174	0.155	0.154	0.151	0.162	0.17	0.164	0.174	0.17	0.186	0.189	0.183	0.181	0.148	0.16	0.156	0.16	0.14	0.144	0.174	0.171	0.157	0.152	0.152	0.154	0.177	0.164
13.5019	1.167	1.179	0.145	0.152	0.177	0.154	0.154	0.156	0.186	0.178	0.163	0.172	0.163	0.174	0.155	0.154	0.15	0.161	0.172	0.165	0.175	0.17	0.186	0.189	0.182	0.18	0.148	0.161	0.156	0.163	0.142	0.145	0.175	0.171	0.157	0.153	0.153	0.155	0.174	0.162
14.0006	1.215	1.229	0.146	0.152	0.179	0.156	0.156	0.157	0.187	0.18	0.164	0.174	0.166	0.175	0.157	0.156	0.152	0.162	0.175	0.167	0.177	0.171	0.187	0.19	0.184	0.182	0.15	0.162	0.157	0.164	0.143	0.146	0.176	0.173	0.159	0.155	0.154	0.156	0.177	0.165
14.5008	1.258	1.272	0.147	0.153	0.179	0.156	0.156	0.158	0.189	0.182	0.165	0.175	0.168	0.176	0.157	0.156	0.153	0.164	0.175	0.168	0.178	0.172	0.189	0.192	0.185	0.183	0.151	0.164	0.157	0.164	0.144	0.148	0.177	0.175	0.16	0.155	0.154	0.156	0.178	0.167
15.0019	1.294	1.309	0.149	0.157	0.183	0.159	0.159	0.161	0.192	0.185	0.169	0.178	0.173	0.183	0.161	0.16	0.156	0.168	0.178	0.17	0.181	0.176	0.193	0.197	0.19	0.187	0.152	0.165	0.162	0.168	0.146	0.15	0.18	0.178	0.163	0.158	0.158	0.16	0.183	0.171
15.5006	1.323	1.338	0.15	0.158	0.184	0.16	0.16	0.162	0.193	0.186	0.17	0.178	0.175	0.183	0.161	0.161	0.16	0.17	0.179	0.172	0.182	0.177	0.195	0.198	0.191	0.188	0.152	0.166	0.165	0.168	0.147	0.151	0.181	0.18	0.166	0.159	0.158	0.161	0.184	0.173
16.0008	1.349	1.365	0.151	0.159	0.184	0.16	0.161	0.162	0.194	0.187	0.17	0.179	0.175	0.185	0.162	0.161	0.157	0.168	0.181	0.173	0.182	0.176	0.194	0.198	0.19	0.188	0.153	0.166	0.162	0.168	0.148	0.151	0.181	0.18	0.166	0.159	0.159	0.161	0.182	0.172
16.5019	1.373	1.39	0.152	0.162	0.187	0.163	0.163	0.164	0.197	0.19	0.173	0.18	0.18	0.187	0.164	0.164	0.161	0.17	0.182	0.174	0.185	0.179	0.198	0.202	0.194	0.191	0.153	0.167	0.163	0.17	0.149	0.153	0.184	0.183	0.168	0.161	0.161	0.163	0.186	0.176
17.0008	1.394	1.41	0.152	0.161	0.187	0.163	0.163	0.165	0.198	0.191	0.173	0.181	0.18	0.187	0.164	0.164	0.16	0.171	0.184	0.176	0.186	0.179	0.197	0.201	0.193	0.19	0.154	0.168	0.164	0.171	0.15	0.154	0.184	0.182	0.167	0.162	0.162	0.163	0.185	0.173
17.5008	1.413	1.429	0.154	0.165	0.189	0.164	0.164	0.166	0.2	0.192	0.176	0.184	0.187	0.193	0.166	0.166	0.163	0.175	0.185	0.179	0.188	0.181	0.201	0.205	0.197	0.194	0.156	0.171	0.166	0.17	0.151	0.155	0.186	0.185	0.17	0.164	0.163	0.165	0.19	0.179
18.0019	1.43	1.445	0.154	0.165	0.189	0.165	0.165	0.167	0.201	0.193	0.175	0.183	0.187	0.193	0.166	0.165	0.162	0.172	0.187	0.179	0.188	0.18	0.2	0.204	0.195	0.193	0.158	0.172	0.165	0.17	0.152	0.155	0.186	0.184	0.17	0.163	0.164	0.164	0.187	0.177
18.5008	1.444	1.46	0.156	0.166	0.192	0.166	0.166	0.168	0.204	0.196	0.178	0.186	0.192	0.198	0.168	0.168	0.168	0.176	0.187	0.181	0.19	0.183	0.204	0.208	0.199	0.196	0.159	0.174	0.168	0.173	0.153	0.157	0.188	0.188	0.174	0.166	0.165	0.167	0.192	0.182
19.0008	1.459	1.475	0.156	0.166	0.191	0.167	0.167	0.169	0.204	0.196	0.177	0.186	0.192	0.199	0.168	0.168	0.164	0.175	0.19	0.183	0.19	0.182	0.203	0.207	0.198	0.196	0.159	0.175	0.167	0.171	0.153	0.157	0.188	0.186	0.172	0.166	0.166	0.167	0.191	0.18
19.5019	1.473	1.489	0.157	0.167	0.192	0.167	0.167	0.169	0.206	0.197	0.178	0.187	0.194	0.2	0.168	0.168	0.164	0.175	0.19	0.184	0.191	0.183	0.204	0.208	0.198	0.196	0.161	0.176	0.167	0.174	0.154	0.158	0.188	0.187	0.174	0.166	0.167	0.167	0.191	0.181
20.0006	1.484	1.501	0.158	0.168	0.193	0.168	0.168	0.17	0.206	0.198	0.179	0.188	0.196	0.202	0.169	0.169	0.165	0.174	0.191	0.185	0.192	0.184	0.205	0.209	0.199	0.196	0.162	0.178	0.168	0.173	0.155	0.159	0.189	0.189	0.175	0.167	0.167	0.168	0.192	0.181
20.5008	1.496	1.512	0.159	0.171	0.195	0.17	0.17	0.172	0.209	0.201	0.182	0.191	0.201	0.207	0.171	0.171	0.177	0.178	0.191	0.187	0.194	0.187	0.209	0.213	0.203	0.2	0.163	0.179	0.171	0.176	0.156	0.16	0.192	0.192	0.177	0.17	0.169	0.17	0.196	0.185
21.0019	1.506	1.522	0.159	0.17	0.195	0.17	0.17	0.172	0.21	0.201	0.181	0.191	0.203	0.208	0.171	0.171	0.175	0.177	0.193	0.188	0.194	0.186	0.208	0.212	0.202	0.199	0.164	0.18	0.171	0.175	0.156	0.161	0.192	0.19	0.178	0.169	0.169	0.17	0.193	0.185
21.5006	1.517	1.533	0.161	0.172	0.198	0.171	0.171	0.174	0.211	0.203	0.184	0.193	0.207	0.212	0.174	0.174	0.178	0.181	0.194	0.189	0.196	0.189	0.211	0.216	0.206	0.203	0.165	0.182	0.171	0.178	0.157	0.162	0.193	0.193	0.181	0.172	0.171	0.172	0.197	0.19
22.0008	1.526	1.541	0.161	0.171	0.197	0.172	0.171	0.174	0.212	0.204	0.183	0.193	0.208	0.212	0.173	0.172	0.177	0.178	0.196	0.19	0.196	0.188	0.21	0.215	0.204	0.202	0.166	0.182	0.17	0.176	0.158	0.162	0.193	0.192	0.182	0.17	0.171	0.172	0.194	0.186
22.5019	1.532	1.549	0.162	0.171	0.198	0.172	0.172	0.174	0.213	0.205	0.184	0.193	0.21	0.214	0.173	0.173	0.178	0.179	0.196	0.191	0.197	0.188	0.212	0.215	0.204	0.202	0.167	0.184	0.171	0.176	0.158	0.163	0.193	0.193	0.182	0.17	0.171	0.172	0.195	0.187
23.0008	1.539	1.557	0.162	0.174	0.198	0.173	0.173	0.175	0.213	0.205	0.185	0.194	0.213	0.216	0.174	0.174	0.178	0.179	0.198	0.192	0.197	0.189	0.213	0.217	0.206	0.205	0.168	0.184	0.173	0.177	0.159	0.164	0.194	0.193	0.183	0.171	0.172	0.173	0.197	0.187
23.5008	1.546	1.564	0.163	0.174	0.199	0.174	0.174	0.176	0.215	0.206	0.185	0.195	0.215	0.218	0.174	0.174	0.179	0.179	0.197	0.193	0.198	0.189	0.214	0.218	0.206	0.204	0.168	0.185	0.172	0.178	0.16	0.164	0.194	0.194	0.184	0.172	0.172	0.173	0.197	0.188
24.0019	1.554	1.57	0.163	0.174	0.2	0.174	0.174	0.176	0.216	0.207	0.186	0.197	0.219	0.221	0.175	0.175	0.179	0.18	0.199	0.194	0.199	0.19	0.215	0.219	0.207	0.206	0.169	0.187	0.174	0.178	0.16	0.165	0.195	0.195	0.185	0.173	0.173	0.174	0.197	0.189
24.5006	1.557	1.576	0.164	0.176	0.201	0.175	0.175	0.177	0.217	0.208	0.187	0.197	0.222	0.223	0.176	0.176	0.18	0.182	0.2	0.195	0.199	0.191	0.216	0.221	0.208	0.206	0.169	0.188	0.174	0.177	0.161	0.166	0.196	0.195	0.185	0.177	0.174	0.174	0.197	0.19
25.0008	1.561	1.58	0.165	0.176	0.202	0.175	0.175	0.178	0.218	0.209	0.189	0.197	0.225	0.226	0.176	0.177	0.18	0.182	0.201	0.195	0.2	0.192	0.217	0.222	0.209	0.207	0.169	0.187	0.174	0.18	0.161	0.167	0.197	0.196	0.186	0.177	0.174	0.175	0.197	0.189
25.5019	1.565	1.584	0.165	0.177	0.202	0.176	0.176	0.178	0.22	0.21	0.189	0.198	0.227	0.228	0.177	0.178	0.181	0.184	0.202	0.197	0.201	0.192	0.218	0.222	0.211	0.208	0.17	0.188	0.175	0.18	0.162	0.167	0.197	0.197	0.187	0.178	0.175	0.176	0.199	0.191
26.0006	1.568	1.59	0.166	0.177	0.203	0.177	0.177	0.179	0.22	0.211	0.19	0.199	0.23	0.23	0.178	0.179	0.182	0.183	0.203	0.197	0.202	0.193	0.218	0.223	0.21	0.209	0.171	0.189	0.175	0.18	0.162	0.168	0.198	0.197	0.187	0.178	0.175	0.178	0.2	0.193
26.5008	1.569	1.59	0.166	0.179	0.203	0.177	0.178	0.18	0.221	0.212	0.191	0.199	0.232	0.232	0.178	0.18	0.182	0.183	0.203	0.198	0.202	0.193	0.22	0.224	0.211	0.208	0.171	0.189	0.176	0.182	0.163	0.168	0.198	0.198	0.188	0.178	0.176	0.178	0.2	0.191
27.0019	1.571	1.594	0.167	0.179	0.204	0.178	0.178	0.18	0.223	0.213	0.192	0.2	0.235	0.235	0.179	0.18	0.183	0.185	0.204	0.199	0.203	0.194	0.221	0.226	0.213	0.211	0.172	0.192	0.177	0.181	0.164	0.169	0.199	0.199	0.189	0.178	0.177	0.179	0.201	0.193
27.5008	1.572	1.595	0.168	0.181	0.205	0.178	0.179	0.181	0.223	0.214	0.193	0.201	0.239	0.237	0.18	0.181	0.185	0.185	0.205	0.2	0.204	0.194	0.222	0.227	0.214	0.211	0.174	0.193	0.176	0.182	0.164	0.169	0.199	0.199	0.19	0.179	0.177	0.179	0.201	0.195
28.0008	1.573	1.597	0.168	0.18	0.205	0.179	0.179	0.181	0.224	0.215	0.193	0.202	0.241	0.239	0.18	0.182	0.185	0.185	0.207	0.201	0.205	0.195	0.222	0.226	0.213	0.212	0.174	0.193	0.178	0.183	0.164	0.17	0.2	0.2	0.191	0.179	0.178	0.18	0.201	0.193
28.5019	1.575	1.599	0.17	0.182	0.207	0.18	0.18	0.182	0.226	0.216	0.197	0.204	0.246	0.244	0.184	0.185	0.188	0.188	0.207	0.202	0.206	0.197	0.226	0.231	0.217	0.215	0.173	0.192	0.178	0.184	0.165	0.171	0.202	0.202	0.193	0.182	0.18	0.181	0.203	0.198
29.0008	1.573	1.6	0.17	0.183	0.207	0.18	0.18	0.183	0.226	0.216	0.195	0.203	0.247	0.244	0.184	0.184	0.189	0.187	0.207	0.202	0.206	0.196	0.225	0.229	0.215	0.213	0.175	0.194	0.177	0.182	0.166	0.171	0.201	0.201	0.192	0.181	0.179	0.18	0.2	0.195
29.5008	1.576	1.602	0.17	0.184	0.209	0.181	0.181	0.184	0.228	0.218	0.202	0.205	0.251	0.249	0.186	0.187	0.191	0.189	0.208	0.204	0.208	0.198	0.228	0.233	0.22	0.218	0.175	0.195	0.178	0.185	0.166	0.172	0.203	0.204	0.194	0.184	0.18	0.183	0.202	0.2
30.0019	1.575	1.601	0.171	0.184	0.209	0.182	0.182	0.184	0.228	0.218	0.203	0.206	0.255	0.251	0.187	0.188	0.193	0.189	0.209	0.205	0.208	0.199	0.228	0.234	0.219	0.216	0.176	0.196	0.179	0.185	0.167	0.172	0.204	0.205	0.195	0.185	0.182	0.186	0.202	0.199
30.5006	1.575	1.601	0.171	0.184	0.209	0.182	0.182	0.185	0.228	0.218	0.202	0.205	0.255	0.251	0.185	0.186	0.19	0.188	0.21	0.205	0.207	0.198	0.228	0.232	0.219	0.216	0.175	0.196	0.178	0.183	0.167	0.173	0.203	0.203	0.194	0.185	0.181	0.182	0.198	0.198
31.0008	1.577	1.603	0.172	0.186	0.211	0.183	0.183	0.185	0.23	0.22	0.205	0.208	0.261	0.257	0.189	0.19	0.195	0.191	0.212	0.206	0.21	0.2	0.231	0.236	0.221	0.219	0.177	0.197	0.179	0.185	0.168	0.174	0.205	0.205	0.197	0.187	0.184	0.188	0.198	0.2
31.5019	1.577	1.602	0.173	0.186	0.212	0.183	0.184	0.186	0.232	0.222	0.206	0.208	0.263	0.259	0.19	0.191	0.195	0.192	0.212	0.207	0.211	0.2	0.232	0.237	0.224	0.22	0.177	0.198	0.183	0.187	0.168	0.175	0.206	0.206	0.197	0.188	0.185	0.188	0.198	0.203
32.0006	1.575	1.601	0.173	0.184	0.211	0.184	0.183	0.186	0.232	0.221	0.205	0.207	0.264	0.259	0.188	0.189	0.194	0.19	0.212	0.208	0.211	0.199	0.231	0.235	0.221	0.218	0.177	0.198	0.18	0.185	0.168	0.175	0.205	0.204	0.196	0.186	0.183	0.187	0.196	0.199
32.5008	1.575	1.602	0.173	0.186	0.211	0.184	0.184	0.187	0.232	0.222	0.205	0.208	0.267	0.261	0.188	0.19	0.194	0.191	0.212	0.208	0.21	0.2	0.23	0.235	0.22	0.219	0.179	0.199	0.18	0.185	0.169	0.175	0.205	0.205	0.197	0.187	0.184	0.187	0.197	0.198
33.0019	1.575	1.601	0.174	0.187	0.213	0.185	0.185	0.188	0.233	0.224	0.207	0.21	0.271	0.265	0.192	0.192	0.197	0.192	0.214	0.209	0.212	0.202	0.234	0.24	0.225	0.222	0.179	0.2	0.183	0.188	0.17	0.175	0.207	0.207	0.199	0.19	0.186	0.19	0.201	0.202
33.5008	1.575	1.602	0.174	0.186	0.212	0.185	0.185	0.187	0.233	0.223	0.207	0.209	0.273	0.266	0.189	0.19	0.195	0.19	0.214	0.209	0.211	0.201	0.233	0.237	0.222	0.221	0.179	0.201	0.181	0.186	0.17	0.175	0.206	0.206	0.198	0.189	0.185	0.189	0.199	0.194
34.0008	1.575	1.602	0.175	0.189	0.214	0.186	0.186	0.189	0.235	0.225	0.209	0.211	0.278	0.271	0.192	0.193	0.198	0.193	0.215	0.21	0.212	0.203	0.236	0.242	0.226	0.223	0.179	0.201	0.183	0.189	0.17	0.176	0.208	0.208	0.2	0.19	0.187	0.192	0.201	0.192
34.5019	1.576	1.601	0.175	0.187	0.213	0.185	0.185	0.188	0.235	0.225	0.207	0.21	0.278	0.271	0.189	0.191	0.196	0.192	0.216	0.21	0.213	0.201	0.234	0.238	0.224	0.222	0.181	0.202	0.181	0.187	0.17	0.176	0.207	0.207	0.199	0.189	0.185	0.19	0.199	0.193
35.0006	1.578	1.601	0.176	0.19	0.215	0.187	0.187	0.191	0.237	0.226	0.21	0.212	0.283	0.275	0.194	0.194	0.199	0.193	0.217	0.211	0.213	0.203	0.238	0.243	0.227	0.224	0.181	0.203	0.183	0.189	0.172	0.177	0.209	0.209	0.201	0.191	0.187	0.192	0.202	0.192
35.5008	1.575	1.601	0.176	0.188	0.214	0.187	0.187	0.189	0.236	0.226	0.208	0.211	0.284	0.276	0.191	0.193	0.197	0.192	0.216	0.212	0.213	0.202	0.236	0.24	0.225	0.224	0.181	0.203	0.182	0.188	0.171	0.177	0.208	0.207	0.2	0.191	0.186	0.19	0.2	0.191
36.0019	1.575	1.599	0.177	0.189	0.214	0.187	0.187	0.189	0.237	0.227	0.209	0.211	0.286	0.278	0.191	0.194	0.198	0.193	0.217	0.213	0.213	0.203	0.235	0.239	0.224	0.224	0.181	0.203	0.183	0.188	0.172	0.178	0.209	0.208	0.201	0.192	0.187	0.191	0.2	0.194
36.5006	1.575	1.599	0.177	0.191	0.216	0.188	0.188	0.192	0.238	0.228	0.211	0.213	0.291	0.282	0.194	0.195	0.2	0.195	0.217	0.213	0.215	0.204	0.239	0.244	0.229	0.228	0.181	0.203	0.184	0.19	0.173	0.178	0.21	0.21	0.203	0.194	0.188	0.194	0.204	0.196
37.0008	1.575	1.599	0.177	0.189	0.216	0.188	0.188	0.191	0.238	0.227	0.21	0.212	0.291	0.283	0.192	0.195	0.198	0.195	0.218	0.214	0.214	0.203	0.238	0.242	0.226	0.224	0.182	0.205	0.183	0.188	0.172	0.178	0.209	0.208	0.201	0.193	0.187	0.191	0.202	0.192
37.5019	1.576	1.601	0.177	0.19	0.216	0.188	0.188	0.191	0.239	0.228	0.21	0.212	0.294	0.285	0.193	0.196	0.199	0.194	0.219	0.214	0.216	0.204	0.239	0.243	0.226	0.225	0.183	0.206	0.183	0.189	0.173	0.178	0.209	0.209	0.202	0.194	0.187	0.192	0.204	0.192
38.0008	1.575	1.6	0.178	0.191	0.216	0.189	0.188	0.191	0.239	0.229	0.211	0.213	0.297	0.288	0.194	0.196	0.199	0.194	0.22	0.215	0.216	0.204	0.239	0.244	0.227	0.225	0.183	0.206	0.184	0.19	0.173	0.179	0.21	0.209	0.203	0.195	0.188	0.193	0.205	0.192
38.5008	1.576	1.6	0.179	0.193	0.218	0.19	0.19	0.194	0.241	0.23	0.213	0.216	0.302	0.293	0.197	0.2	0.203	0.196	0.221	0.216	0.217	0.206	0.243	0.249	0.233	0.229	0.183	0.207	0.186	0.193	0.175	0.18	0.212	0.212	0.205	0.197	0.19	0.195	0.21	0.201
39.0019	1.575	1.598	0.178	0.191	0.217	0.189	0.189	0.192	0.241	0.23	0.212	0.214	0.302	0.293	0.195	0.198	0.2	0.194	0.22	0.216	0.215	0.204	0.239	0.244	0.228	0.227	0.183	0.207	0.185	0.192	0.174	0.179	0.21	0.209	0.203	0.195	0.189	0.193	0.207	0.195
39.5008	1.578	1.6	0.18	0.194	0.22	0.191	0.191	0.197	0.243	0.232	0.214	0.216	0.308	0.299	0.198	0.201	0.204	0.197	0.221	0.217	0.218	0.207	0.244	0.249	0.233	0.23	0.184	0.208	0.186	0.192	0.177	0.181	0.212	0.212	0.205	0.198	0.191	0.196	0.215	0.195
40.0008	1.575	1.599	0.18	0.193	0.218	0.191	0.191	0.195	0.241	0.231	0.213	0.215	0.308	0.298	0.197	0.199	0.202	0.195	0.221	0.217	0.216	0.205	0.241	0.246	0.23	0.228	0.184	0.208	0.184	0.19	0.175	0.18	0.21	0.21	0.204	0.196	0.19	0.194	0.207	0.194
40.5019	1.576	1.598	0.18	0.192	0.218	0.191	0.19	0.194	0.242	0.232	0.213	0.215	0.311	0.301	0.197	0.199	0.202	0.196	0.222	0.218	0.217	0.206	0.24	0.247	0.229	0.228	0.184	0.208	0.184	0.191	0.176	0.181	0.212	0.211	0.205	0.197	0.191	0.195	0.209	0.194
41.0006	1.575	1.598	0.18	0.193	0.219	0.191	0.191	0.195	0.243	0.232	0.214	0.216	0.314	0.304	0.198	0.2	0.203	0.197	0.223	0.219	0.218	0.206	0.236	0.247	0.232	0.228	0.184	0.208	0.185	0.192	0.177	0.181	0.212	0.211	0.205	0.197	0.191	0.195	0.209	0.195
41.5008	1.574	1.595	0.181	0.193	0.219	0.192	0.192	0.195	0.244	0.233	0.214	0.216	0.317	0.306	0.198	0.199	0.202	0.198	0.223	0.219	0.217	0.206	0.236	0.249	0.231	0.227	0.187	0.211	0.186	0.192	0.178	0.182	0.212	0.211	0.205	0.197	0.191	0.194	0.212	0.195
42.0019	1.577	1.6	0.182	0.196	0.221	0.193	0.193	0.199	0.245	0.234	0.216	0.218	0.321	0.311	0.201	0.202	0.205	0.199	0.224	0.22	0.219	0.208	0.238	0.252	0.234	0.229	0.186	0.211	0.187	0.194	0.178	0.184	0.214	0.213	0.207	0.2	0.194	0.198	0.213	0.197
42.5006	1.576	1.598	0.182	0.197	0.22	0.193	0.192	0.197	0.245	0.233	0.215	0.217	0.322	0.311	0.2	0.2	0.203	0.198	0.224	0.22	0.218	0.207	0.237	0.25	0.232	0.23	0.187	0.212	0.186	0.193	0.178	0.182	0.213	0.212	0.206	0.199	0.193	0.196	0.217	0.196
43.0008	1.577	1.597	0.183	0.202	0.222	0.194	0.194	0.2	0.246	0.235	0.216	0.219	0.328	0.316	0.203	0.203	0.206	0.199	0.226	0.221	0.22	0.208	0.24	0.254	0.235	0.232	0.186	0.211	0.189	0.194	0.179	0.185	0.214	0.214	0.208	0.2	0.194	0.198	0.217	0.198
43.5019	1.576	1.596	0.182	0.201	0.22	0.194	0.193	0.198	0.246	0.235	0.215	0.218	0.328	0.316	0.202	0.202	0.204	0.198	0.225	0.221	0.219	0.207	0.238	0.251	0.232	0.231	0.187	0.212	0.187	0.194	0.179	0.183	0.213	0.212	0.207	0.199	0.194	0.196	0.212	0.196
44.0008	1.575	1.597	0.182	0.2	0.221	0.193	0.193	0.198	0.247	0.235	0.216	0.218	0.331	0.318	0.202	0.202	0.205	0.199	0.226	0.222	0.22	0.208	0.239	0.252	0.234	0.23	0.187	0.212	0.188	0.194	0.179	0.183	0.214	0.213	0.207	0.199	0.194	0.197	0.215	0.201
44.5008	1.577	1.598	0.184	0.204	0.222	0.195	0.195	0.201	0.249	0.237	0.218	0.22	0.337	0.324	0.204	0.204	0.207	0.201	0.228	0.223	0.221	0.21	0.242	0.257	0.241	0.236	0.187	0.213	0.189	0.197	0.18	0.186	0.216	0.215	0.209	0.202	0.197	0.201	0.218	0.2
45.0019	1.577	1.598	0.183	0.201	0.222	0.194	0.194	0.199	0.248	0.236	0.217	0.219	0.338	0.325	0.203	0.203	0.205	0.201	0.227	0.223	0.221	0.208	0.24	0.253	0.235	0.232	0.187	0.212	0.189	0.196	0.18	0.185	0.215	0.213	0.207	0.2	0.196	0.197	0.214	0.203
45.5006	1.577	1.597	0.184	0.203	0.222	0.195	0.194	0.2	0.248	0.237	0.217	0.22	0.341	0.327	0.204	0.204	0.206	0.2	0.229	0.224	0.221	0.209	0.24	0.253	0.234	0.233	0.188	0.214	0.188	0.194	0.18	0.185	0.215	0.214	0.208	0.201	0.197	0.198	0.214	0.202
46.0008	1.576	1.596	0.184	0.204	0.222	0.195	0.195	0.201	0.248	0.236	0.217	0.22	0.343	0.329	0.204	0.203	0.205	0.2	0.227	0.224	0.221	0.209	0.241	0.253	0.237	0.232	0.189	0.215	0.188	0.196	0.18	0.185	0.214	0.214	0.208	0.201	0.198	0.198	0.214	0.203
46.5019	1.577	1.596	0.184	0.203	0.223	0.196	0.195	0.2	0.25	0.238	0.218	0.22	0.347	0.332	0.204	0.203	0.206	0.2	0.229	0.225	0.222	0.209	0.242	0.254	0.237	0.234	0.188	0.215	0.188	0.195	0.181	0.186	0.215	0.214	0.208	0.201	0.199	0.198	0.216	0.205
47.0006	1.576	1.596	0.186	0.204	0.224	0.197	0.197	0.202	0.251	0.24	0.22	0.222	0.352	0.338	0.206	0.206	0.209	0.202	0.229	0.226	0.223	0.211	0.245	0.258	0.239	0.237	0.188	0.215	0.19	0.197	0.182	0.188	0.217	0.217	0.211	0.203	0.201	0.202	0.222	0.203
47.5008	1.577	1.596	0.185	0.205	0.223	0.196	0.196	0.201	0.25	0.238	0.218	0.221	0.353	0.338	0.205	0.204	0.207	0.2	0.23	0.226	0.222	0.21	0.243	0.256	0.238	0.237	0.19	0.217	0.189	0.196	0.181	0.187	0.216	0.215	0.209	0.202	0.2	0.2	0.217	0.208
48.0019	1.577	1.596	0.187	0.207	0.225	0.198	0.198	0.203	0.252	0.24	0.221	0.224	0.359	0.343	0.207	0.207	0.209	0.202	0.23	0.227	0.224	0.212	0.247	0.261	0.241	0.236	0.189	0.216	0.191	0.198	0.183	0.188	0.218	0.217	0.211	0.204	0.202	0.202	0.221	0.208
48.5008	1.576	1.596	0.186	0.205	0.224	0.197	0.197	0.201	0.251	0.239	0.219	0.222	0.359	0.343	0.205	0.205	0.207	0.202	0.23	0.227	0.222	0.211	0.244	0.256	0.238	0.237	0.19	0.217	0.189	0.196	0.182	0.187	0.216	0.216	0.21	0.203	0.201	0.2	0.218	0.208
49.0008	1.577	1.596	0.186	0.206	0.224	0.197	0.197	0.201	0.252	0.24	0.219	0.222	0.362	0.345	0.205	0.204	0.207	0.201	0.231	0.227	0.223	0.211	0.245	0.256	0.238	0.237	0.19	0.217	0.189	0.196	0.182	0.187	0.217	0.216	0.21	0.202	0.201	0.199	0.222	0.208
49.5019	1.577	1.596	0.188	0.207	0.226	0.199	0.198	0.203	0.254	0.241	0.221	0.224	0.367	0.351	0.207	0.207	0.21	0.204	0.231	0.228	0.224	0.212	0.248	0.261	0.244	0.241	0.191	0.219	0.191	0.198	0.184	0.189	0.218	0.218	0.212	0.205	0.204	0.202	0.22	0.214
50.0008	1.577	1.595	0.187	0.206	0.224	0.198	0.197	0.203	0.253	0.24	0.22	0.222	0.368	0.351	0.206	0.205	0.207	0.201	0.231	0.228	0.224	0.211	0.246	0.258	0.24	0.237	0.191	0.219	0.19	0.197	0.184	0.188	0.217	0.216	0.211	0.204	0.202	0.2	0.22	0.213
50.5008	1.578	1.597	0.188	0.207	0.227	0.2	0.2	0.204	0.254	0.242	0.223	0.226	0.374	0.358	0.209	0.208	0.211	0.203	0.233	0.23	0.225	0.213	0.249	0.262	0.242	0.238	0.191	0.219	0.192	0.199	0.183	0.19	0.219	0.218	0.212	0.206	0.204	0.202	0.219	0.209
51.0019	1.577	1.596	0.188	0.207	0.225	0.199	0.199	0.203	0.254	0.242	0.221	0.224	0.375	0.357	0.207	0.206	0.208	0.202	0.232	0.23	0.224	0.211	0.248	0.259	0.239	0.23	0.192	0.22	0.19	0.198	0.184	0.189	0.218	0.217	0.211	0.204	0.203	0.201	0.217	0.214
51.5006	1.574	1.594	0.19	0.207	0.228	0.201	0.201	0.206	0.255	0.243	0.223	0.226	0.38	0.363	0.209	0.208	0.211	0.204	0.234	0.23	0.226	0.213	0.249	0.263	0.244	0.231	0.191	0.22	0.193	0.2	0.185	0.191	0.22	0.219	0.213	0.206	0.205	0.203	0.22	0.219
52.0008	1.574	1.596	0.188	0.207	0.226	0.201	0.199	0.204	0.255	0.243	0.222	0.224	0.381	0.363	0.207	0.207	0.209	0.203	0.234	0.231	0.225	0.212	0.245	0.259	0.242	0.231	0.192	0.22	0.19	0.197	0.185	0.189	0.219	0.217	0.212	0.205	0.204	0.201	0.216	0.215
52.5019	1.578	1.596	0.19	0.21	0.228	0.202	0.202	0.207	0.257	0.245	0.224	0.227	0.388	0.37	0.21	0.21	0.213	0.205	0.235	0.232	0.226	0.214	0.248	0.264	0.244	0.232	0.192	0.22	0.193	0.201	0.186	0.191	0.22	0.219	0.214	0.207	0.206	0.203	0.22	0.22
53.0006	1.574	1.594	0.191	0.209	0.229	0.203	0.203	0.207	0.257	0.244	0.224	0.227	0.39	0.372	0.21	0.21	0.212	0.207	0.235	0.232	0.227	0.214	0.249	0.265	0.245	0.231	0.192	0.22	0.193	0.2	0.186	0.191	0.221	0.22	0.214	0.207	0.206	0.203	0.221	0.217
53.5008	1.577	1.594	0.189	0.209	0.228	0.202	0.202	0.206	0.256	0.244	0.222	0.225	0.39	0.371	0.208	0.208	0.21	0.206	0.235	0.232	0.225	0.213	0.246	0.262	0.242	0.231	0.193	0.222	0.191	0.199	0.186	0.191	0.219	0.218	0.213	0.206	0.205	0.202	0.217	0.215
54.0019	1.578	1.597	0.189	0.209	0.228	0.202	0.201	0.206	0.257	0.245	0.223	0.226	0.394	0.375	0.208	0.208	0.21	0.204	0.236	0.233	0.227	0.213	0.247	0.262	0.242	0.234	0.193	0.222	0.192	0.199	0.186	0.191	0.22	0.218	0.213	0.206	0.205	0.202	0.223	0.217
54.5008	1.578	1.594	0.189	0.209	0.228	0.202	0.202	0.206	0.258	0.245	0.223	0.226	0.396	0.378	0.208	0.208	0.21	0.204	0.236	0.233	0.227	0.213	0.246	0.262	0.241	0.238	0.194	0.223	0.193	0.201	0.186	0.191	0.22	0.218	0.213	0.207	0.205	0.202	0.218	0.215
55.0008	1.576	1.594	0.191	0.21	0.229	0.203	0.204	0.208	0.258	0.246	0.225	0.229	0.403	0.383	0.212	0.211	0.214	0.205	0.237	0.234	0.228	0.215	0.25	0.267	0.245	0.234	0.194	0.223	0.194	0.2	0.188	0.192	0.222	0.221	0.216	0.209	0.207	0.204	0.221	0.22
55.5019	1.576	1.596	0.19	0.21	0.228	0.203	0.203	0.207	0.258	0.245	0.224	0.227	0.403	0.384	0.209	0.209	0.211	0.209	0.237	0.234	0.227	0.214	0.247	0.264	0.242	0.233	0.194	0.224	0.192	0.199	0.187	0.192	0.22	0.219	0.214	0.207	0.205	0.204	0.218	0.217
56.0006	1.577	1.595	0.191	0.21	0.229	0.203	0.204	0.208	0.258	0.246	0.224	0.227	0.406	0.386	0.21	0.209	0.211	0.204	0.237	0.234	0.227	0.214	0.247	0.263	0.243	0.233	0.194	0.224	0.192	0.199	0.188	0.193	0.22	0.219	0.214	0.207	0.206	0.204	0.218	0.215
56.5008	1.576	1.597	0.191	0.209	0.229	0.203	0.203	0.207	0.258	0.246	0.224	0.227	0.41	0.39	0.21	0.21	0.212	0.205	0.238	0.235	0.227	0.214	0.247	0.264	0.246	0.234	0.194	0.224	0.193	0.2	0.188	0.194	0.221	0.219	0.214	0.207	0.206	0.204	0.217	0.216
57.0019	1.578	1.596	0.192	0.211	0.229	0.204	0.204	0.207	0.259	0.247	0.224	0.228	0.413	0.392	0.21	0.21	0.211	0.207	0.238	0.235	0.228	0.215	0.248	0.265	0.244	0.234	0.194	0.224	0.193	0.201	0.189	0.194	0.221	0.22	0.214	0.208	0.206	0.204	0.226	0.216
57.5006	1.578	1.594	0.192	0.211	0.23	0.204	0.205	0.208	0.26	0.247	0.225	0.228	0.416	0.395	0.211	0.211	0.212	0.209	0.239	0.236	0.227	0.215	0.247	0.265	0.243	0.235	0.194	0.224	0.193	0.201	0.189	0.194	0.221	0.22	0.215	0.209	0.207	0.205	0.228	0.216
58.0008	1.577	1.596	0.192	0.211	0.23	0.204	0.205	0.208	0.261	0.248	0.226	0.228	0.42	0.399	0.211	0.21	0.212	0.208	0.24	0.236	0.229	0.215	0.247	0.265	0.246	0.234	0.195	0.225	0.194	0.201	0.189	0.195	0.222	0.22	0.215	0.209	0.207	0.205	0.216	0.204
58.5019	1.577	1.596	0.193	0.212	0.23	0.205	0.206	0.208	0.261	0.248	0.226	0.229	0.423	0.402	0.212	0.211	0.212	0.206	0.24	0.237	0.229	0.215	0.247	0.266	0.248	0.237	0.195	0.226	0.194	0.202	0.19	0.195	0.222	0.22	0.215	0.209	0.208	0.206	0.219	0.203
59.0008	1.578	1.595	0.193	0.213	0.23	0.205	0.206	0.209	0.26	0.248	0.226	0.229	0.426	0.405	0.213	0.212	0.214	0.208	0.24	0.237	0.229	0.216	0.247	0.265	0.244	0.237	0.196	0.227	0.194	0.201	0.19	0.195	0.222	0.221	0.216	0.21	0.208	0.207	0.223	0.203
59.5008	1.575	1.595	0.194	0.212	0.231	0.206	0.206	0.209	0.262	0.249	0.227	0.23	0.431	0.409	0.213	0.212	0.214	0.207	0.241	0.238	0.229	0.216	0.249	0.268	0.246	0.236	0.197	0.228	0.195	0.202	0.19	0.196	0.223	0.221	0.216	0.21	0.208	0.206	0.228	0.204
60.0019	1.578	1.597	0.194	0.212	0.231	0.206	0.207	0.209	0.262	0.249	0.226	0.229	0.433	0.411	0.212	0.211	0.213	0.209	0.242	0.238	0.23	0.216	0.249	0.268	0.247	0.237	0.196	0.228	0.194	0.202	0.19	0.196	0.222	0.221	0.216	0.21	0.208	0.207	0.224	0.203
60.5008	1.578	1.596	0.195	0.213	0.231	0.207	0.208	0.21	0.262	0.249	0.227	0.23	0.438	0.415	0.213	0.213	0.214	0.207	0.241	0.239	0.23	0.216	0.248	0.267	0.245	0.237	0.196	0.228	0.196	0.203	0.191	0.196	0.223	0.221	0.216	0.21	0.209	0.207	0.22	0.203
61.0008	1.578	1.596	0.195	0.213	0.232	0.207	0.208	0.211	0.263	0.25	0.227	0.23	0.441	0.418	0.213	0.212	0.214	0.208	0.243	0.24	0.23	0.217	0.25	0.269	0.249	0.237	0.196	0.227	0.195	0.202	0.191	0.197	0.223	0.222	0.217	0.21	0.208	0.207	0.224	0.203
61.5019	1.576	1.596	0.195	0.213	0.231	0.207	0.208	0.21	0.263	0.25	0.227	0.23	0.445	0.421	0.213	0.213	0.214	0.209	0.243	0.24	0.231	0.217	0.25	0.269	0.249	0.237	0.196	0.228	0.195	0.202	0.191	0.197	0.223	0.222	0.217	0.211	0.209	0.207	0.226	0.204
62.0006	1.579	1.598	0.195	0.213	0.232	0.207	0.208	0.21	0.264	0.251	0.228	0.231	0.449	0.425	0.213	0.212	0.214	0.209	0.244	0.24	0.231	0.217	0.251	0.27	0.251	0.24	0.196	0.228	0.195	0.203	0.191	0.197	0.224	0.222	0.217	0.211	0.209	0.207	0.228	0.204
62.5008	1.577	1.597	0.196	0.214	0.232	0.209	0.21	0.212	0.263	0.25	0.227	0.231	0.452	0.427	0.214	0.213	0.214	0.21	0.243	0.24	0.23	0.217	0.25	0.268	0.246	0.239	0.198	0.23	0.196	0.203	0.192	0.197	0.223	0.222	0.218	0.211	0.21	0.208	0.228	0.207
63.0006	1.577	1.596	0.196	0.214	0.233	0.209	0.21	0.212	0.264	0.251	0.228	0.231	0.456	0.431	0.214	0.214	0.215	0.209	0.244	0.241	0.231	0.217	0.251	0.269	0.247	0.24	0.198	0.23	0.196	0.203	0.192	0.198	0.224	0.222	0.218	0.212	0.21	0.207	0.227	0.207
63.5006	1.58	1.597	0.197	0.214	0.234	0.209	0.21	0.213	0.266	0.252	0.231	0.234	0.463	0.438	0.217	0.217	0.218	0.21	0.244	0.242	0.233	0.22	0.255	0.275	0.252	0.241	0.198	0.231	0.198	0.205	0.192	0.199	0.226	0.225	0.22	0.214	0.212	0.21	0.227	0.212
64.0008	1.577	1.595	0.196	0.214	0.233	0.209	0.21	0.211	0.265	0.252	0.229	0.232	0.463	0.437	0.215	0.214	0.215	0.209	0.244	0.242	0.232	0.218	0.252	0.27	0.244	0.239	0.198	0.23	0.196	0.204	0.193	0.198	0.225	0.223	0.218	0.212	0.211	0.21	0.225	0.218
64.5008	1.58	1.597	0.197	0.215	0.235	0.21	0.211	0.214	0.268	0.254	0.232	0.235	0.471	0.445	0.217	0.217	0.218	0.211	0.245	0.243	0.233	0.22	0.256	0.276	0.247	0.244	0.198	0.231	0.198	0.206	0.193	0.199	0.227	0.225	0.22	0.214	0.212	0.211	0.222	0.215
65.0006	1.578	1.596	0.197	0.215	0.235	0.21	0.212	0.215	0.268	0.254	0.231	0.235	0.474	0.448	0.217	0.217	0.218	0.211	0.244	0.243	0.234	0.22	0.256	0.275	0.245	0.242	0.198	0.231	0.198	0.206	0.193	0.199	0.227	0.225	0.22	0.214	0.212	0.21	0.223	0.218
65.5006	1.58	1.597	0.198	0.216	0.236	0.211	0.212	0.216	0.269	0.255	0.232	0.236	0.479	0.452	0.218	0.217	0.218	0.211	0.246	0.244	0.234	0.221	0.257	0.277	0.245	0.244	0.198	0.231	0.198	0.207	0.193	0.2	0.227	0.226	0.22	0.215	0.212	0.21	0.225	0.212
66.0006	1.579	1.595	0.197	0.216	0.234	0.21	0.211	0.214	0.267	0.253	0.23	0.233	0.48	0.451	0.216	0.215	0.216	0.21	0.245	0.244	0.233	0.219	0.254	0.273	0.24	0.242	0.198	0.231	0.197	0.204	0.193	0.199	0.225	0.224	0.219	0.213	0.211	0.207	0.226	0.21
66.5006	1.579	1.595	0.198	0.217	0.235	0.212	0.213	0.215	0.267	0.254	0.231	0.235	0.485	0.456	0.217	0.217	0.217	0.21	0.248	0.245	0.234	0.22	0.253	0.272	0.242	0.242	0.199	0.233	0.198	0.206	0.194	0.2	0.226	0.225	0.22	0.214	0.213	0.207	0.221	0.214
67.0006	1.579	1.596	0.197	0.215	0.235	0.21	0.211	0.213	0.269	0.255	0.231	0.234	0.489	0.46	0.216	0.216	0.217	0.21	0.249	0.245	0.233	0.219	0.253	0.273	0.241	0.242	0.201	0.235	0.199	0.207	0.194	0.2	0.226	0.224	0.219	0.213	0.211	0.204	0.22	0.211
67.5006	1.579	1.595	0.198	0.216	0.235	0.211	0.212	0.213	0.269	0.256	0.231	0.234	0.493	0.463	0.216	0.216	0.217	0.211	0.248	0.245	0.234	0.22	0.254	0.275	0.242	0.242	0.202	0.236	0.197	0.206	0.194	0.2	0.227	0.225	0.22	0.214	0.212	0.203	0.227	0.217
68.0006	1.579	1.596	0.199	0.216	0.237	0.212	0.213	0.216	0.27	0.256	0.233	0.237	0.501	0.47	0.218	0.218	0.219	0.212	0.248	0.246	0.236	0.222	0.259	0.279	0.243	0.244	0.203	0.237	0.201	0.208	0.195	0.201	0.229	0.227	0.221	0.216	0.214	0.2	0.229	0.219
68.5008	1.579	1.595	0.198	0.218	0.235	0.212	0.213	0.214	0.268	0.255	0.231	0.235	0.502	0.47	0.218	0.217	0.218	0.211	0.249	0.246	0.234	0.22	0.254	0.274	0.243	0.244	0.203	0.237	0.198	0.207	0.195	0.2	0.227	0.225	0.221	0.215	0.213	0.2	0.223	0.211
69.0006	1.579	1.596	0.2	0.218	0.237	0.212	0.214	0.217	0.271	0.257	0.234	0.237	0.509	0.477	0.219	0.219	0.219	0.212	0.248	0.247	0.236	0.222	0.259	0.281	0.244	0.245	0.203	0.238	0.2	0.209	0.195	0.201	0.229	0.227	0.222	0.217	0.214	0.2	0.234	0.222
69.5008	1.578	1.596	0.199	0.217	0.236	0.212	0.213	0.216	0.27	0.256	0.232	0.235	0.512	0.478	0.217	0.217	0.217	0.212	0.25	0.247	0.235	0.221	0.256	0.276	0.242	0.244	0.203	0.238	0.198	0.207	0.195	0.201	0.227	0.225	0.221	0.214	0.213	0.199	0.222	0.221
70.0006	1.581	1.598	0.2	0.218	0.238	0.213	0.214	0.218	0.272	0.258	0.234	0.238	0.52	0.486	0.22	0.22	0.221	0.213	0.249	0.248	0.236	0.223	0.26	0.28	0.245	0.247	0.204	0.239	0.201	0.21	0.195	0.202	0.229	0.228	0.223	0.217	0.215	0.2	0.23	0.218
70.5008	1.582	1.599	0.2	0.218	0.239	0.213	0.214	0.218	0.273	0.258	0.235	0.238	0.525	0.49	0.22	0.22	0.221	0.214	0.249	0.248	0.237	0.223	0.26	0.281	0.242	0.247	0.205	0.24	0.201	0.21	0.196	0.202	0.229	0.228	0.223	0.217	0.215	0.201	0.227	0.222
71.0006	1.581	1.597	0.199	0.217	0.237	0.212	0.213	0.216	0.272	0.258	0.233	0.236	0.527	0.491	0.218	0.217	0.218	0.212	0.251	0.248	0.235	0.221	0.257	0.277	0.24	0.244	0.206	0.241	0.2	0.208	0.195	0.201	0.228	0.226	0.221	0.215	0.213	0.2	0.222	0.212
71.5006	1.58	1.597	0.199	0.217	0.237	0.212	0.213	0.217	0.272	0.258	0.233	0.236	0.533	0.496	0.218	0.218	0.218	0.213	0.25	0.249	0.237	0.221	0.258	0.277	0.242	0.244	0.205	0.24	0.2	0.208	0.195	0.202	0.228	0.226	0.221	0.216	0.214	0.2	0.228	0.221
72.0006	1.581	1.598	0.201	0.22	0.239	0.214	0.215	0.219	0.274	0.259	0.236	0.239	0.541	0.503	0.221	0.221	0.222	0.214	0.251	0.249	0.238	0.224	0.262	0.282	0.244	0.248	0.206	0.241	0.202	0.21	0.196	0.203	0.23	0.229	0.224	0.218	0.216	0.201	0.226	0.211

## Sheet: 4
Time (h)	Methionine		Hydroxymethane sulfonate		Ethanesulfonate		Propanesulfonate		Butanesulfonate		Heptanesulfonate		L-cysteic acid		Taurine		Isethionate		Choline sulfate		Sulfoacetic acid		Sulfite		Sulfate 0.2mM		Sulfate 40mM		W/o sulfur		Methanesulfonate		p-toluene sulfonate		Benzene sulfonate		Sulfanilic acid		Sinigrin
0	0.087	0.084	0.085	0.086	0.086	0.086	0.087	0.085	0.086	0.085	0.086	0.086	0.086	0.087	0.085	0.085	0.085	0.088	0.089	0.085	0.084	0.084	0.086	0.085	0.086	0.086	0.094	0.091	0.085	0.088	0.085	0.085	0.085	0.084	0.084	0.083	0.085	0.085	0.086	0.085
0.5008	0.092	0.087	0.092	0.092	0.091	0.09	0.091	0.092	0.093	0.092	0.092	0.092	0.093	0.093	0.091	0.091	0.093	0.095	0.095	0.09	0.092	0.094	0.094	0.094	0.095	0.095	0.097	0.1	0.092	0.096	0.089	0.09	0.095	0.094	0.095	0.092	0.093	0.093	0.095	0.094
1.0019	0.099	0.092	0.096	0.097	0.097	0.095	0.097	0.097	0.1	0.099	0.099	0.1	0.099	0.1	0.097	0.096	0.098	0.099	0.101	0.099	0.099	0.101	0.104	0.104	0.104	0.104	0.104	0.106	0.098	0.1	0.094	0.096	0.101	0.1	0.101	0.097	0.098	0.097	0.103	0.1
1.5006	0.113	0.103	0.101	0.102	0.103	0.101	0.103	0.104	0.109	0.108	0.106	0.107	0.106	0.106	0.103	0.102	0.103	0.106	0.111	0.108	0.107	0.11	0.112	0.113	0.113	0.113	0.111	0.115	0.103	0.106	0.1	0.101	0.111	0.109	0.11	0.104	0.105	0.104	0.112	0.107
2.0008	0.124	0.113	0.108	0.108	0.109	0.107	0.109	0.109	0.114	0.112	0.112	0.112	0.112	0.112	0.108	0.107	0.109	0.112	0.117	0.113	0.113	0.115	0.118	0.118	0.118	0.118	0.117	0.12	0.108	0.111	0.106	0.108	0.116	0.116	0.115	0.109	0.11	0.109	0.118	0.113
2.5008	0.134	0.124	0.112	0.114	0.114	0.112	0.113	0.115	0.118	0.117	0.116	0.117	0.117	0.117	0.113	0.112	0.113	0.117	0.122	0.116	0.117	0.12	0.124	0.124	0.124	0.124	0.12	0.123	0.113	0.115	0.109	0.112	0.122	0.122	0.12	0.113	0.115	0.114	0.123	0.119
3.0019	0.146	0.136	0.115	0.117	0.117	0.115	0.116	0.117	0.121	0.12	0.119	0.121	0.121	0.12	0.117	0.115	0.116	0.122	0.127	0.12	0.121	0.124	0.127	0.128	0.128	0.127	0.122	0.126	0.118	0.12	0.111	0.116	0.126	0.125	0.125	0.117	0.118	0.117	0.127	0.122
3.5006	0.16	0.15	0.118	0.12	0.12	0.118	0.119	0.12	0.125	0.123	0.123	0.123	0.124	0.123	0.119	0.118	0.119	0.125	0.131	0.123	0.124	0.128	0.132	0.132	0.132	0.132	0.125	0.128	0.121	0.123	0.115	0.118	0.129	0.128	0.128	0.12	0.122	0.12	0.131	0.126
4.0006	0.178	0.165	0.121	0.123	0.123	0.119	0.121	0.122	0.127	0.125	0.125	0.126	0.127	0.126	0.121	0.12	0.121	0.127	0.134	0.126	0.127	0.13	0.135	0.135	0.135	0.135	0.127	0.131	0.123	0.125	0.119	0.121	0.131	0.131	0.13	0.122	0.125	0.122	0.134	0.128
4.5019	0.201	0.185	0.124	0.125	0.125	0.122	0.124	0.125	0.13	0.128	0.128	0.129	0.13	0.129	0.124	0.123	0.124	0.129	0.137	0.13	0.13	0.134	0.142	0.141	0.141	0.141	0.13	0.133	0.126	0.128	0.121	0.123	0.135	0.134	0.132	0.125	0.127	0.125	0.137	0.132
5.0006	0.225	0.206	0.128	0.13	0.128	0.126	0.128	0.129	0.133	0.132	0.131	0.132	0.134	0.133	0.127	0.126	0.127	0.131	0.142	0.136	0.134	0.137	0.148	0.147	0.147	0.147	0.132	0.136	0.129	0.131	0.125	0.127	0.137	0.137	0.135	0.128	0.13	0.129	0.14	0.134
5.5008	0.255	0.232	0.133	0.135	0.132	0.129	0.131	0.132	0.138	0.135	0.135	0.136	0.139	0.137	0.131	0.129	0.13	0.134	0.149	0.143	0.139	0.142	0.156	0.156	0.155	0.155	0.136	0.139	0.132	0.134	0.128	0.13	0.141	0.14	0.14	0.131	0.133	0.132	0.145	0.139
6.0019	0.289	0.263	0.14	0.142	0.135	0.133	0.135	0.136	0.142	0.14	0.139	0.139	0.144	0.141	0.134	0.133	0.134	0.14	0.159	0.151	0.144	0.147	0.166	0.165	0.164	0.164	0.14	0.143	0.136	0.138	0.132	0.134	0.144	0.143	0.143	0.135	0.137	0.135	0.15	0.143
6.5008	0.331	0.301	0.147	0.149	0.14	0.137	0.139	0.141	0.146	0.144	0.143	0.145	0.148	0.147	0.138	0.137	0.138	0.143	0.17	0.162	0.149	0.152	0.175	0.174	0.173	0.173	0.145	0.149	0.141	0.143	0.136	0.138	0.148	0.147	0.149	0.139	0.142	0.14	0.155	0.148
7.0008	0.379	0.343	0.154	0.156	0.144	0.141	0.143	0.144	0.153	0.15	0.149	0.149	0.155	0.152	0.143	0.141	0.143	0.149	0.181	0.171	0.155	0.159	0.186	0.185	0.184	0.184	0.152	0.157	0.145	0.147	0.14	0.143	0.152	0.151	0.153	0.144	0.146	0.145	0.161	0.153
7.5019	0.432	0.396	0.163	0.165	0.151	0.147	0.149	0.15	0.159	0.156	0.155	0.155	0.161	0.159	0.148	0.147	0.148	0.157	0.192	0.183	0.162	0.166	0.199	0.198	0.196	0.196	0.16	0.166	0.151	0.153	0.145	0.149	0.157	0.156	0.16	0.149	0.152	0.151	0.168	0.16
8.0008	0.491	0.457	0.172	0.175	0.156	0.152	0.156	0.156	0.163	0.162	0.16	0.161	0.169	0.167	0.154	0.152	0.154	0.163	0.203	0.194	0.17	0.175	0.211	0.209	0.208	0.208	0.168	0.175	0.156	0.16	0.152	0.154	0.163	0.162	0.167	0.155	0.157	0.156	0.176	0.167
8.5008	0.559	0.525	0.182	0.185	0.163	0.159	0.161	0.163	0.171	0.169	0.167	0.168	0.177	0.174	0.16	0.158	0.161	0.17	0.214	0.205	0.178	0.183	0.223	0.222	0.22	0.22	0.178	0.185	0.163	0.167	0.16	0.16	0.169	0.168	0.173	0.161	0.163	0.162	0.184	0.175
9.0019	0.632	0.603	0.192	0.196	0.169	0.165	0.167	0.168	0.178	0.176	0.174	0.176	0.185	0.182	0.166	0.164	0.166	0.176	0.225	0.215	0.188	0.192	0.235	0.234	0.233	0.232	0.189	0.197	0.171	0.174	0.167	0.167	0.175	0.174	0.181	0.167	0.169	0.167	0.193	0.184
9.5006	0.712	0.686	0.205	0.208	0.177	0.172	0.175	0.177	0.187	0.184	0.182	0.184	0.194	0.191	0.174	0.171	0.174	0.182	0.238	0.227	0.197	0.201	0.249	0.248	0.246	0.245	0.2	0.21	0.177	0.182	0.174	0.174	0.182	0.181	0.189	0.175	0.177	0.175	0.202	0.193
10.0008	0.791	0.77	0.216	0.219	0.184	0.179	0.183	0.185	0.194	0.192	0.19	0.192	0.203	0.2	0.181	0.178	0.181	0.19	0.252	0.24	0.208	0.211	0.265	0.262	0.259	0.259	0.212	0.22	0.185	0.189	0.182	0.181	0.189	0.187	0.199	0.183	0.184	0.182	0.211	0.201
10.5019	0.871	0.854	0.228	0.231	0.191	0.187	0.191	0.193	0.203	0.2	0.199	0.202	0.214	0.209	0.189	0.186	0.189	0.195	0.27	0.257	0.218	0.22	0.284	0.281	0.277	0.275	0.223	0.231	0.194	0.201	0.19	0.189	0.196	0.195	0.207	0.191	0.193	0.19	0.221	0.211
11.0006	0.947	0.936	0.239	0.242	0.199	0.194	0.198	0.201	0.212	0.21	0.208	0.211	0.223	0.218	0.198	0.195	0.199	0.202	0.289	0.276	0.227	0.23	0.305	0.3	0.296	0.294	0.233	0.241	0.201	0.208	0.198	0.196	0.203	0.202	0.216	0.2	0.2	0.197	0.23	0.219
11.5008	1.016	1.013	0.253	0.256	0.208	0.204	0.208	0.211	0.221	0.219	0.217	0.22	0.232	0.226	0.206	0.203	0.207	0.211	0.311	0.297	0.236	0.239	0.329	0.323	0.318	0.316	0.244	0.252	0.21	0.216	0.206	0.206	0.211	0.209	0.224	0.208	0.21	0.206	0.24	0.229
12.0019	1.079	1.086	0.267	0.271	0.216	0.213	0.217	0.22	0.23	0.229	0.226	0.229	0.241	0.235	0.216	0.212	0.215	0.218	0.335	0.32	0.246	0.25	0.354	0.349	0.342	0.34	0.257	0.265	0.218	0.225	0.214	0.215	0.218	0.218	0.233	0.217	0.218	0.215	0.249	0.238
12.5008	1.14	1.149	0.283	0.287	0.226	0.222	0.226	0.228	0.238	0.237	0.236	0.237	0.249	0.244	0.225	0.221	0.224	0.227	0.362	0.346	0.255	0.26	0.383	0.376	0.368	0.366	0.272	0.282	0.227	0.233	0.224	0.224	0.226	0.225	0.241	0.226	0.227	0.225	0.258	0.248
13.0008	1.186	1.202	0.3	0.306	0.234	0.231	0.234	0.236	0.247	0.245	0.243	0.245	0.257	0.252	0.232	0.228	0.232	0.235	0.391	0.374	0.264	0.269	0.413	0.406	0.396	0.394	0.289	0.298	0.235	0.242	0.231	0.233	0.234	0.232	0.251	0.233	0.235	0.233	0.267	0.257
13.5019	1.228	1.244	0.32	0.326	0.244	0.24	0.243	0.245	0.255	0.254	0.252	0.254	0.266	0.261	0.241	0.238	0.242	0.245	0.423	0.406	0.275	0.28	0.447	0.441	0.428	0.427	0.308	0.319	0.244	0.251	0.24	0.243	0.243	0.241	0.26	0.242	0.243	0.241	0.277	0.267
14.0006	1.265	1.284	0.342	0.347	0.252	0.248	0.252	0.253	0.264	0.263	0.261	0.263	0.275	0.27	0.25	0.247	0.25	0.257	0.458	0.44	0.286	0.291	0.483	0.475	0.462	0.459	0.329	0.341	0.252	0.259	0.248	0.251	0.251	0.248	0.269	0.251	0.252	0.25	0.287	0.277
14.5008	1.296	1.315	0.364	0.37	0.261	0.257	0.261	0.263	0.274	0.272	0.27	0.273	0.285	0.28	0.259	0.256	0.259	0.267	0.495	0.476	0.298	0.302	0.523	0.514	0.499	0.496	0.35	0.363	0.261	0.269	0.257	0.26	0.26	0.257	0.278	0.26	0.261	0.258	0.299	0.288
15.0019	1.323	1.346	0.388	0.394	0.27	0.266	0.27	0.271	0.283	0.282	0.28	0.282	0.294	0.289	0.268	0.264	0.268	0.275	0.532	0.514	0.309	0.314	0.563	0.554	0.536	0.532	0.376	0.389	0.269	0.278	0.265	0.268	0.268	0.265	0.288	0.269	0.27	0.267	0.31	0.298
15.5006	1.347	1.373	0.413	0.42	0.278	0.275	0.278	0.28	0.292	0.291	0.288	0.291	0.304	0.297	0.276	0.273	0.277	0.284	0.574	0.554	0.321	0.326	0.607	0.598	0.577	0.573	0.403	0.417	0.278	0.289	0.273	0.277	0.277	0.274	0.298	0.277	0.278	0.275	0.322	0.31
16.0008	1.364	1.393	0.438	0.444	0.287	0.282	0.286	0.287	0.302	0.301	0.296	0.299	0.314	0.307	0.284	0.281	0.284	0.291	0.616	0.597	0.332	0.337	0.653	0.642	0.618	0.612	0.433	0.448	0.286	0.296	0.281	0.285	0.285	0.281	0.306	0.286	0.285	0.283	0.335	0.321
16.5019	1.386	1.41	0.463	0.47	0.295	0.291	0.294	0.296	0.311	0.31	0.305	0.308	0.323	0.317	0.292	0.289	0.293	0.301	0.66	0.641	0.343	0.348	0.704	0.691	0.66	0.656	0.465	0.48	0.294	0.305	0.288	0.294	0.294	0.29	0.316	0.295	0.294	0.292	0.348	0.333
17.0008	1.402	1.43	0.489	0.495	0.303	0.299	0.303	0.305	0.32	0.319	0.314	0.318	0.334	0.326	0.3	0.296	0.301	0.309	0.706	0.685	0.355	0.36	0.755	0.744	0.706	0.701	0.497	0.513	0.303	0.314	0.296	0.302	0.302	0.299	0.325	0.304	0.302	0.3	0.362	0.346
17.5008	1.416	1.452	0.513	0.519	0.31	0.306	0.31	0.312	0.329	0.327	0.322	0.326	0.343	0.335	0.309	0.304	0.309	0.318	0.752	0.733	0.364	0.369	0.808	0.794	0.75	0.744	0.533	0.551	0.311	0.323	0.304	0.308	0.309	0.307	0.333	0.312	0.31	0.308	0.374	0.357
18.0019	1.433	1.465	0.538	0.543	0.317	0.314	0.318	0.32	0.337	0.336	0.33	0.334	0.353	0.344	0.316	0.311	0.316	0.324	0.803	0.78	0.375	0.38	0.861	0.847	0.796	0.79	0.571	0.589	0.318	0.33	0.311	0.317	0.317	0.315	0.342	0.322	0.319	0.316	0.386	0.368
18.5008	1.447	1.481	0.561	0.566	0.325	0.321	0.325	0.328	0.346	0.344	0.339	0.341	0.363	0.354	0.323	0.318	0.324	0.333	0.849	0.829	0.384	0.389	0.913	0.9	0.842	0.835	0.611	0.63	0.326	0.337	0.317	0.324	0.326	0.323	0.35	0.33	0.327	0.325	0.398	0.38
19.0008	1.458	1.49	0.583	0.589	0.331	0.328	0.332	0.335	0.353	0.351	0.345	0.349	0.372	0.363	0.33	0.325	0.331	0.34	0.897	0.876	0.393	0.398	0.962	0.95	0.888	0.883	0.651	0.671	0.334	0.345	0.324	0.331	0.333	0.33	0.357	0.338	0.335	0.332	0.41	0.391
19.5019	1.471	1.506	0.604	0.607	0.336	0.333	0.337	0.34	0.361	0.358	0.353	0.356	0.381	0.372	0.336	0.331	0.337	0.346	0.946	0.926	0.402	0.406	1.01	0.996	0.932	0.925	0.692	0.711	0.339	0.351	0.329	0.336	0.339	0.337	0.364	0.345	0.342	0.34	0.42	0.402
20.0006	1.478	1.507	0.624	0.628	0.343	0.339	0.344	0.347	0.368	0.365	0.359	0.362	0.392	0.381	0.343	0.338	0.344	0.353	0.988	0.971	0.409	0.415	1.05	1.04	0.978	0.972	0.734	0.754	0.345	0.357	0.336	0.344	0.347	0.344	0.371	0.351	0.349	0.347	0.433	0.411
20.5008	1.485	1.523	0.643	0.646	0.348	0.344	0.349	0.353	0.374	0.371	0.363	0.367	0.4	0.39	0.347	0.343	0.349	0.358	1.031	1.015	0.417	0.421	1.089	1.079	1.018	1.012	0.781	0.802	0.35	0.361	0.34	0.348	0.353	0.35	0.376	0.357	0.356	0.353	0.44	0.42
21.0019	1.495	1.539	0.662	0.665	0.353	0.35	0.355	0.359	0.38	0.378	0.371	0.374	0.41	0.4	0.354	0.35	0.355	0.364	1.068	1.056	0.424	0.429	1.127	1.115	1.062	1.052	0.822	0.843	0.356	0.366	0.346	0.354	0.36	0.357	0.383	0.364	0.363	0.361	0.451	0.43
21.5006	1.493	1.544	0.68	0.683	0.359	0.355	0.361	0.365	0.387	0.384	0.377	0.379	0.422	0.41	0.359	0.356	0.361	0.37	1.106	1.093	0.432	0.436	1.157	1.149	1.093	1.09	0.869	0.892	0.361	0.373	0.35	0.36	0.366	0.363	0.389	0.369	0.369	0.367	0.46	0.439
22.0008	1.512	1.553	0.697	0.699	0.363	0.36	0.365	0.368	0.392	0.39	0.382	0.383	0.431	0.419	0.364	0.36	0.364	0.371	1.14	1.129	0.438	0.443	1.189	1.178	1.128	1.124	0.918	0.938	0.364	0.377	0.356	0.365	0.371	0.369	0.394	0.373	0.374	0.373	0.468	0.446
22.5019	1.519	1.552	0.713	0.715	0.368	0.364	0.37	0.374	0.398	0.395	0.388	0.39	0.441	0.429	0.37	0.366	0.371	0.38	1.169	1.165	0.444	0.449	1.214	1.206	1.167	1.154	0.962	0.984	0.371	0.381	0.36	0.369	0.378	0.375	0.4	0.38	0.381	0.378	0.477	0.455
23.0008	1.529	1.56	0.73	0.732	0.372	0.369	0.375	0.378	0.403	0.401	0.393	0.395	0.452	0.44	0.375	0.371	0.376	0.384	1.198	1.19	0.452	0.455	1.243	1.234	1.197	1.185	1.007	1.03	0.376	0.386	0.364	0.375	0.383	0.38	0.405	0.385	0.386	0.384	0.485	0.464
23.5008	1.535	1.57	0.745	0.747	0.375	0.372	0.378	0.381	0.409	0.406	0.398	0.399	0.463	0.45	0.378	0.375	0.38	0.388	1.225	1.22	0.457	0.461	1.266	1.257	1.223	1.213	1.054	1.076	0.379	0.391	0.367	0.378	0.388	0.385	0.409	0.389	0.391	0.389	0.492	0.471
24.0019	1.536	1.574	0.761	0.762	0.38	0.378	0.384	0.387	0.413	0.41	0.402	0.403	0.474	0.461	0.383	0.379	0.385	0.392	1.251	1.243	0.463	0.466	1.285	1.282	1.25	1.238	1.1	1.118	0.383	0.395	0.372	0.383	0.392	0.389	0.413	0.393	0.395	0.395	0.499	0.477
24.5006	1.549	1.574	0.776	0.777	0.384	0.381	0.387	0.391	0.419	0.417	0.406	0.407	0.485	0.471	0.387	0.383	0.388	0.397	1.27	1.273	0.468	0.473	1.308	1.304	1.274	1.261	1.141	1.154	0.387	0.397	0.375	0.387	0.397	0.395	0.418	0.398	0.4	0.399	0.506	0.483
25.0008	1.551	1.583	0.788	0.792	0.387	0.384	0.391	0.393	0.422	0.421	0.41	0.411	0.496	0.481	0.39	0.386	0.392	0.399	1.292	1.293	0.472	0.477	1.327	1.321	1.294	1.284	1.179	1.197	0.391	0.401	0.379	0.391	0.401	0.398	0.422	0.402	0.404	0.403	0.512	0.49
25.5019	1.551	1.585	0.805	0.805	0.392	0.389	0.396	0.398	0.428	0.425	0.414	0.416	0.507	0.494	0.394	0.39	0.396	0.402	1.312	1.311	0.479	0.483	1.348	1.342	1.316	1.308	1.213	1.233	0.394	0.405	0.382	0.395	0.406	0.403	0.427	0.406	0.408	0.407	0.519	0.497
26.0006	1.556	1.596	0.818	0.82	0.395	0.392	0.398	0.4	0.431	0.428	0.418	0.418	0.52	0.504	0.397	0.393	0.397	0.406	1.33	1.33	0.483	0.487	1.36	1.356	1.341	1.322	1.247	1.263	0.397	0.407	0.386	0.398	0.409	0.406	0.429	0.408	0.411	0.41	0.524	0.502
26.5008	1.559	1.589	0.836	0.835	0.399	0.396	0.401	0.404	0.435	0.434	0.422	0.423	0.533	0.515	0.4	0.397	0.402	0.409	1.349	1.349	0.488	0.493	1.379	1.372	1.352	1.345	1.281	1.298	0.402	0.411	0.389	0.402	0.413	0.41	0.433	0.413	0.415	0.414	0.531	0.508
27.0019	1.561	1.596	0.85	0.85	0.401	0.399	0.404	0.407	0.44	0.438	0.425	0.427	0.545	0.528	0.404	0.4	0.405	0.412	1.367	1.369	0.493	0.497	1.392	1.388	1.371	1.36	1.312	1.324	0.405	0.414	0.392	0.405	0.417	0.413	0.437	0.416	0.419	0.418	0.537	0.514
27.5008	1.56	1.595	0.864	0.866	0.404	0.401	0.408	0.41	0.444	0.442	0.428	0.431	0.557	0.539	0.406	0.402	0.408	0.414	1.381	1.387	0.498	0.502	1.407	1.401	1.389	1.375	1.339	1.352	0.407	0.416	0.394	0.408	0.419	0.417	0.44	0.419	0.422	0.42	0.542	0.519
28.0008	1.561	1.596	0.88	0.88	0.408	0.405	0.411	0.413	0.448	0.445	0.432	0.434	0.57	0.552	0.41	0.406	0.411	0.417	1.392	1.4	0.502	0.507	1.416	1.414	1.398	1.391	1.364	1.377	0.41	0.417	0.397	0.412	0.423	0.42	0.443	0.422	0.426	0.425	0.547	0.524
28.5019	1.565	1.606	0.894	0.895	0.411	0.407	0.413	0.416	0.452	0.449	0.436	0.437	0.584	0.564	0.412	0.408	0.414	0.42	1.414	1.415	0.507	0.51	1.426	1.427	1.417	1.404	1.389	1.404	0.414	0.421	0.4	0.414	0.427	0.423	0.448	0.426	0.428	0.427	0.553	0.53
29.0008	1.569	1.598	0.909	0.909	0.413	0.409	0.416	0.418	0.455	0.453	0.439	0.44	0.596	0.577	0.415	0.411	0.416	0.424	1.426	1.433	0.511	0.515	1.441	1.438	1.426	1.415	1.414	1.417	0.417	0.423	0.403	0.417	0.429	0.426	0.45	0.429	0.431	0.43	0.558	0.534
29.5008	1.564	1.595	0.923	0.925	0.415	0.412	0.418	0.42	0.459	0.457	0.442	0.443	0.61	0.592	0.417	0.414	0.419	0.427	1.435	1.445	0.515	0.519	1.455	1.45	1.442	1.43	1.434	1.442	0.419	0.426	0.405	0.419	0.432	0.429	0.453	0.432	0.434	0.433	0.562	0.539
30.0019	1.567	1.604	0.94	0.942	0.418	0.415	0.421	0.424	0.463	0.461	0.445	0.446	0.624	0.605	0.42	0.417	0.422	0.429	1.446	1.45	0.518	0.524	1.465	1.456	1.45	1.436	1.454	1.461	0.422	0.428	0.409	0.422	0.436	0.433	0.457	0.435	0.437	0.436	0.567	0.545
30.5006	1.568	1.601	0.955	0.955	0.42	0.417	0.423	0.426	0.467	0.464	0.448	0.45	0.638	0.617	0.422	0.419	0.424	0.431	1.46	1.468	0.523	0.527	1.471	1.467	1.46	1.446	1.468	1.483	0.425	0.43	0.411	0.424	0.439	0.435	0.458	0.437	0.44	0.439	0.571	0.549
31.0008	1.571	1.603	0.972	0.97	0.422	0.419	0.426	0.429	0.47	0.468	0.452	0.453	0.653	0.632	0.426	0.423	0.427	0.434	1.468	1.479	0.526	0.531	1.479	1.48	1.477	1.458	1.489	1.5	0.427	0.432	0.413	0.427	0.441	0.438	0.461	0.44	0.443	0.442	0.577	0.553
31.5019	1.568	1.605	0.987	0.986	0.425	0.422	0.429	0.432	0.473	0.471	0.454	0.455	0.667	0.646	0.428	0.424	0.429	0.436	1.478	1.491	0.531	0.536	1.49	1.487	1.483	1.471	1.504	1.511	0.429	0.433	0.416	0.429	0.444	0.44	0.464	0.443	0.446	0.445	0.58	0.557
32.0006	1.564	1.601	1.002	1	0.427	0.424	0.43	0.433	0.477	0.474	0.457	0.458	0.681	0.658	0.43	0.426	0.431	0.438	1.487	1.497	0.534	0.538	1.499	1.496	1.494	1.477	1.522	1.537	0.432	0.435	0.418	0.431	0.445	0.442	0.466	0.444	0.447	0.446	0.584	0.562
32.5008	1.566	1.605	1.018	1.018	0.43	0.426	0.433	0.435	0.48	0.477	0.459	0.461	0.697	0.675	0.433	0.429	0.434	0.442	1.498	1.503	0.538	0.543	1.509	1.501	1.501	1.488	1.533	1.545	0.434	0.438	0.421	0.434	0.449	0.446	0.47	0.448	0.451	0.45	0.589	0.566
33.0019	1.565	1.605	1.032	1.032	0.432	0.428	0.435	0.438	0.483	0.48	0.462	0.463	0.711	0.689	0.435	0.431	0.436	0.443	1.507	1.517	0.541	0.546	1.517	1.511	1.512	1.496	1.544	1.551	0.436	0.439	0.422	0.436	0.45	0.447	0.471	0.449	0.452	0.451	0.592	0.57
33.5008	1.564	1.602	1.045	1.045	0.434	0.43	0.437	0.441	0.486	0.483	0.463	0.465	0.726	0.703	0.435	0.432	0.437	0.444	1.512	1.524	0.544	0.55	1.521	1.514	1.519	1.502	1.561	1.566	0.438	0.441	0.424	0.437	0.453	0.449	0.473	0.451	0.453	0.453	0.596	0.572
34.0008	1.565	1.605	1.059	1.058	0.435	0.431	0.438	0.442	0.489	0.485	0.466	0.467	0.741	0.718	0.437	0.434	0.439	0.446	1.523	1.531	0.548	0.551	1.526	1.526	1.528	1.506	1.573	1.581	0.44	0.443	0.426	0.439	0.454	0.45	0.475	0.452	0.455	0.454	0.599	0.576
34.5019	1.568	1.603	1.072	1.076	0.436	0.434	0.441	0.444	0.492	0.489	0.468	0.47	0.756	0.733	0.439	0.436	0.442	0.448	1.531	1.537	0.551	0.555	1.534	1.533	1.53	1.52	1.583	1.596	0.442	0.444	0.428	0.441	0.457	0.453	0.478	0.456	0.458	0.458	0.603	0.579
35.0006	1.56	1.604	1.085	1.089	0.44	0.436	0.444	0.447	0.494	0.491	0.471	0.472	0.771	0.747	0.442	0.438	0.443	0.451	1.534	1.542	0.553	0.559	1.539	1.537	1.542	1.525	1.588	1.603	0.445	0.447	0.431	0.444	0.458	0.454	0.479	0.457	0.46	0.459	0.606	0.582
35.5008	1.559	1.597	1.101	1.1	0.441	0.438	0.444	0.448	0.498	0.494	0.473	0.474	0.786	0.762	0.443	0.441	0.444	0.452	1.541	1.553	0.558	0.561	1.543	1.542	1.55	1.53	1.598	1.607	0.446	0.448	0.432	0.446	0.46	0.456	0.481	0.459	0.461	0.46	0.609	0.588
36.0019	1.568	1.599	1.112	1.11	0.444	0.44	0.447	0.45	0.5	0.497	0.475	0.477	0.804	0.779	0.446	0.443	0.448	0.456	1.553	1.561	0.56	0.565	1.549	1.549	1.559	1.539	1.597	1.61	0.449	0.452	0.434	0.448	0.462	0.459	0.483	0.462	0.464	0.464	0.614	0.592
36.5006	1.564	1.605	1.125	1.127	0.447	0.443	0.45	0.453	0.503	0.499	0.477	0.479	0.818	0.794	0.449	0.445	0.45	0.457	1.561	1.571	0.564	0.569	1.556	1.548	1.56	1.546	1.618	1.606	0.451	0.454	0.436	0.451	0.465	0.462	0.487	0.464	0.466	0.465	0.617	0.596
37.0008	1.572	1.601	1.134	1.135	0.447	0.444	0.451	0.454	0.504	0.502	0.48	0.481	0.833	0.811	0.45	0.446	0.451	0.46	1.557	1.573	0.567	0.572	1.55	1.555	1.568	1.551	1.603	1.612	0.453	0.456	0.437	0.452	0.466	0.463	0.489	0.466	0.468	0.468	0.62	0.597
37.5019	1.562	1.599	1.145	1.146	0.449	0.445	0.453	0.456	0.508	0.504	0.48	0.483	0.849	0.825	0.451	0.452	0.453	0.461	1.569	1.582	0.57	0.574	1.554	1.552	1.566	1.552	1.61	1.61	0.454	0.457	0.439	0.453	0.468	0.465	0.49	0.467	0.47	0.47	0.623	0.601
38.0008	1.564	1.604	1.156	1.159	0.45	0.447	0.454	0.458	0.51	0.506	0.483	0.485	0.864	0.841	0.453	0.45	0.454	0.461	1.573	1.587	0.573	0.578	1.557	1.553	1.568	1.554	1.608	1.614	0.456	0.459	0.441	0.454	0.47	0.466	0.492	0.469	0.471	0.471	0.627	0.605
38.5008	1.566	1.6	1.168	1.17	0.451	0.448	0.455	0.459	0.514	0.509	0.485	0.487	0.878	0.856	0.454	0.451	0.456	0.463	1.58	1.595	0.576	0.58	1.557	1.56	1.571	1.552	1.61	1.613	0.458	0.461	0.442	0.456	0.472	0.468	0.494	0.471	0.472	0.473	0.629	0.604
39.0019	1.564	1.598	1.177	1.181	0.454	0.449	0.456	0.461	0.516	0.511	0.487	0.489	0.893	0.871	0.456	0.453	0.458	0.465	1.581	1.596	0.578	0.582	1.555	1.559	1.572	1.555	1.606	1.615	0.46	0.463	0.444	0.458	0.473	0.469	0.495	0.473	0.475	0.475	0.632	0.611
39.5008	1.565	1.601	1.187	1.188	0.456	0.452	0.459	0.463	0.518	0.514	0.49	0.492	0.908	0.887	0.459	0.455	0.46	0.468	1.588	1.601	0.582	0.586	1.56	1.559	1.572	1.556	1.609	1.614	0.461	0.463	0.446	0.46	0.475	0.472	0.497	0.475	0.477	0.477	0.634	0.613
40.0008	1.568	1.603	1.199	1.197	0.457	0.453	0.461	0.464	0.519	0.515	0.491	0.492	0.922	0.901	0.46	0.456	0.461	0.467	1.59	1.604	0.585	0.588	1.554	1.558	1.569	1.556	1.607	1.618	0.463	0.463	0.447	0.461	0.476	0.472	0.499	0.476	0.477	0.478	0.637	0.615
40.5019	1.566	1.594	1.206	1.207	0.457	0.454	0.462	0.465	0.523	0.518	0.493	0.495	0.936	0.914	0.461	0.457	0.463	0.467	1.593	1.604	0.586	0.591	1.558	1.555	1.571	1.561	1.607	1.611	0.464	0.464	0.447	0.463	0.478	0.474	0.5	0.478	0.479	0.48	0.64	0.615
41.0006	1.563	1.602	1.214	1.218	0.46	0.456	0.463	0.467	0.526	0.52	0.494	0.496	0.951	0.927	0.462	0.459	0.463	0.468	1.597	1.606	0.59	0.594	1.559	1.56	1.568	1.558	1.611	1.616	0.465	0.466	0.449	0.465	0.479	0.475	0.501	0.479	0.48	0.481	0.642	0.619
41.5008	1.568	1.6	1.224	1.225	0.46	0.456	0.463	0.467	0.527	0.522	0.496	0.498	0.963	0.941	0.462	0.459	0.465	0.469	1.596	1.606	0.593	0.597	1.557	1.554	1.571	1.559	1.603	1.61	0.467	0.467	0.45	0.464	0.481	0.476	0.503	0.48	0.482	0.482	0.645	0.622
42.0019	1.567	1.601	1.233	1.235	0.462	0.459	0.466	0.471	0.53	0.525	0.498	0.499	0.976	0.954	0.464	0.461	0.466	0.471	1.6	1.613	0.596	0.6	1.558	1.56	1.576	1.559	1.606	1.613	0.47	0.47	0.452	0.467	0.482	0.478	0.505	0.482	0.483	0.484	0.649	0.626
42.5006	1.566	1.603	1.241	1.245	0.463	0.459	0.468	0.474	0.531	0.526	0.498	0.5	0.988	0.967	0.465	0.462	0.467	0.471	1.599	1.609	0.598	0.602	1.56	1.554	1.575	1.556	1.607	1.608	0.47	0.47	0.454	0.467	0.483	0.479	0.506	0.483	0.484	0.485	0.651	0.629
43.0008	1.564	1.599	1.248	1.25	0.464	0.46	0.468	0.474	0.534	0.528	0.5	0.502	1	0.979	0.466	0.463	0.468	0.47	1.602	1.61	0.6	0.604	1.558	1.555	1.572	1.56	1.608	1.612	0.472	0.471	0.454	0.469	0.484	0.48	0.507	0.484	0.485	0.486	0.653	0.632
43.5019	1.568	1.599	1.255	1.255	0.465	0.462	0.469	0.475	0.535	0.53	0.502	0.503	1.013	0.993	0.468	0.464	0.469	0.471	1.599	1.608	0.602	0.606	1.565	1.556	1.575	1.558	1.609	1.613	0.473	0.472	0.456	0.47	0.485	0.482	0.508	0.485	0.487	0.488	0.656	0.635
44.0008	1.559	1.597	1.261	1.264	0.465	0.462	0.47	0.475	0.537	0.531	0.502	0.504	1.024	1.004	0.468	0.465	0.47	0.469	1.598	1.607	0.604	0.609	1.558	1.551	1.57	1.562	1.609	1.611	0.474	0.473	0.457	0.471	0.486	0.482	0.509	0.485	0.487	0.488	0.657	0.636
44.5008	1.568	1.598	1.27	1.269	0.466	0.462	0.47	0.476	0.539	0.532	0.503	0.505	1.034	1.015	0.469	0.466	0.47	0.47	1.605	1.613	0.606	0.611	1.56	1.556	1.574	1.56	1.62	1.616	0.475	0.473	0.457	0.471	0.487	0.483	0.509	0.486	0.488	0.489	0.659	0.636
45.0019	1.567	1.595	1.277	1.279	0.468	0.465	0.473	0.479	0.541	0.536	0.505	0.507	1.046	1.027	0.47	0.467	0.472	0.468	1.599	1.613	0.609	0.613	1.563	1.558	1.572	1.559	1.613	1.613	0.477	0.475	0.46	0.473	0.488	0.484	0.511	0.488	0.49	0.49	0.662	0.643
45.5006	1.561	1.592	1.283	1.284	0.467	0.464	0.472	0.478	0.542	0.536	0.505	0.508	1.055	1.038	0.471	0.468	0.473	0.47	1.607	1.618	0.611	0.615	1.557	1.556	1.571	1.559	1.616	1.621	0.477	0.474	0.459	0.473	0.489	0.485	0.512	0.489	0.49	0.491	0.663	0.643
46.0008	1.57	1.593	1.292	1.291	0.468	0.466	0.474	0.48	0.542	0.536	0.506	0.509	1.07	1.049	0.472	0.47	0.476	0.472	1.595	1.617	0.612	0.618	1.554	1.56	1.578	1.563	1.626	1.628	0.479	0.475	0.46	0.474	0.491	0.486	0.514	0.491	0.491	0.493	0.665	0.643
46.5019	1.563	1.59	1.296	1.297	0.468	0.465	0.475	0.481	0.545	0.538	0.507	0.511	1.079	1.059	0.472	0.469	0.474	0.472	1.598	1.616	0.614	0.62	1.565	1.564	1.571	1.555	1.619	1.615	0.479	0.475	0.46	0.475	0.491	0.486	0.515	0.491	0.492	0.493	0.668	0.644
47.0006	1.559	1.599	1.301	1.301	0.469	0.466	0.474	0.481	0.547	0.539	0.508	0.51	1.083	1.067	0.472	0.47	0.475	0.473	1.6	1.612	0.615	0.621	1.564	1.554	1.571	1.562	1.612	1.621	0.48	0.476	0.462	0.475	0.492	0.487	0.515	0.49	0.492	0.494	0.668	0.647
47.5008	1.571	1.599	1.308	1.311	0.47	0.466	0.475	0.481	0.548	0.541	0.509	0.511	1.095	1.079	0.473	0.47	0.475	0.473	1.601	1.606	0.618	0.622	1.558	1.559	1.569	1.559	1.618	1.623	0.48	0.476	0.462	0.475	0.493	0.488	0.516	0.492	0.493	0.494	0.67	0.645
48.0019	1.558	1.597	1.31	1.316	0.469	0.467	0.475	0.482	0.55	0.542	0.51	0.512	1.101	1.087	0.474	0.47	0.475	0.474	1.596	1.607	0.619	0.625	1.56	1.562	1.567	1.561	1.612	1.616	0.48	0.474	0.463	0.475	0.492	0.488	0.516	0.492	0.494	0.495	0.672	0.649
48.5008	1.561	1.599	1.32	1.319	0.473	0.469	0.477	0.483	0.55	0.542	0.51	0.513	1.108	1.096	0.475	0.471	0.476	0.475	1.6	1.605	0.622	0.628	1.558	1.559	1.576	1.564	1.623	1.627	0.481	0.475	0.464	0.477	0.494	0.49	0.518	0.494	0.494	0.496	0.673	0.652
49.0008	1.566	1.597	1.322	1.327	0.474	0.47	0.478	0.484	0.553	0.545	0.512	0.514	1.118	1.103	0.475	0.472	0.477	0.477	1.598	1.609	0.623	0.628	1.555	1.559	1.574	1.558	1.616	1.625	0.482	0.477	0.464	0.479	0.494	0.489	0.518	0.494	0.495	0.497	0.675	0.653
49.5019	1.564	1.598	1.328	1.333	0.475	0.471	0.479	0.485	0.553	0.547	0.513	0.516	1.127	1.113	0.477	0.474	0.479	0.479	1.601	1.609	0.626	0.631	1.556	1.557	1.57	1.56	1.619	1.634	0.484	0.479	0.466	0.48	0.495	0.491	0.519	0.496	0.497	0.499	0.678	0.658
50.0008	1.567	1.593	1.332	1.337	0.475	0.472	0.48	0.486	0.555	0.548	0.515	0.517	1.136	1.123	0.477	0.474	0.48	0.481	1.603	1.61	0.628	0.634	1.558	1.556	1.571	1.56	1.618	1.638	0.484	0.48	0.467	0.481	0.497	0.492	0.52	0.497	0.498	0.499	0.679	0.659
50.5008	1.563	1.594	1.339	1.343	0.476	0.473	0.48	0.487	0.556	0.549	0.516	0.518	1.145	1.131	0.479	0.476	0.481	0.483	1.596	1.615	0.63	0.635	1.565	1.553	1.575	1.56	1.608	1.627	0.486	0.481	0.467	0.481	0.497	0.493	0.521	0.497	0.498	0.5	0.681	0.66
51.0019	1.558	1.596	1.345	1.348	0.478	0.475	0.482	0.488	0.559	0.552	0.517	0.52	1.152	1.139	0.48	0.476	0.482	0.483	1.599	1.61	0.633	0.639	1.561	1.564	1.57	1.559	1.624	1.624	0.487	0.482	0.469	0.483	0.499	0.495	0.524	0.499	0.5	0.502	0.682	0.665
51.5006	1.566	1.6	1.348	1.351	0.48	0.475	0.483	0.489	0.561	0.553	0.519	0.52	1.161	1.145	0.48	0.478	0.483	0.485	1.599	1.613	0.635	0.641	1.56	1.563	1.574	1.565	1.619	1.633	0.488	0.482	0.47	0.484	0.5	0.496	0.525	0.499	0.501	0.503	0.685	0.666
52.0008	1.562	1.599	1.352	1.36	0.479	0.476	0.484	0.491	0.563	0.554	0.52	0.522	1.167	1.155	0.482	0.478	0.484	0.485	1.596	1.608	0.637	0.642	1.562	1.564	1.572	1.56	1.624	1.627	0.489	0.485	0.471	0.485	0.501	0.496	0.525	0.501	0.502	0.504	0.687	0.667
52.5019	1.564	1.593	1.362	1.363	0.481	0.478	0.486	0.492	0.564	0.557	0.521	0.523	1.176	1.163	0.483	0.48	0.486	0.487	1.602	1.616	0.641	0.645	1.563	1.564	1.576	1.559	1.622	1.632	0.491	0.486	0.472	0.486	0.503	0.499	0.527	0.503	0.503	0.506	0.689	0.669
53.0006	1.569	1.604	1.362	1.364	0.481	0.477	0.486	0.493	0.566	0.558	0.522	0.524	1.182	1.171	0.484	0.48	0.486	0.487	1.598	1.601	0.642	0.646	1.567	1.564	1.579	1.564	1.623	1.632	0.493	0.487	0.473	0.487	0.504	0.499	0.527	0.503	0.503	0.507	0.692	0.673
53.5008	1.563	1.598	1.369	1.372	0.482	0.478	0.487	0.495	0.568	0.56	0.524	0.526	1.191	1.178	0.485	0.481	0.487	0.488	1.595	1.617	0.645	0.649	1.565	1.566	1.58	1.563	1.621	1.628	0.493	0.487	0.474	0.487	0.505	0.501	0.529	0.505	0.505	0.508	0.693	0.673
54.0019	1.562	1.6	1.369	1.376	0.483	0.479	0.488	0.494	0.568	0.562	0.524	0.527	1.195	1.186	0.486	0.482	0.488	0.488	1.601	1.613	0.646	0.65	1.566	1.555	1.575	1.561	1.627	1.632	0.494	0.488	0.474	0.489	0.506	0.501	0.529	0.506	0.506	0.509	0.695	0.675
54.5008	1.565	1.6	1.374	1.377	0.485	0.481	0.491	0.497	0.571	0.563	0.526	0.528	1.204	1.194	0.487	0.484	0.489	0.491	1.603	1.612	0.649	0.654	1.561	1.559	1.574	1.556	1.619	1.638	0.496	0.491	0.476	0.49	0.507	0.502	0.53	0.506	0.507	0.51	0.696	0.676
55.0008	1.568	1.598	1.382	1.386	0.485	0.481	0.489	0.497	0.573	0.564	0.527	0.53	1.212	1.198	0.488	0.485	0.489	0.492	1.603	1.61	0.65	0.655	1.565	1.561	1.574	1.561	1.626	1.627	0.497	0.492	0.477	0.49	0.508	0.503	0.531	0.507	0.507	0.51	0.699	0.676
55.5019	1.564	1.597	1.385	1.388	0.486	0.483	0.491	0.498	0.573	0.564	0.527	0.53	1.217	1.204	0.488	0.485	0.491	0.491	1.601	1.618	0.653	0.657	1.561	1.562	1.573	1.559	1.626	1.635	0.497	0.491	0.477	0.491	0.508	0.504	0.532	0.508	0.508	0.512	0.7	0.678
56.0006	1.565	1.597	1.389	1.391	0.486	0.482	0.491	0.498	0.576	0.567	0.529	0.531	1.224	1.211	0.488	0.486	0.491	0.491	1.603	1.609	0.654	0.658	1.563	1.561	1.576	1.561	1.629	1.639	0.498	0.49	0.477	0.491	0.509	0.504	0.533	0.509	0.509	0.512	0.702	0.678
56.5008	1.567	1.595	1.392	1.392	0.487	0.483	0.491	0.499	0.577	0.568	0.53	0.532	1.231	1.218	0.49	0.487	0.492	0.493	1.602	1.613	0.656	0.661	1.566	1.561	1.575	1.563	1.625	1.639	0.499	0.489	0.478	0.492	0.51	0.505	0.535	0.51	0.511	0.514	0.703	0.684
57.0019	1.566	1.596	1.395	1.396	0.487	0.484	0.492	0.5	0.578	0.57	0.531	0.533	1.236	1.223	0.49	0.487	0.494	0.49	1.604	1.61	0.657	0.662	1.562	1.573	1.58	1.559	1.626	1.638	0.499	0.485	0.48	0.492	0.51	0.505	0.534	0.509	0.509	0.513	0.703	0.683
57.5006	1.562	1.592	1.401	1.401	0.487	0.484	0.494	0.502	0.58	0.57	0.532	0.534	1.24	1.23	0.491	0.487	0.493	0.494	1.605	1.611	0.659	0.664	1.566	1.569	1.578	1.566	1.622	1.638	0.502	0.489	0.479	0.493	0.512	0.507	0.535	0.511	0.512	0.515	0.706	0.685
58.0008	1.564	1.596	1.4	1.402	0.489	0.486	0.494	0.502	0.581	0.571	0.533	0.535	1.249	1.238	0.493	0.489	0.495	0.496	1.601	1.611	0.662	0.667	1.566	1.564	1.58	1.564	1.632	1.643	0.503	0.491	0.48	0.494	0.513	0.508	0.537	0.513	0.513	0.516	0.709	0.687
58.5019	1.567	1.599	1.406	1.411	0.489	0.487	0.495	0.503	0.582	0.573	0.534	0.536	1.252	1.244	0.493	0.489	0.495	0.495	1.603	1.615	0.664	0.669	1.565	1.568	1.58	1.563	1.626	1.637	0.503	0.492	0.482	0.495	0.514	0.51	0.538	0.513	0.514	0.517	0.71	0.687
59.0008	1.56	1.596	1.408	1.415	0.491	0.487	0.497	0.504	0.584	0.573	0.535	0.537	1.259	1.248	0.494	0.49	0.496	0.497	1.602	1.617	0.665	0.671	1.568	1.561	1.584	1.571	1.632	1.641	0.505	0.495	0.482	0.495	0.515	0.51	0.539	0.515	0.515	0.519	0.712	0.69
59.5008	1.566	1.594	1.413	1.415	0.493	0.489	0.498	0.506	0.587	0.577	0.537	0.539	1.266	1.253	0.496	0.492	0.498	0.498	1.604	1.612	0.668	0.674	1.568	1.568	1.585	1.566	1.627	1.633	0.506	0.496	0.484	0.497	0.517	0.512	0.54	0.516	0.517	0.52	0.713	0.692
60.0019	1.566	1.603	1.419	1.421	0.492	0.489	0.498	0.507	0.586	0.576	0.537	0.539	1.269	1.262	0.496	0.493	0.499	0.495	1.608	1.608	0.668	0.674	1.566	1.563	1.577	1.568	1.628	1.641	0.508	0.494	0.485	0.498	0.516	0.512	0.54	0.515	0.516	0.52	0.715	0.695
60.5008	1.563	1.599	1.417	1.428	0.493	0.49	0.499	0.507	0.588	0.579	0.539	0.541	1.275	1.267	0.496	0.493	0.499	0.497	1.605	1.617	0.671	0.677	1.574	1.564	1.587	1.565	1.631	1.637	0.508	0.497	0.485	0.499	0.518	0.513	0.542	0.518	0.517	0.522	0.717	0.696
61.0008	1.573	1.601	1.421	1.428	0.494	0.491	0.499	0.508	0.591	0.58	0.54	0.541	1.282	1.273	0.497	0.494	0.5	0.499	1.603	1.615	0.673	0.678	1.568	1.568	1.587	1.569	1.635	1.64	0.508	0.498	0.485	0.499	0.518	0.514	0.543	0.518	0.518	0.522	0.718	0.697
61.5019	1.566	1.602	1.427	1.428	0.493	0.491	0.499	0.508	0.592	0.581	0.54	0.543	1.286	1.276	0.497	0.494	0.5	0.499	1.608	1.615	0.675	0.68	1.571	1.569	1.573	1.569	1.625	1.637	0.509	0.498	0.486	0.5	0.519	0.514	0.543	0.518	0.518	0.523	0.72	0.699
62.0006	1.57	1.603	1.426	1.427	0.494	0.491	0.499	0.508	0.592	0.581	0.541	0.543	1.293	1.285	0.499	0.495	0.502	0.501	1.614	1.62	0.677	0.682	1.576	1.571	1.581	1.567	1.633	1.64	0.509	0.499	0.487	0.5	0.52	0.515	0.544	0.518	0.519	0.523	0.72	0.7
62.5008	1.559	1.607	1.43	1.432	0.495	0.492	0.501	0.509	0.594	0.582	0.541	0.545	1.297	1.286	0.499	0.496	0.501	0.503	1.611	1.612	0.677	0.684	1.573	1.573	1.579	1.574	1.629	1.641	0.51	0.5	0.487	0.501	0.519	0.515	0.544	0.519	0.52	0.524	0.721	0.701
63.0006	1.571	1.591	1.431	1.433	0.496	0.492	0.501	0.509	0.595	0.583	0.542	0.545	1.298	1.29	0.499	0.496	0.502	0.503	1.614	1.624	0.68	0.686	1.572	1.576	1.584	1.573	1.632	1.642	0.512	0.501	0.489	0.502	0.521	0.516	0.546	0.521	0.52	0.525	0.725	0.7
63.5006	1.566	1.595	1.437	1.435	0.498	0.495	0.503	0.51	0.597	0.584	0.543	0.546	1.305	1.297	0.5	0.498	0.504	0.505	1.607	1.614	0.681	0.687	1.578	1.567	1.579	1.569	1.63	1.646	0.511	0.503	0.489	0.504	0.521	0.517	0.547	0.521	0.522	0.526	0.724	0.702
64.0008	1.571	1.6	1.441	1.436	0.499	0.495	0.503	0.512	0.597	0.586	0.545	0.552	1.311	1.303	0.501	0.498	0.504	0.506	1.614	1.611	0.684	0.69	1.572	1.567	1.586	1.572	1.631	1.644	0.513	0.503	0.49	0.503	0.522	0.518	0.547	0.522	0.522	0.527	0.727	0.703
64.5008	1.569	1.601	1.442	1.446	0.497	0.494	0.503	0.511	0.598	0.586	0.544	0.548	1.317	1.311	0.501	0.499	0.505	0.507	1.604	1.615	0.685	0.691	1.569	1.576	1.587	1.568	1.632	1.643	0.513	0.504	0.489	0.503	0.523	0.519	0.548	0.523	0.523	0.528	0.727	0.703
65.0006	1.565	1.599	1.446	1.451	0.497	0.495	0.504	0.513	0.6	0.588	0.546	0.549	1.318	1.311	0.502	0.498	0.505	0.507	1.614	1.613	0.687	0.692	1.574	1.578	1.589	1.568	1.63	1.64	0.515	0.505	0.49	0.504	0.523	0.518	0.547	0.522	0.522	0.527	0.73	0.704
65.5006	1.562	1.599	1.453	1.451	0.499	0.496	0.504	0.513	0.601	0.589	0.547	0.549	1.324	1.318	0.502	0.5	0.506	0.508	1.606	1.617	0.688	0.694	1.575	1.577	1.588	1.571	1.645	1.652	0.516	0.506	0.491	0.504	0.524	0.519	0.548	0.524	0.524	0.528	0.731	0.711
66.0006	1.566	1.607	1.447	1.454	0.5	0.496	0.506	0.516	0.602	0.59	0.548	0.551	1.328	1.322	0.503	0.5	0.506	0.506	1.615	1.623	0.689	0.695	1.575	1.574	1.58	1.566	1.63	1.64	0.514	0.5	0.493	0.505	0.524	0.519	0.548	0.522	0.522	0.528	0.729	0.706
66.5006	1.566	1.603	1.452	1.458	0.502	0.497	0.508	0.517	0.604	0.59	0.548	0.551	1.333	1.331	0.504	0.5	0.507	0.508	1.61	1.615	0.691	0.697	1.566	1.572	1.59	1.57	1.627	1.65	0.517	0.506	0.494	0.506	0.525	0.521	0.549	0.525	0.525	0.53	0.734	0.713
67.0006	1.568	1.598	1.459	1.455	0.5	0.497	0.507	0.516	0.603	0.592	0.548	0.551	1.339	1.333	0.504	0.503	0.508	0.51	1.615	1.611	0.693	0.7	1.585	1.571	1.586	1.572	1.625	1.636	0.519	0.506	0.494	0.506	0.526	0.521	0.551	0.526	0.525	0.531	0.735	0.712
67.5006	1.564	1.598	1.462	1.467	0.501	0.498	0.508	0.516	0.606	0.593	0.55	0.553	1.342	1.335	0.505	0.502	0.508	0.509	1.614	1.618	0.693	0.699	1.578	1.575	1.584	1.571	1.628	1.632	0.517	0.506	0.494	0.507	0.526	0.521	0.55	0.525	0.526	0.531	0.735	0.71
68.0006	1.574	1.607	1.461	1.468	0.503	0.5	0.51	0.518	0.605	0.593	0.55	0.553	1.347	1.341	0.506	0.503	0.51	0.511	1.614	1.623	0.696	0.701	1.576	1.582	1.591	1.579	1.63	1.636	0.519	0.507	0.496	0.506	0.527	0.522	0.551	0.527	0.526	0.532	0.738	0.72
68.5008	1.566	1.595	1.463	1.464	0.504	0.5	0.51	0.519	0.606	0.594	0.552	0.553	1.355	1.343	0.507	0.504	0.511	0.512	1.613	1.627	0.698	0.704	1.573	1.577	1.592	1.57	1.633	1.643	0.521	0.51	0.497	0.507	0.528	0.524	0.554	0.53	0.528	0.535	0.739	0.725
69.0006	1.574	1.597	1.47	1.462	0.502	0.499	0.508	0.518	0.609	0.595	0.552	0.554	1.356	1.347	0.507	0.504	0.51	0.512	1.614	1.626	0.698	0.706	1.583	1.568	1.592	1.581	1.629	1.63	0.52	0.507	0.496	0.508	0.529	0.524	0.553	0.528	0.527	0.534	0.74	0.716
69.5008	1.563	1.596	1.466	1.468	0.504	0.5	0.511	0.52	0.608	0.595	0.552	0.554	1.36	1.351	0.507	0.505	0.51	0.512	1.618	1.622	0.699	0.706	1.577	1.576	1.585	1.571	1.621	1.63	0.52	0.509	0.497	0.507	0.529	0.524	0.554	0.528	0.529	0.535	0.742	0.722
70.0006	1.572	1.604	1.474	1.469	0.503	0.499	0.509	0.518	0.609	0.596	0.553	0.556	1.362	1.356	0.507	0.504	0.51	0.512	1.616	1.621	0.7	0.706	1.575	1.574	1.589	1.573	1.627	1.636	0.52	0.508	0.495	0.509	0.529	0.523	0.552	0.527	0.528	0.533	0.742	0.717
70.5008	1.567	1.6	1.471	1.472	0.504	0.501	0.51	0.52	0.61	0.598	0.553	0.556	1.365	1.362	0.507	0.504	0.511	0.509	1.618	1.621	0.703	0.71	1.58	1.58	1.592	1.575	1.627	1.625	0.523	0.508	0.497	0.51	0.53	0.525	0.554	0.529	0.529	0.535	0.744	0.728
71.0006	1.568	1.603	1.473	1.476	0.506	0.503	0.513	0.523	0.611	0.597	0.554	0.557	1.369	1.366	0.509	0.506	0.512	0.515	1.617	1.623	0.704	0.711	1.578	1.578	1.589	1.579	1.62	1.626	0.523	0.508	0.499	0.51	0.53	0.526	0.555	0.53	0.53	0.536	0.744	0.728
71.5006	1.578	1.6	1.472	1.477	0.506	0.503	0.513	0.523	0.613	0.599	0.555	0.558	1.373	1.367	0.508	0.506	0.512	0.514	1.62	1.623	0.706	0.712	1.58	1.581	1.594	1.578	1.635	1.631	0.523	0.509	0.499	0.511	0.532	0.527	0.556	0.531	0.531	0.537	0.746	0.725
72.0006	1.569	1.601	1.477	1.479	0.506	0.503	0.513	0.524	0.613	0.599	0.555	0.558	1.379	1.375	0.51	0.508	0.514	0.517	1.618	1.622	0.708	0.715	1.578	1.573	1.591	1.579	1.623	1.641	0.525	0.511	0.5	0.512	0.532	0.527	0.557	0.532	0.531	0.537	0.748	0.727

## Sheet: 5
Time (h)	Methionine		Hydroxymethane sulfonate		Ethanesulfonate		Propanesulfonate		Butanesulfonate		Heptanesulfonate		L-cysteic acid		Taurine		Isethionate		Choline sulfate		Sulfoacetic acid		Sulfite		Sulfate 0.2mM		Sulfate 40mM		W/o sulfur		Methanesulfonate		p-toluene sulfonate		Benzene sulfonate		Sulfanilic acid		Sinigrin
0	0.094	0.091	0.097	0.097	0.096	0.096	0.095	0.096	0.094	0.096	0.097	0.098	0.098	0.098	0.099	0.097	0.097	0.103	0.095	0.091	0.091	0.091	0.093	0.093	0.092	0.093	0.105	0.108	0.098	0.094	0.095	0.099	0.091	0.093	0.092	0.092	0.095	0.095	0.094	0.094
0.5008	0.092	0.089	0.096	0.095	0.094	0.095	0.094	0.095	0.094	0.096	0.098	0.099	0.099	0.099	0.099	0.097	0.096	0.103	0.099	0.092	0.092	0.092	0.091	0.092	0.092	0.092	0.108	0.108	0.098	0.097	0.091	0.093	0.092	0.094	0.092	0.093	0.096	0.097	0.093	0.094
1.0019	0.095	0.091	0.1	0.099	0.098	0.098	0.098	0.099	0.098	0.1	0.102	0.104	0.103	0.104	0.102	0.1	0.099	0.106	0.102	0.095	0.096	0.095	0.094	0.095	0.095	0.095	0.111	0.112	0.102	0.101	0.094	0.097	0.095	0.097	0.096	0.097	0.101	0.101	0.097	0.098
1.5006	0.099	0.095	0.104	0.103	0.102	0.103	0.103	0.103	0.103	0.105	0.108	0.109	0.109	0.11	0.109	0.106	0.105	0.111	0.108	0.099	0.099	0.099	0.098	0.099	0.099	0.099	0.111	0.112	0.106	0.106	0.098	0.101	0.099	0.101	0.1	0.101	0.106	0.106	0.101	0.102
2.0008	0.106	0.102	0.109	0.109	0.108	0.109	0.109	0.109	0.108	0.111	0.114	0.118	0.115	0.118	0.115	0.112	0.11	0.117	0.113	0.103	0.104	0.104	0.102	0.103	0.103	0.103	0.114	0.114	0.111	0.111	0.103	0.106	0.103	0.106	0.105	0.106	0.11	0.112	0.106	0.107
2.5008	0.114	0.109	0.112	0.113	0.111	0.113	0.112	0.112	0.111	0.114	0.118	0.123	0.12	0.123	0.119	0.115	0.113	0.119	0.115	0.106	0.106	0.106	0.105	0.105	0.106	0.106	0.117	0.117	0.114	0.113	0.106	0.109	0.106	0.109	0.108	0.109	0.115	0.115	0.109	0.11
3.0019	0.126	0.119	0.115	0.116	0.114	0.115	0.114	0.115	0.115	0.117	0.123	0.127	0.125	0.127	0.123	0.118	0.117	0.122	0.119	0.109	0.109	0.11	0.108	0.108	0.109	0.109	0.121	0.12	0.117	0.117	0.108	0.112	0.109	0.112	0.11	0.111	0.118	0.118	0.112	0.113
3.5006	0.139	0.131	0.121	0.121	0.118	0.12	0.119	0.119	0.119	0.121	0.129	0.132	0.131	0.134	0.129	0.123	0.121	0.127	0.125	0.113	0.112	0.113	0.113	0.113	0.114	0.114	0.126	0.126	0.121	0.12	0.112	0.116	0.113	0.116	0.114	0.116	0.122	0.122	0.116	0.117
4.0006	0.155	0.144	0.126	0.127	0.121	0.123	0.122	0.122	0.123	0.125	0.132	0.136	0.136	0.139	0.133	0.126	0.124	0.13	0.133	0.121	0.117	0.117	0.119	0.12	0.121	0.121	0.132	0.132	0.124	0.124	0.115	0.119	0.115	0.118	0.117	0.118	0.125	0.126	0.119	0.121
4.5019	0.175	0.16	0.133	0.135	0.125	0.128	0.127	0.127	0.127	0.13	0.139	0.141	0.142	0.145	0.138	0.131	0.128	0.135	0.143	0.13	0.122	0.122	0.127	0.128	0.128	0.128	0.141	0.141	0.128	0.129	0.119	0.124	0.118	0.122	0.121	0.123	0.13	0.13	0.124	0.125
5.0006	0.196	0.18	0.144	0.145	0.131	0.134	0.133	0.133	0.133	0.138	0.147	0.149	0.151	0.153	0.147	0.137	0.135	0.141	0.157	0.141	0.129	0.129	0.138	0.139	0.139	0.139	0.153	0.153	0.135	0.135	0.124	0.131	0.123	0.127	0.127	0.128	0.136	0.136	0.13	0.132
5.5008	0.218	0.205	0.159	0.16	0.139	0.142	0.141	0.141	0.141	0.147	0.156	0.158	0.161	0.162	0.157	0.147	0.144	0.149	0.173	0.156	0.136	0.138	0.15	0.152	0.151	0.151	0.167	0.166	0.143	0.142	0.131	0.139	0.129	0.134	0.134	0.136	0.143	0.144	0.138	0.14
6.0019	0.246	0.235	0.17	0.172	0.147	0.15	0.148	0.148	0.149	0.157	0.164	0.165	0.169	0.17	0.165	0.155	0.151	0.156	0.19	0.171	0.145	0.146	0.164	0.166	0.165	0.165	0.184	0.183	0.15	0.15	0.138	0.147	0.135	0.139	0.141	0.143	0.151	0.151	0.146	0.148
6.5008	0.28	0.268	0.185	0.186	0.157	0.161	0.158	0.157	0.159	0.168	0.174	0.175	0.181	0.181	0.176	0.167	0.162	0.165	0.207	0.188	0.156	0.157	0.18	0.183	0.182	0.181	0.201	0.2	0.16	0.16	0.147	0.157	0.142	0.147	0.15	0.153	0.162	0.161	0.157	0.16
7.0008	0.318	0.304	0.2	0.201	0.171	0.172	0.17	0.168	0.17	0.18	0.185	0.186	0.192	0.193	0.187	0.179	0.174	0.176	0.225	0.207	0.165	0.169	0.196	0.2	0.2	0.199	0.217	0.217	0.171	0.171	0.157	0.168	0.15	0.156	0.16	0.164	0.173	0.174	0.169	0.173
7.5019	0.362	0.345	0.213	0.214	0.181	0.183	0.18	0.178	0.182	0.191	0.196	0.196	0.203	0.203	0.197	0.189	0.185	0.186	0.246	0.23	0.179	0.181	0.215	0.216	0.216	0.214	0.237	0.237	0.181	0.183	0.166	0.178	0.159	0.165	0.171	0.174	0.183	0.182	0.181	0.184
8.0008	0.414	0.396	0.226	0.227	0.192	0.195	0.192	0.19	0.193	0.202	0.206	0.207	0.213	0.213	0.208	0.2	0.198	0.197	0.267	0.252	0.191	0.193	0.237	0.236	0.235	0.234	0.259	0.258	0.191	0.193	0.176	0.188	0.168	0.176	0.183	0.185	0.194	0.192	0.193	0.195
8.5008	0.475	0.456	0.243	0.244	0.204	0.208	0.204	0.203	0.205	0.214	0.218	0.218	0.225	0.225	0.22	0.213	0.212	0.212	0.291	0.275	0.202	0.205	0.261	0.259	0.259	0.256	0.285	0.284	0.203	0.205	0.19	0.2	0.177	0.186	0.194	0.196	0.207	0.207	0.204	0.208
9.0019	0.539	0.521	0.259	0.26	0.213	0.217	0.214	0.212	0.215	0.225	0.228	0.228	0.235	0.234	0.231	0.224	0.222	0.223	0.32	0.302	0.216	0.216	0.287	0.285	0.284	0.281	0.314	0.313	0.212	0.214	0.199	0.209	0.188	0.196	0.203	0.206	0.217	0.217	0.215	0.218
9.5006	0.613	0.594	0.278	0.279	0.224	0.228	0.225	0.223	0.226	0.235	0.238	0.238	0.244	0.243	0.241	0.234	0.233	0.233	0.354	0.336	0.232	0.229	0.317	0.317	0.318	0.31	0.345	0.343	0.224	0.224	0.211	0.22	0.199	0.207	0.214	0.217	0.229	0.229	0.227	0.232
10.0008	0.691	0.675	0.3	0.303	0.235	0.24	0.237	0.236	0.237	0.246	0.249	0.249	0.255	0.254	0.252	0.249	0.246	0.245	0.387	0.368	0.245	0.242	0.349	0.361	0.357	0.352	0.377	0.376	0.238	0.236	0.223	0.23	0.209	0.218	0.226	0.229	0.241	0.242	0.24	0.246
10.5019	0.773	0.754	0.321	0.324	0.244	0.248	0.247	0.245	0.246	0.256	0.258	0.258	0.263	0.261	0.26	0.255	0.256	0.254	0.426	0.407	0.259	0.253	0.386	0.398	0.393	0.388	0.413	0.412	0.246	0.244	0.232	0.239	0.218	0.227	0.235	0.239	0.252	0.252	0.251	0.258
11.0006	0.851	0.838	0.345	0.347	0.254	0.258	0.257	0.255	0.254	0.264	0.266	0.266	0.271	0.269	0.268	0.263	0.265	0.263	0.469	0.447	0.273	0.267	0.424	0.435	0.429	0.425	0.451	0.449	0.257	0.254	0.241	0.248	0.228	0.237	0.245	0.25	0.263	0.263	0.264	0.271
11.5008	0.929	0.921	0.37	0.372	0.263	0.268	0.266	0.265	0.264	0.274	0.276	0.275	0.281	0.277	0.278	0.276	0.275	0.273	0.513	0.491	0.286	0.28	0.465	0.476	0.469	0.463	0.491	0.489	0.266	0.263	0.25	0.257	0.237	0.246	0.255	0.26	0.273	0.274	0.278	0.285
12.0019	1.004	0.998	0.395	0.397	0.271	0.276	0.274	0.272	0.273	0.284	0.285	0.284	0.29	0.286	0.286	0.281	0.284	0.282	0.561	0.539	0.298	0.292	0.511	0.522	0.509	0.504	0.534	0.532	0.275	0.273	0.257	0.266	0.247	0.256	0.264	0.272	0.283	0.285	0.292	0.298
12.5008	1.073	1.069	0.42	0.422	0.28	0.284	0.283	0.281	0.282	0.292	0.293	0.292	0.299	0.295	0.294	0.291	0.293	0.29	0.612	0.588	0.31	0.305	0.558	0.569	0.553	0.547	0.58	0.576	0.283	0.283	0.265	0.274	0.255	0.265	0.273	0.281	0.293	0.294	0.309	0.312
13.0008	1.138	1.137	0.446	0.448	0.289	0.294	0.293	0.29	0.29	0.302	0.301	0.3	0.308	0.304	0.302	0.302	0.302	0.299	0.657	0.633	0.317	0.316	0.609	0.622	0.599	0.594	0.626	0.623	0.292	0.288	0.273	0.283	0.263	0.274	0.282	0.291	0.301	0.305	0.323	0.324
13.5019	1.193	1.193	0.467	0.47	0.294	0.299	0.298	0.296	0.299	0.31	0.308	0.307	0.316	0.31	0.308	0.306	0.309	0.303	0.714	0.689	0.329	0.327	0.662	0.675	0.646	0.639	0.672	0.671	0.297	0.296	0.278	0.289	0.271	0.281	0.289	0.298	0.309	0.311	0.335	0.337
14.0006	1.242	1.245	0.49	0.493	0.3	0.306	0.305	0.303	0.306	0.318	0.315	0.314	0.325	0.319	0.315	0.315	0.317	0.31	0.764	0.738	0.337	0.336	0.716	0.731	0.692	0.686	0.719	0.717	0.304	0.302	0.285	0.296	0.277	0.288	0.296	0.306	0.317	0.319	0.347	0.349
14.5008	1.285	1.288	0.511	0.514	0.306	0.312	0.312	0.31	0.312	0.324	0.321	0.319	0.331	0.324	0.319	0.318	0.321	0.315	0.815	0.79	0.345	0.345	0.774	0.789	0.739	0.734	0.767	0.764	0.31	0.308	0.29	0.301	0.284	0.295	0.303	0.313	0.325	0.326	0.356	0.358
15.0019	1.322	1.327	0.533	0.536	0.314	0.32	0.319	0.317	0.321	0.333	0.329	0.327	0.342	0.335	0.327	0.323	0.33	0.325	0.864	0.839	0.351	0.355	0.835	0.849	0.788	0.784	0.812	0.809	0.318	0.316	0.297	0.309	0.29	0.303	0.311	0.321	0.332	0.335	0.368	0.37
15.5006	1.353	1.36	0.552	0.555	0.319	0.325	0.325	0.323	0.326	0.338	0.334	0.332	0.349	0.342	0.332	0.328	0.335	0.328	0.912	0.888	0.358	0.362	0.889	0.903	0.833	0.828	0.856	0.854	0.323	0.321	0.301	0.314	0.295	0.309	0.317	0.327	0.337	0.341	0.376	0.379
16.0008	1.38	1.388	0.569	0.572	0.323	0.329	0.329	0.327	0.332	0.344	0.338	0.336	0.356	0.347	0.335	0.332	0.339	0.331	0.966	0.942	0.367	0.369	0.941	0.954	0.877	0.872	0.901	0.899	0.327	0.325	0.305	0.318	0.301	0.313	0.323	0.333	0.344	0.346	0.384	0.386
16.5019	1.402	1.413	0.587	0.591	0.329	0.336	0.336	0.333	0.338	0.35	0.344	0.342	0.366	0.357	0.342	0.341	0.346	0.337	1.007	0.987	0.37	0.375	0.991	1.004	0.922	0.918	0.949	0.949	0.334	0.332	0.311	0.324	0.305	0.319	0.328	0.339	0.348	0.352	0.394	0.396
17.0008	1.424	1.433	0.602	0.606	0.332	0.339	0.339	0.336	0.344	0.357	0.349	0.347	0.374	0.365	0.346	0.341	0.35	0.341	1.059	1.039	0.378	0.382	1.039	1.05	0.965	0.959	0.994	0.993	0.337	0.336	0.314	0.328	0.31	0.323	0.333	0.343	0.354	0.356	0.4	0.403
17.5008	1.443	1.455	0.619	0.623	0.338	0.344	0.344	0.342	0.35	0.363	0.355	0.354	0.385	0.374	0.352	0.347	0.357	0.348	1.102	1.085	0.384	0.388	1.085	1.098	1.008	1.004	1.04	1.039	0.343	0.342	0.319	0.333	0.315	0.33	0.339	0.349	0.359	0.362	0.408	0.41
18.0019	1.46	1.472	0.633	0.638	0.341	0.348	0.348	0.345	0.355	0.368	0.359	0.357	0.392	0.38	0.356	0.35	0.359	0.348	1.148	1.132	0.39	0.393	1.129	1.14	1.052	1.047	1.088	1.088	0.346	0.346	0.323	0.337	0.318	0.332	0.343	0.353	0.364	0.365	0.414	0.417
18.5008	1.477	1.488	0.649	0.653	0.346	0.353	0.354	0.351	0.361	0.374	0.365	0.363	0.404	0.392	0.361	0.357	0.366	0.357	1.187	1.172	0.396	0.4	1.172	1.18	1.093	1.09	1.137	1.136	0.351	0.352	0.327	0.342	0.323	0.339	0.348	0.358	0.368	0.372	0.421	0.423
19.0008	1.49	1.503	0.661	0.664	0.348	0.355	0.356	0.353	0.365	0.379	0.369	0.366	0.411	0.398	0.363	0.363	0.368	0.359	1.225	1.212	0.402	0.404	1.21	1.218	1.136	1.128	1.176	1.18	0.354	0.355	0.33	0.345	0.327	0.341	0.351	0.361	0.373	0.374	0.427	0.43
19.5019	1.504	1.517	0.675	0.678	0.352	0.359	0.359	0.356	0.369	0.382	0.371	0.369	0.419	0.404	0.366	0.365	0.372	0.361	1.259	1.245	0.407	0.409	1.246	1.252	1.174	1.169	1.219	1.226	0.358	0.358	0.334	0.349	0.331	0.346	0.356	0.365	0.377	0.378	0.434	0.436
20.0006	1.515	1.531	0.687	0.691	0.356	0.364	0.363	0.36	0.374	0.388	0.376	0.374	0.429	0.415	0.371	0.366	0.377	0.365	1.291	1.278	0.413	0.414	1.277	1.283	1.209	1.204	1.264	1.263	0.362	0.36	0.337	0.352	0.335	0.35	0.361	0.369	0.381	0.382	0.441	0.443
20.5008	1.527	1.543	0.702	0.706	0.362	0.369	0.37	0.367	0.379	0.393	0.381	0.379	0.44	0.426	0.375	0.381	0.382	0.371	1.315	1.305	0.416	0.42	1.31	1.316	1.245	1.241	1.3	1.305	0.368	0.366	0.342	0.357	0.338	0.354	0.365	0.375	0.386	0.389	0.446	0.448
21.0019	1.537	1.553	0.712	0.716	0.363	0.37	0.371	0.368	0.384	0.398	0.385	0.383	0.45	0.436	0.378	0.374	0.385	0.374	1.343	1.333	0.424	0.426	1.338	1.343	1.276	1.272	1.339	1.344	0.371	0.369	0.344	0.359	0.341	0.358	0.369	0.378	0.389	0.391	0.45	0.453
21.5006	1.547	1.564	0.726	0.729	0.369	0.377	0.377	0.374	0.387	0.402	0.389	0.387	0.461	0.445	0.383	0.386	0.39	0.378	1.363	1.355	0.425	0.429	1.362	1.368	1.306	1.302	1.375	1.382	0.375	0.373	0.349	0.364	0.344	0.361	0.373	0.382	0.393	0.398	0.456	0.46
22.0008	1.556	1.572	0.735	0.739	0.37	0.377	0.377	0.374	0.392	0.407	0.392	0.389	0.471	0.454	0.385	0.381	0.392	0.378	1.388	1.38	0.434	0.435	1.388	1.391	1.331	1.329	1.401	1.409	0.377	0.375	0.351	0.366	0.348	0.364	0.376	0.385	0.398	0.397	0.46	0.463
22.5019	1.56	1.579	0.747	0.751	0.372	0.38	0.381	0.377	0.396	0.411	0.395	0.392	0.482	0.463	0.389	0.388	0.395	0.381	1.406	1.399	0.436	0.438	1.408	1.413	1.358	1.352	1.438	1.449	0.38	0.377	0.354	0.369	0.35	0.367	0.378	0.388	0.399	0.399	0.466	0.469
23.0008	1.567	1.585	0.759	0.763	0.376	0.384	0.385	0.381	0.4	0.415	0.399	0.396	0.493	0.474	0.391	0.394	0.399	0.385	1.425	1.42	0.443	0.443	1.428	1.431	1.38	1.375	1.459	1.471	0.383	0.379	0.357	0.373	0.354	0.37	0.382	0.391	0.403	0.402	0.471	0.475
23.5008	1.571	1.589	0.768	0.773	0.378	0.386	0.387	0.383	0.404	0.419	0.402	0.4	0.505	0.486	0.395	0.39	0.403	0.388	1.443	1.436	0.446	0.448	1.448	1.452	1.402	1.396	1.486	1.498	0.387	0.382	0.359	0.375	0.356	0.373	0.385	0.394	0.407	0.406	0.475	0.478
24.0019	1.575	1.592	0.78	0.784	0.381	0.389	0.39	0.386	0.408	0.424	0.406	0.403	0.516	0.497	0.398	0.392	0.406	0.391	1.46	1.454	0.451	0.452	1.466	1.469	1.422	1.418	1.511	1.52	0.39	0.384	0.362	0.378	0.359	0.375	0.388	0.397	0.411	0.41	0.478	0.482
24.5006	1.575	1.596	0.792	0.796	0.385	0.392	0.394	0.39	0.412	0.428	0.41	0.407	0.528	0.508	0.402	0.401	0.409	0.393	1.473	1.468	0.455	0.454	1.485	1.487	1.441	1.438	1.534	1.542	0.392	0.389	0.365	0.381	0.361	0.378	0.39	0.4	0.413	0.412	0.483	0.487
25.0008	1.579	1.6	0.803	0.807	0.387	0.395	0.396	0.393	0.415	0.431	0.412	0.409	0.54	0.518	0.403	0.398	0.411	0.396	1.489	1.485	0.458	0.458	1.498	1.501	1.458	1.454	1.56	1.567	0.395	0.391	0.367	0.383	0.361	0.38	0.393	0.402	0.415	0.415	0.49	0.494
25.5019	1.581	1.599	0.815	0.818	0.39	0.397	0.398	0.395	0.419	0.434	0.415	0.412	0.552	0.528	0.405	0.4	0.414	0.397	1.501	1.497	0.462	0.463	1.516	1.519	1.476	1.471	1.581	1.59	0.397	0.393	0.37	0.386	0.364	0.384	0.397	0.406	0.418	0.418	0.493	0.496
26.0006	1.583	1.602	0.827	0.83	0.392	0.4	0.401	0.398	0.423	0.438	0.418	0.415	0.565	0.541	0.408	0.403	0.417	0.4	1.515	1.514	0.471	0.469	1.532	1.535	1.493	1.49	1.602	1.616	0.401	0.397	0.373	0.389	0.367	0.386	0.4	0.409	0.421	0.419	0.496	0.5
26.5008	1.583	1.602	0.837	0.841	0.395	0.402	0.404	0.4	0.427	0.442	0.422	0.418	0.579	0.554	0.411	0.406	0.42	0.403	1.526	1.525	0.471	0.472	1.544	1.547	1.509	1.504	1.609	1.63	0.402	0.399	0.375	0.392	0.368	0.386	0.402	0.408	0.422	0.422	0.502	0.506
27.0019	1.584	1.603	0.849	0.854	0.398	0.405	0.407	0.404	0.43	0.446	0.424	0.421	0.592	0.566	0.413	0.408	0.423	0.406	1.539	1.539	0.476	0.476	1.556	1.559	1.523	1.519	1.632	1.655	0.405	0.4	0.378	0.393	0.373	0.389	0.405	0.41	0.425	0.425	0.504	0.509
27.5008	1.585	1.603	0.86	0.864	0.4	0.407	0.409	0.405	0.433	0.448	0.427	0.423	0.606	0.578	0.416	0.411	0.425	0.408	1.548	1.548	0.479	0.48	1.565	1.567	1.536	1.535	1.639	1.66	0.407	0.403	0.38	0.396	0.375	0.391	0.408	0.413	0.427	0.428	0.507	0.511
28.0008	1.584	1.604	0.871	0.876	0.402	0.409	0.411	0.408	0.436	0.453	0.43	0.427	0.622	0.594	0.419	0.414	0.429	0.411	1.559	1.56	0.481	0.482	1.571	1.571	1.552	1.547	1.648	1.666	0.41	0.405	0.382	0.398	0.375	0.392	0.408	0.415	0.427	0.429	0.513	0.517
28.5019	1.585	1.602	0.883	0.888	0.406	0.413	0.414	0.412	0.44	0.457	0.434	0.431	0.638	0.61	0.423	0.418	0.433	0.416	1.57	1.57	0.485	0.487	1.576	1.576	1.562	1.56	1.648	1.667	0.413	0.409	0.384	0.402	0.376	0.397	0.412	0.419	0.431	0.433	0.515	0.52
29.0008	1.584	1.602	0.894	0.899	0.406	0.413	0.415	0.412	0.443	0.46	0.436	0.432	0.652	0.621	0.424	0.418	0.434	0.415	1.573	1.577	0.491	0.49	1.576	1.578	1.567	1.566	1.658	1.67	0.414	0.408	0.385	0.403	0.38	0.398	0.411	0.421	0.433	0.434	0.517	0.522
29.5008	1.586	1.605	0.908	0.912	0.411	0.418	0.419	0.417	0.446	0.463	0.439	0.436	0.669	0.639	0.428	0.422	0.439	0.42	1.579	1.582	0.49	0.495	1.588	1.58	1.573	1.571	1.658	1.674	0.417	0.412	0.389	0.406	0.379	0.4	0.415	0.423	0.435	0.438	0.522	0.527
30.0019	1.586	1.605	0.921	0.925	0.413	0.42	0.421	0.42	0.449	0.466	0.442	0.438	0.685	0.654	0.43	0.424	0.441	0.422	1.584	1.585	0.495	0.498	1.58	1.58	1.576	1.575	1.659	1.67	0.419	0.413	0.391	0.408	0.38	0.401	0.418	0.426	0.437	0.44	0.525	0.53
30.5006	1.583	1.602	0.931	0.935	0.412	0.42	0.42	0.418	0.452	0.469	0.443	0.44	0.698	0.665	0.43	0.424	0.441	0.418	1.588	1.59	0.5	0.501	1.581	1.579	1.578	1.574	1.659	1.676	0.42	0.417	0.391	0.408	0.384	0.403	0.419	0.427	0.438	0.44	0.53	0.536
31.0008	1.586	1.604	0.946	0.952	0.417	0.424	0.425	0.423	0.455	0.472	0.446	0.443	0.715	0.682	0.433	0.43	0.445	0.424	1.587	1.589	0.501	0.505	1.581	1.581	1.579	1.578	1.663	1.676	0.424	0.418	0.395	0.412	0.387	0.405	0.422	0.431	0.442	0.445	0.531	0.537
31.5019	1.587	1.605	0.959	0.964	0.418	0.426	0.428	0.425	0.457	0.475	0.449	0.446	0.734	0.7	0.437	0.432	0.449	0.429	1.589	1.591	0.505	0.508	1.582	1.58	1.58	1.579	1.661	1.676	0.426	0.419	0.397	0.413	0.389	0.409	0.424	0.433	0.444	0.444	0.534	0.54
32.0006	1.585	1.602	0.97	0.975	0.417	0.425	0.427	0.424	0.459	0.476	0.449	0.446	0.746	0.71	0.436	0.43	0.447	0.424	1.586	1.589	0.512	0.512	1.581	1.579	1.579	1.577	1.661	1.675	0.426	0.419	0.397	0.414	0.39	0.408	0.426	0.435	0.446	0.445	0.537	0.543
32.5008	1.586	1.602	0.982	0.986	0.419	0.426	0.428	0.425	0.463	0.48	0.452	0.449	0.764	0.727	0.439	0.433	0.45	0.425	1.587	1.589	0.514	0.514	1.579	1.578	1.578	1.576	1.662	1.675	0.426	0.415	0.398	0.415	0.39	0.41	0.427	0.434	0.445	0.446	0.541	0.546
33.0019	1.586	1.605	0.998	1.003	0.423	0.431	0.432	0.43	0.466	0.484	0.457	0.453	0.784	0.748	0.443	0.438	0.455	0.434	1.589	1.592	0.516	0.521	1.581	1.579	1.578	1.579	1.661	1.676	0.43	0.419	0.401	0.418	0.394	0.415	0.429	0.438	0.447	0.451	0.543	0.549
33.5008	1.586	1.601	1.009	1.014	0.422	0.43	0.431	0.429	0.467	0.484	0.456	0.452	0.795	0.758	0.441	0.435	0.452	0.428	1.589	1.591	0.523	0.523	1.582	1.58	1.581	1.578	1.663	1.674	0.43	0.424	0.402	0.419	0.395	0.414	0.429	0.439	0.449	0.45	0.549	0.555
34.0008	1.587	1.601	1.024	1.029	0.427	0.433	0.435	0.433	0.47	0.487	0.459	0.456	0.814	0.777	0.444	0.44	0.455	0.435	1.587	1.592	0.523	0.526	1.583	1.58	1.579	1.579	1.663	1.675	0.433	0.422	0.405	0.422	0.396	0.418	0.431	0.442	0.452	0.454	0.549	0.554
34.5019	1.586	1.601	1.035	1.04	0.426	0.433	0.434	0.432	0.472	0.49	0.46	0.457	0.828	0.791	0.444	0.439	0.454	0.431	1.591	1.593	0.528	0.528	1.582	1.58	1.579	1.575	1.66	1.678	0.433	0.423	0.405	0.422	0.398	0.414	0.431	0.442	0.452	0.451	0.551	0.557
35.0006	1.587	1.603	1.049	1.054	0.43	0.437	0.438	0.436	0.475	0.493	0.464	0.46	0.849	0.812	0.449	0.443	0.458	0.438	1.589	1.593	0.53	0.532	1.583	1.581	1.579	1.578	1.659	1.677	0.436	0.425	0.408	0.424	0.4	0.42	0.434	0.443	0.455	0.456	0.554	0.56
35.5008	1.585	1.601	1.061	1.067	0.428	0.435	0.437	0.435	0.477	0.494	0.463	0.46	0.861	0.823	0.447	0.441	0.456	0.432	1.589	1.592	0.535	0.535	1.583	1.582	1.58	1.577	1.661	1.675	0.436	0.426	0.407	0.425	0.402	0.42	0.436	0.444	0.457	0.456	0.557	0.563
36.0019	1.586	1.6	1.075	1.079	0.43	0.437	0.439	0.437	0.48	0.497	0.465	0.462	0.878	0.84	0.45	0.443	0.457	0.433	1.591	1.594	0.54	0.539	1.582	1.582	1.583	1.578	1.673	1.689	0.438	0.429	0.409	0.426	0.403	0.421	0.436	0.445	0.457	0.457	0.561	0.568
36.5006	1.586	1.602	1.089	1.092	0.434	0.441	0.442	0.441	0.482	0.5	0.468	0.465	0.895	0.859	0.452	0.447	0.461	0.439	1.591	1.594	0.539	0.542	1.587	1.583	1.58	1.58	1.666	1.679	0.44	0.428	0.411	0.429	0.405	0.423	0.438	0.448	0.459	0.461	0.561	0.567
37.0008	1.586	1.6	1.099	1.104	0.433	0.44	0.441	0.439	0.485	0.504	0.471	0.467	0.911	0.875	0.454	0.447	0.463	0.429	1.589	1.594	0.545	0.544	1.585	1.583	1.582	1.579	1.666	1.678	0.44	0.43	0.411	0.429	0.406	0.425	0.438	0.449	0.461	0.461	0.565	0.572
37.5019	1.585	1.601	1.113	1.116	0.434	0.441	0.443	0.44	0.488	0.507	0.472	0.469	0.926	0.89	0.457	0.452	0.464	0.436	1.592	1.593	0.549	0.548	1.585	1.584	1.581	1.58	1.66	1.68	0.441	0.429	0.413	0.43	0.408	0.427	0.441	0.451	0.463	0.462	0.566	0.571
38.0008	1.585	1.599	1.122	1.127	0.435	0.442	0.444	0.441	0.489	0.507	0.472	0.469	0.937	0.902	0.456	0.449	0.463	0.436	1.594	1.596	0.549	0.552	1.583	1.584	1.584	1.58	1.672	1.678	0.443	0.427	0.414	0.432	0.407	0.428	0.439	0.451	0.46	0.462	0.57	0.577
38.5008	1.587	1.602	1.136	1.14	0.439	0.446	0.448	0.446	0.493	0.512	0.478	0.474	0.958	0.923	0.46	0.455	0.468	0.443	1.593	1.596	0.552	0.555	1.586	1.584	1.583	1.583	1.672	1.683	0.446	0.431	0.417	0.434	0.411	0.431	0.443	0.453	0.462	0.465	0.571	0.578
39.0019	1.587	1.6	1.145	1.149	0.437	0.444	0.446	0.444	0.492	0.51	0.475	0.472	0.964	0.93	0.458	0.452	0.465	0.438	1.592	1.596	0.557	0.557	1.585	1.585	1.583	1.581	1.661	1.685	0.445	0.429	0.416	0.433	0.412	0.431	0.441	0.454	0.464	0.464	0.573	0.579
39.5008	1.586	1.602	1.158	1.161	0.441	0.448	0.45	0.449	0.495	0.514	0.478	0.475	0.978	0.946	0.462	0.456	0.47	0.445	1.593	1.596	0.559	0.561	1.587	1.585	1.582	1.584	1.67	1.685	0.448	0.432	0.419	0.437	0.412	0.434	0.446	0.457	0.466	0.467	0.574	0.581
40.0008	1.585	1.6	1.168	1.169	0.44	0.447	0.449	0.447	0.498	0.517	0.479	0.476	0.989	0.957	0.462	0.462	0.469	0.441	1.593	1.595	0.566	0.565	1.586	1.585	1.584	1.583	1.671	1.679	0.448	0.432	0.419	0.436	0.414	0.434	0.447	0.458	0.468	0.467	0.577	0.583
40.5019	1.585	1.6	1.176	1.18	0.441	0.448	0.449	0.448	0.499	0.517	0.481	0.477	1	0.969	0.463	0.459	0.47	0.441	1.593	1.597	0.567	0.567	1.587	1.584	1.583	1.582	1.671	1.68	0.448	0.433	0.42	0.438	0.416	0.433	0.444	0.457	0.467	0.467	0.579	0.586
41.0006	1.587	1.6	1.187	1.189	0.442	0.45	0.451	0.449	0.501	0.519	0.482	0.478	1.013	0.981	0.463	0.459	0.471	0.443	1.593	1.598	0.569	0.57	1.588	1.585	1.584	1.582	1.674	1.677	0.45	0.433	0.421	0.439	0.416	0.435	0.446	0.456	0.469	0.468	0.581	0.587
41.5008	1.586	1.598	1.196	1.2	0.443	0.451	0.452	0.45	0.503	0.521	0.483	0.48	1.024	0.993	0.464	0.459	0.473	0.444	1.593	1.597	0.577	0.577	1.588	1.586	1.583	1.584	1.67	1.676	0.451	0.435	0.421	0.439	0.418	0.437	0.45	0.458	0.47	0.47	0.582	0.588
42.0019	1.587	1.601	1.208	1.21	0.447	0.454	0.455	0.455	0.506	0.524	0.486	0.483	1.037	1.008	0.467	0.461	0.477	0.449	1.593	1.595	0.576	0.578	1.588	1.588	1.585	1.585	1.663	1.689	0.453	0.437	0.424	0.442	0.417	0.439	0.451	0.46	0.471	0.473	0.585	0.592
42.5006	1.586	1.6	1.215	1.217	0.445	0.453	0.454	0.453	0.508	0.526	0.487	0.483	1.046	1.018	0.469	0.471	0.477	0.444	1.597	1.599	0.583	0.584	1.588	1.587	1.586	1.583	1.677	1.684	0.452	0.437	0.424	0.442	0.421	0.439	0.452	0.461	0.472	0.473	0.589	0.595
43.0008	1.587	1.602	1.224	1.228	0.448	0.456	0.456	0.457	0.51	0.529	0.489	0.486	1.057	1.03	0.47	0.467	0.48	0.45	1.594	1.598	0.581	0.586	1.588	1.588	1.586	1.586	1.677	1.679	0.455	0.438	0.426	0.443	0.421	0.441	0.452	0.463	0.473	0.475	0.589	0.595
43.5019	1.587	1.599	1.231	1.234	0.446	0.454	0.455	0.454	0.512	0.53	0.49	0.486	1.067	1.039	0.472	0.476	0.479	0.447	1.596	1.599	0.586	0.589	1.589	1.587	1.589	1.585	1.668	1.687	0.455	0.439	0.426	0.444	0.423	0.442	0.453	0.461	0.472	0.471	0.594	0.601
44.0008	1.587	1.599	1.239	1.243	0.447	0.455	0.456	0.456	0.514	0.533	0.492	0.488	1.077	1.052	0.475	0.481	0.481	0.45	1.595	1.598	0.589	0.591	1.589	1.588	1.589	1.587	1.672	1.682	0.456	0.44	0.426	0.444	0.422	0.44	0.453	0.461	0.473	0.473	0.595	0.602
44.5008	1.589	1.601	1.25	1.251	0.451	0.458	0.46	0.46	0.515	0.534	0.493	0.49	1.089	1.062	0.474	0.47	0.483	0.452	1.596	1.6	0.59	0.595	1.59	1.59	1.589	1.586	1.673	1.681	0.458	0.44	0.429	0.447	0.424	0.443	0.454	0.464	0.475	0.474	0.596	0.602
45.0019	1.585	1.598	1.256	1.259	0.449	0.456	0.458	0.457	0.516	0.535	0.493	0.49	1.093	1.067	0.475	0.478	0.482	0.449	1.595	1.601	0.597	0.598	1.588	1.589	1.589	1.585	1.678	1.688	0.457	0.438	0.428	0.446	0.427	0.444	0.455	0.463	0.477	0.472	0.597	0.604
45.5006	1.587	1.597	1.264	1.265	0.45	0.458	0.46	0.459	0.518	0.536	0.494	0.49	1.102	1.075	0.473	0.473	0.482	0.449	1.597	1.6	0.601	0.602	1.591	1.591	1.589	1.586	1.671	1.688	0.459	0.443	0.429	0.448	0.427	0.442	0.457	0.464	0.477	0.473	0.6	0.608
46.0008	1.585	1.6	1.27	1.273	0.451	0.459	0.46	0.459	0.521	0.54	0.496	0.492	1.114	1.087	0.477	0.48	0.486	0.452	1.595	1.598	0.605	0.606	1.588	1.589	1.588	1.584	1.68	1.697	0.458	0.442	0.43	0.448	0.428	0.446	0.459	0.467	0.48	0.476	0.597	0.606
46.5019	1.586	1.6	1.278	1.279	0.452	0.46	0.461	0.46	0.521	0.54	0.496	0.493	1.119	1.094	0.478	0.483	0.486	0.451	1.597	1.6	0.608	0.609	1.589	1.591	1.592	1.586	1.669	1.688	0.46	0.448	0.431	0.448	0.429	0.447	0.46	0.467	0.48	0.476	0.605	0.613
47.0006	1.588	1.601	1.286	1.288	0.455	0.463	0.464	0.464	0.523	0.542	0.499	0.496	1.132	1.107	0.479	0.474	0.489	0.456	1.596	1.599	0.608	0.611	1.594	1.592	1.591	1.588	1.674	1.686	0.463	0.443	0.433	0.45	0.428	0.447	0.459	0.469	0.483	0.479	0.605	0.611
47.5008	1.586	1.599	1.29	1.293	0.453	0.46	0.462	0.462	0.525	0.543	0.499	0.495	1.136	1.11	0.478	0.482	0.487	0.45	1.599	1.6	0.615	0.612	1.592	1.592	1.589	1.588	1.671	1.683	0.461	0.443	0.432	0.45	0.431	0.448	0.46	0.468	0.483	0.477	0.604	0.611
48.0019	1.589	1.602	1.299	1.3	0.456	0.464	0.466	0.466	0.526	0.546	0.502	0.499	1.148	1.123	0.482	0.478	0.491	0.458	1.6	1.604	0.614	0.616	1.591	1.593	1.589	1.588	1.671	1.684	0.464	0.445	0.435	0.453	0.43	0.448	0.459	0.47	0.483	0.479	0.606	0.613
48.5008	1.586	1.597	1.304	1.307	0.455	0.462	0.465	0.464	0.529	0.548	0.502	0.498	1.154	1.129	0.482	0.485	0.489	0.452	1.6	1.603	0.623	0.62	1.593	1.591	1.588	1.588	1.673	1.687	0.463	0.444	0.435	0.453	0.433	0.447	0.461	0.469	0.485	0.474	0.607	0.614
49.0008	1.587	1.598	1.31	1.312	0.455	0.463	0.465	0.465	0.529	0.549	0.502	0.498	1.159	1.136	0.482	0.485	0.49	0.454	1.6	1.603	0.623	0.622	1.592	1.593	1.594	1.59	1.676	1.683	0.464	0.45	0.435	0.453	0.432	0.448	0.461	0.469	0.483	0.475	0.613	0.621
49.5019	1.588	1.6	1.319	1.32	0.459	0.466	0.469	0.469	0.532	0.551	0.505	0.501	1.169	1.148	0.485	0.482	0.493	0.459	1.599	1.604	0.625	0.627	1.594	1.594	1.594	1.591	1.674	1.687	0.467	0.446	0.437	0.455	0.432	0.45	0.463	0.471	0.485	0.478	0.613	0.62
50.0008	1.588	1.598	1.322	1.324	0.457	0.464	0.466	0.466	0.533	0.552	0.505	0.501	1.175	1.152	0.485	0.49	0.492	0.456	1.6	1.605	0.63	0.63	1.593	1.593	1.594	1.59	1.674	1.685	0.466	0.451	0.436	0.454	0.432	0.45	0.463	0.469	0.485	0.478	0.617	0.625
50.5008	1.587	1.601	1.331	1.331	0.46	0.468	0.47	0.471	0.535	0.555	0.509	0.505	1.189	1.165	0.489	0.493	0.497	0.462	1.6	1.603	0.632	0.632	1.593	1.595	1.591	1.59	1.671	1.683	0.468	0.445	0.438	0.456	0.431	0.449	0.464	0.469	0.488	0.481	0.615	0.623
51.0019	1.588	1.599	1.334	1.334	0.458	0.466	0.468	0.467	0.536	0.555	0.507	0.503	1.189	1.167	0.486	0.489	0.494	0.454	1.6	1.604	0.636	0.636	1.594	1.594	1.593	1.592	1.673	1.683	0.467	0.451	0.438	0.456	0.436	0.453	0.465	0.467	0.488	0.479	0.619	0.627
51.5006	1.589	1.601	1.342	1.342	0.462	0.469	0.471	0.472	0.537	0.558	0.511	0.507	1.201	1.179	0.49	0.489	0.499	0.463	1.6	1.605	0.639	0.64	1.596	1.597	1.596	1.593	1.679	1.686	0.47	0.449	0.44	0.458	0.437	0.455	0.468	0.471	0.492	0.486	0.621	0.628
52.0008	1.588	1.599	1.345	1.347	0.461	0.468	0.471	0.471	0.54	0.559	0.51	0.505	1.203	1.181	0.489	0.496	0.495	0.457	1.6	1.605	0.643	0.642	1.596	1.595	1.593	1.593	1.675	1.682	0.469	0.449	0.44	0.458	0.437	0.453	0.465	0.469	0.489	0.482	0.619	0.626
52.5019	1.589	1.6	1.351	1.353	0.463	0.47	0.473	0.474	0.539	0.56	0.512	0.508	1.213	1.191	0.491	0.494	0.498	0.463	1.602	1.605	0.644	0.645	1.597	1.598	1.593	1.594	1.674	1.682	0.47	0.448	0.441	0.459	0.437	0.454	0.468	0.472	0.492	0.485	0.62	0.626
53.0006	1.588	1.6	1.356	1.358	0.463	0.471	0.473	0.475	0.541	0.562	0.513	0.509	1.219	1.198	0.492	0.494	0.501	0.463	1.602	1.606	0.649	0.65	1.594	1.598	1.596	1.594	1.673	1.685	0.472	0.453	0.441	0.459	0.439	0.457	0.469	0.472	0.492	0.485	0.623	0.632
53.5008	1.587	1.599	1.36	1.362	0.462	0.47	0.472	0.472	0.542	0.562	0.511	0.508	1.22	1.199	0.489	0.495	0.496	0.457	1.604	1.606	0.653	0.651	1.595	1.594	1.593	1.592	1.676	1.684	0.47	0.451	0.442	0.459	0.439	0.455	0.467	0.471	0.492	0.484	0.623	0.63
54.0019	1.587	1.598	1.365	1.366	0.462	0.47	0.473	0.473	0.544	0.564	0.513	0.509	1.227	1.207	0.491	0.495	0.498	0.46	1.605	1.608	0.657	0.657	1.596	1.595	1.592	1.591	1.68	1.682	0.47	0.451	0.442	0.46	0.438	0.456	0.471	0.473	0.493	0.484	0.624	0.631
54.5008	1.587	1.598	1.367	1.369	0.462	0.47	0.473	0.473	0.545	0.564	0.513	0.509	1.231	1.211	0.491	0.497	0.498	0.46	1.603	1.609	0.661	0.66	1.594	1.593	1.594	1.591	1.671	1.686	0.47	0.453	0.442	0.46	0.44	0.456	0.47	0.473	0.49	0.482	0.626	0.633
55.0008	1.589	1.6	1.375	1.377	0.467	0.474	0.476	0.478	0.548	0.569	0.518	0.513	1.245	1.225	0.496	0.499	0.502	0.466	1.602	1.608	0.662	0.663	1.596	1.599	1.597	1.597	1.676	1.688	0.475	0.451	0.445	0.463	0.44	0.458	0.472	0.476	0.496	0.489	0.63	0.638
55.5019	1.586	1.597	1.378	1.379	0.464	0.472	0.475	0.475	0.549	0.568	0.516	0.512	1.244	1.224	0.494	0.501	0.499	0.46	1.604	1.608	0.666	0.664	1.596	1.598	1.599	1.594	1.674	1.683	0.474	0.455	0.444	0.462	0.441	0.457	0.472	0.474	0.492	0.483	0.631	0.64
56.0006	1.588	1.598	1.382	1.383	0.465	0.473	0.475	0.476	0.55	0.57	0.517	0.512	1.25	1.23	0.494	0.499	0.5	0.461	1.604	1.609	0.671	0.669	1.596	1.595	1.594	1.593	1.672	1.679	0.473	0.452	0.444	0.463	0.443	0.458	0.473	0.476	0.493	0.484	0.63	0.637
56.5008	1.588	1.597	1.388	1.388	0.465	0.473	0.475	0.477	0.55	0.57	0.518	0.513	1.255	1.235	0.493	0.498	0.499	0.462	1.607	1.61	0.673	0.672	1.598	1.597	1.595	1.594	1.669	1.674	0.473	0.452	0.445	0.462	0.443	0.46	0.473	0.477	0.495	0.485	0.63	0.637
57.0019	1.587	1.597	1.391	1.392	0.466	0.474	0.476	0.478	0.551	0.571	0.518	0.514	1.259	1.238	0.494	0.499	0.5	0.462	1.607	1.609	0.675	0.675	1.597	1.598	1.594	1.594	1.668	1.677	0.474	0.455	0.446	0.465	0.444	0.46	0.475	0.479	0.496	0.486	0.633	0.64
57.5006	1.587	1.597	1.395	1.397	0.467	0.475	0.477	0.479	0.553	0.574	0.52	0.515	1.266	1.247	0.497	0.503	0.501	0.463	1.606	1.61	0.678	0.676	1.598	1.598	1.595	1.595	1.67	1.677	0.474	0.454	0.447	0.465	0.442	0.46	0.475	0.478	0.495	0.487	0.634	0.641
58.0008	1.587	1.598	1.4	1.4	0.467	0.475	0.477	0.479	0.553	0.574	0.52	0.516	1.271	1.252	0.496	0.5	0.502	0.464	1.606	1.61	0.678	0.678	1.599	1.597	1.596	1.594	1.661	1.674	0.475	0.454	0.447	0.465	0.442	0.457	0.472	0.477	0.497	0.487	0.634	0.642
58.5019	1.588	1.597	1.405	1.404	0.468	0.476	0.479	0.481	0.556	0.576	0.522	0.517	1.279	1.259	0.498	0.502	0.504	0.465	1.608	1.611	0.683	0.682	1.599	1.598	1.598	1.596	1.669	1.677	0.477	0.455	0.447	0.466	0.442	0.461	0.475	0.479	0.497	0.488	0.637	0.647
59.0008	1.586	1.597	1.406	1.407	0.468	0.476	0.479	0.48	0.557	0.576	0.523	0.518	1.281	1.263	0.498	0.505	0.504	0.464	1.608	1.611	0.684	0.685	1.6	1.601	1.598	1.596	1.687	1.677	0.476	0.454	0.448	0.466	0.446	0.462	0.475	0.478	0.498	0.489	0.636	0.644
59.5008	1.588	1.596	1.409	1.41	0.468	0.476	0.479	0.481	0.557	0.577	0.523	0.518	1.286	1.267	0.498	0.503	0.503	0.464	1.608	1.611	0.69	0.691	1.599	1.601	1.598	1.597	1.667	1.673	0.477	0.453	0.448	0.467	0.446	0.46	0.477	0.481	0.5	0.489	0.638	0.646
60.0019	1.587	1.597	1.414	1.414	0.469	0.478	0.48	0.482	0.56	0.581	0.525	0.52	1.293	1.274	0.5	0.508	0.505	0.466	1.611	1.613	0.692	0.693	1.601	1.6	1.599	1.598	1.667	1.675	0.48	0.461	0.449	0.468	0.445	0.461	0.477	0.481	0.5	0.489	0.642	0.651
60.5008	1.59	1.598	1.416	1.419	0.47	0.477	0.48	0.482	0.56	0.581	0.525	0.52	1.296	1.278	0.5	0.507	0.505	0.464	1.608	1.611	0.693	0.697	1.601	1.599	1.599	1.597	1.664	1.676	0.479	0.457	0.449	0.467	0.447	0.462	0.478	0.482	0.502	0.488	0.642	0.651
61.0008	1.59	1.601	1.421	1.422	0.471	0.478	0.482	0.484	0.562	0.582	0.526	0.521	1.301	1.282	0.501	0.509	0.505	0.465	1.611	1.615	0.696	0.699	1.601	1.601	1.599	1.6	1.664	1.679	0.479	0.456	0.45	0.468	0.445	0.463	0.478	0.481	0.501	0.488	0.642	0.649
61.5019	1.587	1.598	1.425	1.426	0.471	0.479	0.482	0.485	0.562	0.583	0.527	0.522	1.306	1.288	0.501	0.507	0.506	0.467	1.612	1.615	0.703	0.704	1.599	1.6	1.598	1.597	1.672	1.679	0.479	0.458	0.451	0.47	0.449	0.465	0.477	0.482	0.502	0.489	0.642	0.65
62.0006	1.588	1.596	1.427	1.428	0.471	0.479	0.481	0.484	0.563	0.584	0.527	0.522	1.31	1.292	0.502	0.509	0.506	0.467	1.61	1.614	0.704	0.707	1.601	1.602	1.6	1.597	1.67	1.683	0.481	0.459	0.451	0.469	0.448	0.461	0.479	0.482	0.502	0.49	0.645	0.653
62.5008	1.588	1.597	1.43	1.431	0.471	0.479	0.482	0.484	0.564	0.585	0.528	0.523	1.314	1.297	0.501	0.506	0.507	0.467	1.614	1.617	0.711	0.713	1.602	1.603	1.6	1.6	1.666	1.681	0.48	0.459	0.451	0.47	0.452	0.466	0.481	0.484	0.504	0.492	0.645	0.651
63.0006	1.588	1.599	1.434	1.435	0.473	0.48	0.483	0.486	0.565	0.586	0.529	0.524	1.32	1.303	0.503	0.508	0.507	0.468	1.611	1.615	0.711	0.715	1.603	1.603	1.599	1.598	1.669	1.674	0.48	0.457	0.452	0.469	0.449	0.462	0.478	0.482	0.504	0.491	0.646	0.652
63.5006	1.59	1.6	1.438	1.439	0.475	0.482	0.486	0.488	0.566	0.588	0.532	0.526	1.327	1.309	0.505	0.507	0.511	0.472	1.612	1.616	0.713	0.718	1.602	1.605	1.601	1.601	1.666	1.682	0.483	0.46	0.453	0.471	0.449	0.465	0.478	0.481	0.505	0.492	0.649	0.655
64.0008	1.588	1.597	1.44	1.438	0.473	0.481	0.484	0.487	0.567	0.589	0.531	0.525	1.328	1.311	0.504	0.512	0.51	0.469	1.613	1.616	0.717	0.72	1.603	1.604	1.604	1.6	1.667	1.682	0.483	0.462	0.453	0.471	0.45	0.464	0.479	0.482	0.504	0.491	0.65	0.66
64.5008	1.59	1.6	1.444	1.446	0.476	0.483	0.486	0.49	0.569	0.591	0.533	0.528	1.335	1.318	0.507	0.512	0.512	0.472	1.612	1.616	0.718	0.722	1.605	1.606	1.601	1.603	1.673	1.681	0.484	0.459	0.455	0.472	0.45	0.467	0.48	0.483	0.506	0.495	0.65	0.657
65.0006	1.59	1.598	1.447	1.448	0.475	0.483	0.486	0.49	0.569	0.59	0.533	0.528	1.339	1.322	0.506	0.51	0.512	0.471	1.612	1.617	0.722	0.725	1.604	1.605	1.601	1.601	1.671	1.681	0.484	0.461	0.455	0.472	0.45	0.466	0.481	0.483	0.505	0.494	0.649	0.657
65.5006	1.591	1.599	1.45	1.452	0.477	0.484	0.488	0.49	0.57	0.593	0.534	0.529	1.344	1.327	0.506	0.51	0.513	0.473	1.612	1.618	0.726	0.73	1.606	1.607	1.602	1.602	1.666	1.674	0.486	0.461	0.455	0.473	0.448	0.465	0.483	0.485	0.506	0.496	0.652	0.66
66.0006	1.588	1.596	1.451	1.452	0.474	0.483	0.485	0.488	0.571	0.592	0.533	0.528	1.345	1.328	0.506	0.513	0.511	0.469	1.613	1.617	0.729	0.731	1.604	1.605	1.603	1.601	1.665	1.683	0.484	0.462	0.454	0.472	0.452	0.467	0.482	0.484	0.506	0.492	0.651	0.659
66.5006	1.589	1.598	1.454	1.454	0.475	0.483	0.486	0.488	0.573	0.594	0.534	0.529	1.349	1.332	0.507	0.514	0.512	0.469	1.611	1.619	0.732	0.733	1.604	1.606	1.606	1.603	1.674	1.681	0.485	0.461	0.455	0.473	0.454	0.469	0.482	0.485	0.507	0.494	0.656	0.664
67.0006	1.589	1.597	1.457	1.458	0.475	0.483	0.486	0.489	0.573	0.594	0.535	0.529	1.352	1.335	0.506	0.512	0.514	0.471	1.615	1.62	0.735	0.738	1.604	1.607	1.605	1.603	1.668	1.679	0.484	0.464	0.455	0.472	0.454	0.47	0.481	0.485	0.507	0.493	0.656	0.664
67.5006	1.59	1.596	1.459	1.461	0.476	0.483	0.487	0.49	0.574	0.594	0.536	0.53	1.356	1.338	0.507	0.513	0.514	0.472	1.615	1.62	0.738	0.742	1.606	1.607	1.606	1.603	1.668	1.674	0.485	0.463	0.456	0.474	0.453	0.47	0.484	0.485	0.509	0.494	0.655	0.664
68.0006	1.59	1.601	1.465	1.464	0.479	0.486	0.49	0.493	0.575	0.597	0.538	0.533	1.363	1.348	0.51	0.516	0.517	0.476	1.616	1.622	0.74	0.746	1.606	1.609	1.606	1.604	1.675	1.678	0.488	0.462	0.458	0.476	0.453	0.468	0.484	0.487	0.508	0.497	0.659	0.668
68.5008	1.59	1.595	1.466	1.466	0.477	0.484	0.488	0.491	0.566	0.598	0.537	0.532	1.365	1.348	0.508	0.516	0.515	0.472	1.614	1.624	0.744	0.746	1.606	1.608	1.608	1.604	1.68	1.691	0.486	0.464	0.456	0.475	0.455	0.47	0.484	0.487	0.511	0.496	0.658	0.667
69.0006	1.591	1.599	1.469	1.468	0.479	0.487	0.49	0.494	0.553	0.598	0.539	0.533	1.371	1.355	0.509	0.515	0.518	0.476	1.617	1.622	0.747	0.752	1.609	1.609	1.604	1.604	1.677	1.677	0.488	0.464	0.459	0.477	0.452	0.47	0.484	0.489	0.511	0.498	0.658	0.667
69.5008	1.59	1.598	1.471	1.471	0.477	0.485	0.488	0.492	0.552	0.601	0.538	0.533	1.373	1.357	0.51	0.52	0.517	0.474	1.615	1.62	0.752	0.757	1.607	1.608	1.605	1.603	1.676	1.682	0.487	0.465	0.457	0.475	0.456	0.472	0.487	0.488	0.512	0.498	0.659	0.667
70.0006	1.592	1.599	1.475	1.473	0.48	0.487	0.491	0.495	0.551	0.601	0.54	0.535	1.378	1.361	0.512	0.518	0.519	0.476	1.618	1.622	0.754	0.758	1.61	1.61	1.606	1.605	1.677	1.683	0.488	0.465	0.459	0.477	0.454	0.467	0.485	0.488	0.51	0.498	0.659	0.668
70.5008	1.592	1.598	1.476	1.476	0.48	0.488	0.491	0.494	0.55	0.601	0.54	0.535	1.382	1.364	0.512	0.518	0.52	0.476	1.621	1.624	0.757	0.762	1.608	1.611	1.609	1.606	1.681	1.689	0.49	0.464	0.459	0.477	0.452	0.47	0.485	0.489	0.511	0.499	0.662	0.671
71.0006	1.589	1.598	1.477	1.477	0.478	0.486	0.489	0.492	0.553	0.601	0.54	0.534	1.382	1.364	0.51	0.516	0.517	0.473	1.621	1.624	0.759	0.762	1.607	1.61	1.61	1.608	1.688	1.697	0.488	0.469	0.458	0.476	0.456	0.471	0.485	0.487	0.507	0.495	0.664	0.674
71.5006	1.591	1.596	1.48	1.479	0.479	0.487	0.49	0.494	0.555	0.602	0.54	0.535	1.385	1.37	0.511	0.518	0.519	0.475	1.62	1.623	0.766	0.767	1.608	1.611	1.606	1.605	1.688	1.688	0.488	0.465	0.459	0.477	0.457	0.473	0.488	0.489	0.512	0.498	0.663	0.67
72.0006	1.595	1.601	1.482	1.483	0.482	0.489	0.493	0.497	0.553	0.604	0.543	0.538	1.393	1.377	0.513	0.519	0.522	0.479	1.619	1.624	0.767	0.772	1.609	1.611	1.609	1.607	1.687	1.688	0.491	0.463	0.46	0.478	0.457	0.473	0.488	0.491	0.512	0.502	0.664	0.672

## Sheet: 6
Time (h)	Methionine		Hydroxymethane sulfonate		Ethanesulfonate		Propanesulfonate		Butanesulfonate		Heptanesulfonate		L-cysteic acid		Taurine		Isethionate		Choline sulfate		Sulfoacetic acid		Sulfite		Sulfate 0.2mM		Sulfate 40mM		W/o sulfur		Methanesulfonate		p-toluene sulfonate		Benzene sulfonate		Sulfanilic acid		Sinigrin
0	0.09	0.09	0.089	0.089	0.088	0.087	0.091	0.092	0.094	0.092	0.091	0.09	0.088	0.088	0.089	0.091	0.091	0.091	0.093	0.092	0.091	0.092	0.091	0.09	0.089	0.09	0.091	0.091	0.093	0.094	0.091	0.091	0.088	0.09	0.091	0.09	0.091	0.091	0.089	0.09
0.5008	0.09	0.093	0.09	0.089	0.09	0.09	0.092	0.094	0.094	0.096	0.095	0.091	0.089	0.087	0.088	0.089	0.091	0.093	0.093	0.097	0.096	0.095	0.095	0.094	0.09	0.088	0.097	0.097	0.09	0.094	0.096	0.095	0.09	0.09	0.089	0.089	0.09	0.091	0.088	0.09
1.0019	0.096	0.097	0.094	0.094	0.095	0.095	0.097	0.1	0.101	0.101	0.1	0.096	0.092	0.091	0.093	0.095	0.097	0.097	0.1	0.103	0.101	0.1	0.1	0.098	0.093	0.092	0.099	0.098	0.097	0.103	0.101	0.1	0.094	0.093	0.093	0.094	0.096	0.096	0.092	0.094
1.5006	0.105	0.103	0.099	0.099	0.099	0.1	0.102	0.105	0.107	0.106	0.104	0.101	0.097	0.095	0.097	0.099	0.102	0.104	0.108	0.108	0.106	0.104	0.104	0.103	0.097	0.097	0.102	0.102	0.1	0.11	0.106	0.104	0.099	0.099	0.097	0.098	0.1	0.101	0.096	0.098
2.0008	0.114	0.11	0.103	0.103	0.103	0.105	0.106	0.11	0.113	0.11	0.109	0.104	0.101	0.099	0.102	0.104	0.107	0.109	0.114	0.113	0.111	0.109	0.109	0.108	0.102	0.101	0.105	0.106	0.106	0.115	0.11	0.109	0.103	0.103	0.101	0.104	0.106	0.106	0.101	0.104
2.5008	0.129	0.121	0.107	0.108	0.108	0.11	0.111	0.116	0.118	0.115	0.114	0.11	0.107	0.104	0.106	0.109	0.112	0.114	0.119	0.119	0.117	0.113	0.114	0.113	0.107	0.106	0.109	0.109	0.111	0.12	0.116	0.114	0.107	0.107	0.107	0.108	0.11	0.112	0.105	0.108
3.0019	0.141	0.132	0.109	0.111	0.111	0.113	0.113	0.118	0.12	0.118	0.116	0.112	0.109	0.107	0.108	0.112	0.114	0.116	0.122	0.123	0.12	0.117	0.117	0.116	0.109	0.108	0.113	0.114	0.113	0.123	0.119	0.116	0.11	0.111	0.109	0.111	0.113	0.114	0.109	0.111
3.5006	0.156	0.146	0.112	0.114	0.115	0.116	0.116	0.121	0.124	0.121	0.119	0.116	0.112	0.109	0.111	0.114	0.117	0.119	0.124	0.126	0.123	0.119	0.119	0.119	0.111	0.111	0.117	0.118	0.116	0.126	0.123	0.119	0.112	0.113	0.112	0.113	0.116	0.117	0.11	0.113
4.0006	0.169	0.161	0.116	0.117	0.118	0.12	0.118	0.124	0.126	0.123	0.121	0.117	0.114	0.112	0.112	0.116	0.121	0.123	0.127	0.128	0.125	0.122	0.123	0.122	0.113	0.113	0.121	0.122	0.118	0.127	0.125	0.122	0.115	0.115	0.113	0.115	0.118	0.119	0.112	0.115
4.5019	0.186	0.178	0.123	0.123	0.125	0.125	0.119	0.126	0.129	0.125	0.123	0.12	0.117	0.115	0.114	0.118	0.125	0.129	0.129	0.13	0.128	0.123	0.124	0.124	0.115	0.114	0.124	0.126	0.12	0.13	0.126	0.124	0.119	0.119	0.116	0.116	0.119	0.121	0.114	0.118
5.0006	0.21	0.199	0.132	0.132	0.132	0.133	0.123	0.129	0.132	0.128	0.126	0.123	0.12	0.118	0.117	0.12	0.133	0.137	0.131	0.133	0.13	0.126	0.128	0.126	0.117	0.117	0.127	0.13	0.122	0.131	0.129	0.128	0.121	0.121	0.118	0.119	0.122	0.123	0.117	0.12
5.5008	0.236	0.222	0.14	0.141	0.14	0.14	0.125	0.13	0.134	0.131	0.129	0.125	0.122	0.119	0.119	0.122	0.141	0.144	0.13	0.137	0.133	0.129	0.131	0.129	0.119	0.118	0.128	0.131	0.124	0.132	0.133	0.128	0.121	0.122	0.12	0.121	0.124	0.126	0.118	0.121
6.0019	0.269	0.249	0.151	0.152	0.15	0.15	0.127	0.133	0.137	0.134	0.134	0.131	0.124	0.122	0.121	0.124	0.15	0.155	0.133	0.139	0.135	0.131	0.133	0.132	0.122	0.121	0.131	0.133	0.127	0.135	0.136	0.131	0.124	0.125	0.122	0.123	0.126	0.128	0.121	0.124
6.5008	0.308	0.281	0.164	0.165	0.161	0.163	0.129	0.135	0.139	0.135	0.139	0.134	0.127	0.125	0.124	0.127	0.161	0.165	0.136	0.143	0.137	0.134	0.136	0.135	0.123	0.124	0.133	0.135	0.129	0.137	0.138	0.134	0.126	0.127	0.124	0.125	0.129	0.13	0.123	0.126
7.0008	0.351	0.317	0.175	0.176	0.171	0.172	0.13	0.137	0.14	0.137	0.143	0.139	0.128	0.127	0.126	0.128	0.17	0.174	0.135	0.143	0.139	0.135	0.138	0.137	0.125	0.125	0.135	0.137	0.13	0.139	0.14	0.136	0.128	0.129	0.126	0.126	0.13	0.132	0.125	0.128
7.5019	0.405	0.362	0.188	0.191	0.182	0.183	0.133	0.138	0.142	0.14	0.148	0.144	0.131	0.129	0.128	0.13	0.183	0.185	0.139	0.146	0.141	0.137	0.14	0.14	0.127	0.127	0.137	0.14	0.132	0.14	0.142	0.137	0.129	0.131	0.128	0.128	0.132	0.134	0.126	0.129
8.0008	0.461	0.412	0.201	0.203	0.194	0.195	0.134	0.14	0.144	0.142	0.154	0.15	0.132	0.131	0.129	0.132	0.194	0.196	0.138	0.147	0.142	0.138	0.144	0.142	0.128	0.128	0.141	0.141	0.133	0.141	0.144	0.141	0.13	0.132	0.129	0.13	0.134	0.135	0.127	0.131
8.5008	0.524	0.472	0.214	0.215	0.205	0.206	0.136	0.142	0.146	0.144	0.16	0.157	0.135	0.133	0.13	0.133	0.205	0.208	0.14	0.149	0.145	0.14	0.148	0.146	0.129	0.13	0.141	0.142	0.136	0.143	0.144	0.141	0.132	0.134	0.13	0.132	0.136	0.137	0.129	0.132
9.0019	0.594	0.54	0.226	0.228	0.215	0.217	0.139	0.145	0.148	0.145	0.165	0.162	0.137	0.135	0.132	0.135	0.216	0.219	0.143	0.151	0.146	0.142	0.152	0.15	0.131	0.131	0.145	0.145	0.137	0.145	0.145	0.144	0.134	0.136	0.132	0.133	0.137	0.139	0.13	0.133
9.5006	0.675	0.616	0.241	0.243	0.226	0.228	0.142	0.149	0.151	0.148	0.173	0.169	0.139	0.137	0.133	0.137	0.226	0.233	0.143	0.153	0.149	0.144	0.156	0.153	0.132	0.132	0.149	0.146	0.139	0.146	0.146	0.145	0.135	0.137	0.134	0.135	0.14	0.14	0.133	0.136
10.0008	0.752	0.696	0.256	0.259	0.237	0.239	0.144	0.151	0.153	0.149	0.18	0.176	0.141	0.139	0.135	0.139	0.237	0.243	0.144	0.155	0.15	0.146	0.159	0.158	0.133	0.133	0.151	0.148	0.14	0.148	0.147	0.147	0.137	0.139	0.135	0.136	0.141	0.142	0.133	0.137
10.5019	0.835	0.786	0.277	0.28	0.251	0.253	0.147	0.154	0.155	0.15	0.186	0.182	0.143	0.141	0.136	0.14	0.249	0.255	0.147	0.157	0.152	0.147	0.163	0.161	0.135	0.135	0.154	0.151	0.142	0.149	0.149	0.149	0.138	0.141	0.137	0.138	0.143	0.144	0.135	0.139
11.0006	0.912	0.875	0.299	0.302	0.266	0.267	0.151	0.158	0.157	0.153	0.193	0.19	0.145	0.143	0.137	0.142	0.262	0.268	0.148	0.158	0.153	0.148	0.168	0.166	0.137	0.136	0.156	0.152	0.144	0.15	0.151	0.152	0.139	0.141	0.138	0.139	0.144	0.145	0.136	0.14
11.5008	0.984	0.957	0.325	0.326	0.283	0.283	0.154	0.162	0.159	0.154	0.2	0.197	0.147	0.145	0.139	0.144	0.279	0.285	0.151	0.161	0.156	0.151	0.172	0.17	0.138	0.137	0.157	0.154	0.145	0.152	0.152	0.154	0.141	0.143	0.14	0.141	0.146	0.146	0.138	0.141
12.0019	1.054	1.033	0.352	0.353	0.301	0.3	0.158	0.166	0.161	0.156	0.209	0.205	0.149	0.147	0.14	0.145	0.295	0.301	0.152	0.162	0.157	0.153	0.178	0.175	0.139	0.139	0.16	0.156	0.147	0.154	0.154	0.156	0.143	0.144	0.141	0.142	0.147	0.148	0.139	0.143
12.5008	1.114	1.105	0.378	0.38	0.32	0.319	0.161	0.168	0.164	0.158	0.216	0.212	0.151	0.149	0.142	0.147	0.312	0.318	0.153	0.163	0.159	0.154	0.181	0.179	0.14	0.139	0.162	0.158	0.149	0.154	0.156	0.158	0.144	0.146	0.142	0.144	0.148	0.149	0.14	0.144
13.0008	1.167	1.165	0.407	0.409	0.34	0.34	0.163	0.172	0.166	0.16	0.223	0.219	0.152	0.151	0.142	0.148	0.329	0.335	0.155	0.164	0.159	0.154	0.187	0.183	0.141	0.14	0.163	0.159	0.15	0.156	0.157	0.159	0.145	0.146	0.143	0.144	0.149	0.15	0.142	0.145
13.5019	1.214	1.222	0.438	0.44	0.364	0.362	0.166	0.174	0.168	0.161	0.231	0.227	0.154	0.152	0.146	0.149	0.35	0.356	0.156	0.166	0.16	0.157	0.191	0.188	0.142	0.142	0.165	0.161	0.151	0.157	0.158	0.16	0.148	0.148	0.144	0.146	0.15	0.152	0.142	0.146
14.0006	1.254	1.27	0.47	0.472	0.386	0.385	0.17	0.178	0.17	0.163	0.238	0.233	0.156	0.154	0.147	0.151	0.37	0.376	0.156	0.168	0.159	0.159	0.196	0.193	0.144	0.143	0.167	0.163	0.152	0.158	0.16	0.16	0.148	0.149	0.145	0.147	0.152	0.154	0.143	0.148
14.5008	1.286	1.312	0.504	0.507	0.412	0.41	0.173	0.182	0.17	0.164	0.244	0.241	0.158	0.156	0.149	0.153	0.395	0.401	0.159	0.17	0.161	0.16	0.201	0.198	0.145	0.144	0.168	0.164	0.154	0.159	0.162	0.164	0.152	0.15	0.147	0.148	0.153	0.155	0.145	0.149
15.0019	1.317	1.348	0.539	0.542	0.438	0.437	0.175	0.187	0.173	0.166	0.251	0.248	0.16	0.158	0.15	0.154	0.417	0.425	0.16	0.17	0.162	0.163	0.207	0.203	0.145	0.146	0.167	0.164	0.154	0.16	0.163	0.163	0.149	0.151	0.147	0.149	0.154	0.156	0.146	0.15
15.5006	1.345	1.381	0.577	0.579	0.466	0.464	0.179	0.19	0.176	0.168	0.258	0.254	0.162	0.159	0.151	0.155	0.443	0.451	0.159	0.172	0.163	0.164	0.212	0.208	0.146	0.146	0.167	0.164	0.156	0.161	0.164	0.166	0.151	0.152	0.148	0.15	0.155	0.157	0.146	0.151
16.0008	1.363	1.406	0.614	0.617	0.495	0.492	0.182	0.192	0.177	0.169	0.264	0.261	0.163	0.161	0.152	0.156	0.469	0.478	0.163	0.173	0.167	0.165	0.217	0.213	0.147	0.147	0.166	0.165	0.157	0.162	0.165	0.166	0.152	0.153	0.149	0.151	0.155	0.158	0.147	0.152
16.5019	1.387	1.425	0.654	0.656	0.525	0.523	0.189	0.198	0.18	0.172	0.271	0.267	0.165	0.163	0.153	0.158	0.497	0.508	0.163	0.175	0.166	0.167	0.222	0.218	0.148	0.148	0.167	0.165	0.158	0.163	0.166	0.169	0.153	0.154	0.15	0.152	0.157	0.159	0.148	0.153
17.0008	1.406	1.449	0.695	0.697	0.558	0.554	0.193	0.202	0.181	0.173	0.278	0.274	0.167	0.165	0.155	0.159	0.526	0.538	0.164	0.176	0.169	0.168	0.227	0.222	0.148	0.148	0.168	0.167	0.159	0.163	0.168	0.17	0.154	0.155	0.151	0.153	0.158	0.161	0.149	0.154
17.5008	1.418	1.463	0.735	0.738	0.59	0.587	0.196	0.204	0.18	0.174	0.285	0.28	0.169	0.166	0.155	0.16	0.556	0.569	0.165	0.177	0.172	0.17	0.231	0.228	0.15	0.15	0.172	0.169	0.161	0.164	0.168	0.171	0.155	0.155	0.151	0.153	0.158	0.161	0.15	0.155
18.0019	1.43	1.479	0.777	0.78	0.624	0.62	0.2	0.21	0.182	0.176	0.292	0.289	0.171	0.169	0.157	0.161	0.589	0.6	0.168	0.178	0.17	0.171	0.237	0.232	0.151	0.152	0.172	0.17	0.161	0.165	0.169	0.173	0.16	0.157	0.153	0.155	0.16	0.163	0.151	0.155
18.5008	1.444	1.498	0.819	0.821	0.659	0.654	0.204	0.214	0.183	0.177	0.3	0.296	0.172	0.17	0.158	0.163	0.619	0.633	0.169	0.179	0.172	0.174	0.242	0.238	0.152	0.152	0.174	0.171	0.163	0.166	0.171	0.174	0.158	0.157	0.153	0.156	0.161	0.163	0.151	0.156
19.0008	1.462	1.515	0.861	0.861	0.695	0.687	0.208	0.218	0.185	0.179	0.309	0.305	0.174	0.172	0.159	0.164	0.651	0.666	0.17	0.18	0.175	0.174	0.247	0.243	0.153	0.153	0.175	0.169	0.163	0.167	0.172	0.176	0.161	0.159	0.154	0.157	0.162	0.165	0.152	0.157
19.5019	1.471	1.521	0.899	0.901	0.73	0.722	0.212	0.222	0.186	0.18	0.318	0.313	0.176	0.174	0.16	0.164	0.683	0.699	0.17	0.181	0.174	0.177	0.252	0.248	0.153	0.156	0.177	0.172	0.164	0.168	0.173	0.177	0.162	0.159	0.155	0.157	0.163	0.166	0.153	0.158
20.0006	1.482	1.531	0.935	0.939	0.766	0.758	0.216	0.225	0.188	0.181	0.328	0.323	0.178	0.176	0.161	0.166	0.714	0.732	0.171	0.182	0.175	0.177	0.257	0.253	0.155	0.157	0.177	0.174	0.165	0.168	0.174	0.178	0.163	0.16	0.155	0.158	0.164	0.167	0.154	0.159
20.5008	1.489	1.548	0.97	0.974	0.8	0.79	0.219	0.228	0.19	0.183	0.338	0.332	0.179	0.177	0.161	0.167	0.745	0.763	0.171	0.183	0.178	0.179	0.262	0.258	0.155	0.157	0.178	0.174	0.165	0.168	0.175	0.178	0.163	0.16	0.156	0.158	0.164	0.167	0.154	0.159
21.0019	1.504	1.561	1.007	1.01	0.833	0.824	0.223	0.233	0.191	0.185	0.348	0.344	0.182	0.18	0.163	0.168	0.775	0.794	0.173	0.184	0.181	0.18	0.267	0.263	0.156	0.157	0.176	0.177	0.166	0.169	0.176	0.179	0.164	0.161	0.157	0.16	0.165	0.168	0.155	0.16
21.5006	1.511	1.568	1.039	1.04	0.866	0.856	0.228	0.239	0.193	0.186	0.36	0.356	0.184	0.182	0.164	0.169	0.805	0.825	0.173	0.185	0.181	0.183	0.273	0.268	0.158	0.159	0.176	0.177	0.167	0.17	0.178	0.181	0.162	0.164	0.158	0.161	0.166	0.169	0.156	0.161
22.0008	1.521	1.576	1.073	1.076	0.901	0.889	0.23	0.237	0.195	0.187	0.372	0.368	0.187	0.186	0.166	0.171	0.837	0.854	0.177	0.187	0.183	0.185	0.278	0.274	0.159	0.16	0.177	0.177	0.167	0.17	0.179	0.181	0.163	0.164	0.16	0.162	0.166	0.169	0.157	0.162
22.5019	1.521	1.585	1.103	1.104	0.932	0.918	0.236	0.245	0.194	0.188	0.385	0.382	0.188	0.186	0.166	0.171	0.864	0.885	0.176	0.187	0.184	0.185	0.281	0.278	0.16	0.16	0.179	0.179	0.168	0.171	0.179	0.182	0.166	0.165	0.159	0.162	0.167	0.17	0.158	0.163
23.0008	1.533	1.587	1.132	1.133	0.962	0.947	0.24	0.25	0.196	0.19	0.399	0.395	0.191	0.189	0.168	0.172	0.89	0.914	0.176	0.188	0.184	0.186	0.287	0.282	0.161	0.161	0.18	0.18	0.169	0.172	0.181	0.184	0.167	0.166	0.161	0.163	0.168	0.171	0.159	0.164
23.5008	1.539	1.596	1.158	1.163	0.99	0.977	0.244	0.255	0.198	0.191	0.413	0.409	0.192	0.19	0.168	0.173	0.917	0.939	0.177	0.189	0.185	0.188	0.291	0.288	0.161	0.162	0.18	0.179	0.17	0.172	0.181	0.185	0.168	0.166	0.16	0.163	0.168	0.171	0.159	0.165
24.0019	1.541	1.602	1.184	1.19	1.016	1.004	0.248	0.26	0.198	0.192	0.427	0.423	0.194	0.192	0.169	0.174	0.942	0.967	0.178	0.19	0.187	0.189	0.296	0.293	0.162	0.162	0.182	0.182	0.17	0.173	0.182	0.186	0.169	0.168	0.162	0.164	0.17	0.173	0.161	0.165
24.5006	1.548	1.603	1.215	1.216	1.045	1.03	0.253	0.264	0.2	0.193	0.442	0.439	0.196	0.195	0.17	0.175	0.968	0.99	0.179	0.19	0.188	0.192	0.302	0.298	0.162	0.163	0.183	0.182	0.171	0.174	0.183	0.187	0.165	0.168	0.163	0.165	0.17	0.173	0.162	0.166
25.0008	1.555	1.602	1.239	1.24	1.07	1.054	0.256	0.269	0.202	0.194	0.459	0.455	0.198	0.196	0.171	0.175	0.993	1.013	0.18	0.191	0.188	0.192	0.305	0.302	0.163	0.163	0.183	0.182	0.172	0.174	0.183	0.187	0.17	0.168	0.163	0.165	0.17	0.174	0.161	0.166
25.5019	1.555	1.612	1.261	1.27	1.095	1.084	0.261	0.274	0.202	0.196	0.475	0.472	0.2	0.199	0.172	0.176	1.015	1.036	0.181	0.192	0.191	0.194	0.31	0.308	0.164	0.164	0.184	0.183	0.172	0.175	0.183	0.188	0.171	0.169	0.165	0.166	0.171	0.175	0.162	0.168
26.0006	1.559	1.618	1.284	1.292	1.119	1.101	0.265	0.278	0.203	0.197	0.492	0.489	0.202	0.201	0.173	0.177	1.037	1.056	0.181	0.192	0.19	0.194	0.314	0.312	0.164	0.164	0.184	0.184	0.173	0.174	0.184	0.19	0.171	0.169	0.164	0.166	0.172	0.175	0.163	0.168
26.5008	1.56	1.612	1.305	1.31	1.141	1.128	0.27	0.281	0.203	0.198	0.51	0.507	0.203	0.203	0.174	0.178	1.057	1.075	0.184	0.194	0.193	0.195	0.318	0.317	0.165	0.165	0.185	0.184	0.173	0.175	0.186	0.19	0.171	0.17	0.165	0.167	0.172	0.175	0.163	0.169
27.0019	1.566	1.612	1.327	1.329	1.161	1.145	0.273	0.286	0.206	0.199	0.529	0.527	0.205	0.205	0.174	0.179	1.078	1.096	0.184	0.194	0.194	0.197	0.324	0.322	0.166	0.165	0.186	0.187	0.174	0.176	0.187	0.192	0.172	0.171	0.166	0.168	0.172	0.176	0.164	0.169
27.5008	1.572	1.614	1.345	1.351	1.181	1.166	0.278	0.29	0.206	0.2	0.548	0.548	0.207	0.206	0.175	0.179	1.098	1.115	0.185	0.196	0.195	0.199	0.328	0.327	0.166	0.166	0.186	0.188	0.175	0.176	0.186	0.192	0.173	0.171	0.166	0.168	0.173	0.176	0.164	0.17
28.0008	1.568	1.609	1.363	1.367	1.2	1.185	0.282	0.295	0.208	0.2	0.566	0.568	0.209	0.208	0.176	0.18	1.113	1.133	0.186	0.195	0.196	0.199	0.333	0.333	0.168	0.166	0.184	0.188	0.174	0.177	0.188	0.194	0.173	0.171	0.166	0.168	0.173	0.177	0.165	0.171
28.5019	1.572	1.612	1.38	1.387	1.218	1.204	0.286	0.3	0.208	0.201	0.584	0.588	0.21	0.21	0.176	0.181	1.131	1.149	0.187	0.196	0.197	0.2	0.336	0.337	0.168	0.166	0.186	0.188	0.175	0.178	0.187	0.194	0.173	0.171	0.167	0.169	0.174	0.177	0.166	0.171
29.0008	1.567	1.612	1.396	1.404	1.239	1.221	0.29	0.304	0.21	0.203	0.6	0.607	0.212	0.213	0.178	0.181	1.145	1.163	0.185	0.197	0.197	0.202	0.341	0.341	0.168	0.167	0.187	0.19	0.176	0.178	0.189	0.195	0.174	0.172	0.168	0.169	0.175	0.178	0.166	0.172
29.5008	1.57	1.613	1.415	1.416	1.252	1.239	0.295	0.31	0.211	0.204	0.621	0.63	0.215	0.215	0.179	0.182	1.162	1.181	0.188	0.199	0.199	0.203	0.346	0.347	0.17	0.168	0.188	0.191	0.177	0.178	0.189	0.196	0.174	0.173	0.169	0.17	0.175	0.178	0.167	0.173
30.0019	1.57	1.62	1.424	1.428	1.27	1.258	0.3	0.315	0.212	0.205	0.64	0.65	0.217	0.217	0.18	0.184	1.178	1.195	0.188	0.199	0.201	0.205	0.35	0.351	0.17	0.169	0.187	0.191	0.178	0.179	0.191	0.197	0.175	0.174	0.169	0.171	0.176	0.18	0.167	0.174
30.5006	1.573	1.614	1.444	1.443	1.282	1.272	0.304	0.321	0.213	0.206	0.661	0.671	0.219	0.219	0.18	0.184	1.193	1.212	0.189	0.199	0.202	0.206	0.354	0.357	0.17	0.169	0.187	0.191	0.178	0.179	0.191	0.198	0.176	0.174	0.169	0.171	0.176	0.18	0.168	0.175
31.0008	1.575	1.611	1.454	1.459	1.299	1.288	0.308	0.325	0.214	0.207	0.681	0.692	0.221	0.222	0.181	0.185	1.208	1.226	0.189	0.2	0.202	0.207	0.359	0.362	0.171	0.169	0.187	0.193	0.179	0.18	0.192	0.199	0.177	0.175	0.17	0.172	0.177	0.181	0.169	0.175
31.5019	1.573	1.616	1.466	1.471	1.313	1.302	0.313	0.331	0.215	0.208	0.701	0.713	0.224	0.224	0.182	0.186	1.222	1.238	0.191	0.201	0.204	0.208	0.363	0.366	0.171	0.17	0.188	0.193	0.179	0.18	0.194	0.2	0.177	0.175	0.17	0.172	0.177	0.181	0.169	0.175
32.0006	1.574	1.613	1.477	1.48	1.326	1.314	0.317	0.337	0.216	0.209	0.721	0.734	0.225	0.225	0.182	0.186	1.235	1.251	0.191	0.202	0.205	0.209	0.368	0.371	0.172	0.17	0.189	0.193	0.179	0.18	0.192	0.2	0.177	0.175	0.17	0.173	0.177	0.181	0.17	0.176
32.5008	1.573	1.612	1.49	1.492	1.338	1.329	0.322	0.342	0.217	0.21	0.742	0.753	0.228	0.228	0.183	0.186	1.247	1.262	0.191	0.203	0.205	0.21	0.373	0.377	0.172	0.17	0.19	0.194	0.18	0.18	0.193	0.201	0.177	0.176	0.171	0.173	0.178	0.182	0.172	0.176
33.0019	1.575	1.611	1.5	1.503	1.35	1.339	0.326	0.348	0.218	0.21	0.766	0.774	0.229	0.229	0.184	0.187	1.261	1.277	0.192	0.203	0.205	0.211	0.379	0.382	0.173	0.171	0.191	0.194	0.18	0.181	0.196	0.202	0.178	0.176	0.171	0.173	0.179	0.182	0.172	0.177
33.5008	1.573	1.61	1.509	1.516	1.367	1.355	0.33	0.352	0.219	0.212	0.786	0.794	0.232	0.232	0.184	0.188	1.273	1.287	0.193	0.204	0.206	0.212	0.382	0.386	0.174	0.171	0.193	0.195	0.18	0.181	0.195	0.202	0.179	0.177	0.172	0.174	0.179	0.182	0.171	0.177
34.0008	1.57	1.611	1.522	1.522	1.377	1.365	0.334	0.356	0.219	0.212	0.804	0.811	0.234	0.234	0.185	0.188	1.284	1.3	0.192	0.205	0.205	0.213	0.386	0.389	0.173	0.171	0.192	0.194	0.181	0.181	0.195	0.202	0.179	0.177	0.172	0.174	0.18	0.183	0.171	0.178
34.5019	1.572	1.609	1.533	1.531	1.386	1.374	0.338	0.36	0.221	0.213	0.827	0.833	0.236	0.237	0.185	0.189	1.295	1.31	0.193	0.206	0.208	0.214	0.391	0.396	0.174	0.172	0.194	0.196	0.181	0.182	0.196	0.204	0.179	0.177	0.172	0.175	0.18	0.184	0.172	0.178
35.0006	1.571	1.608	1.543	1.535	1.394	1.388	0.342	0.365	0.221	0.214	0.845	0.849	0.239	0.239	0.185	0.189	1.305	1.319	0.194	0.205	0.206	0.215	0.394	0.4	0.174	0.172	0.192	0.198	0.181	0.182	0.197	0.205	0.179	0.177	0.173	0.175	0.18	0.184	0.174	0.178
35.5008	1.576	1.613	1.544	1.549	1.409	1.395	0.345	0.371	0.222	0.215	0.867	0.869	0.241	0.241	0.186	0.19	1.318	1.328	0.197	0.207	0.207	0.216	0.4	0.406	0.174	0.172	0.192	0.196	0.181	0.183	0.197	0.205	0.18	0.177	0.173	0.175	0.18	0.184	0.174	0.178
36.0019	1.573	1.605	1.551	1.554	1.413	1.404	0.349	0.375	0.223	0.215	0.888	0.887	0.243	0.243	0.187	0.19	1.324	1.336	0.197	0.208	0.212	0.218	0.404	0.411	0.175	0.173	0.192	0.196	0.182	0.184	0.199	0.207	0.18	0.178	0.173	0.175	0.18	0.184	0.174	0.179
36.5006	1.576	1.61	1.56	1.567	1.428	1.414	0.353	0.38	0.224	0.217	0.907	0.905	0.245	0.245	0.187	0.191	1.335	1.348	0.199	0.209	0.214	0.219	0.409	0.415	0.175	0.173	0.192	0.196	0.182	0.184	0.198	0.208	0.181	0.179	0.174	0.176	0.18	0.185	0.175	0.179
37.0008	1.576	1.608	1.558	1.568	1.43	1.421	0.358	0.384	0.224	0.217	0.924	0.921	0.248	0.247	0.187	0.191	1.345	1.357	0.198	0.208	0.213	0.219	0.413	0.42	0.175	0.173	0.192	0.197	0.183	0.184	0.199	0.208	0.181	0.178	0.174	0.176	0.181	0.185	0.174	0.179
37.5019	1.573	1.606	1.567	1.573	1.444	1.432	0.362	0.39	0.225	0.217	0.938	0.935	0.25	0.25	0.188	0.191	1.353	1.366	0.199	0.209	0.214	0.22	0.418	0.425	0.175	0.173	0.194	0.199	0.183	0.185	0.2	0.208	0.181	0.179	0.174	0.176	0.181	0.186	0.175	0.18
38.0008	1.577	1.605	1.572	1.574	1.451	1.443	0.366	0.394	0.226	0.218	0.957	0.953	0.252	0.252	0.189	0.192	1.363	1.373	0.198	0.21	0.216	0.221	0.422	0.43	0.175	0.173	0.194	0.197	0.182	0.184	0.2	0.209	0.181	0.179	0.174	0.177	0.182	0.186	0.175	0.18
38.5008	1.573	1.612	1.578	1.578	1.462	1.45	0.371	0.4	0.227	0.219	0.975	0.97	0.254	0.254	0.189	0.193	1.37	1.383	0.2	0.21	0.217	0.222	0.428	0.437	0.176	0.174	0.193	0.196	0.183	0.185	0.202	0.21	0.182	0.18	0.175	0.178	0.182	0.186	0.176	0.18
39.0019	1.574	1.609	1.573	1.576	1.466	1.459	0.375	0.404	0.227	0.219	0.985	0.983	0.256	0.256	0.189	0.193	1.378	1.39	0.201	0.211	0.216	0.223	0.433	0.442	0.176	0.174	0.193	0.196	0.183	0.185	0.202	0.212	0.182	0.179	0.175	0.177	0.182	0.186	0.176	0.18
39.5008	1.573	1.612	1.573	1.577	1.476	1.468	0.38	0.409	0.229	0.221	1.004	1	0.259	0.259	0.19	0.193	1.388	1.398	0.202	0.212	0.218	0.224	0.438	0.447	0.177	0.175	0.195	0.199	0.184	0.186	0.203	0.212	0.183	0.18	0.175	0.178	0.182	0.187	0.177	0.181
40.0008	1.572	1.605	1.574	1.577	1.483	1.471	0.384	0.412	0.229	0.222	1.02	1.014	0.263	0.262	0.19	0.194	1.395	1.407	0.199	0.212	0.219	0.225	0.441	0.452	0.177	0.175	0.195	0.197	0.184	0.185	0.203	0.214	0.183	0.18	0.176	0.178	0.183	0.188	0.177	0.181
40.5019	1.575	1.607	1.573	1.578	1.488	1.479	0.389	0.418	0.231	0.222	1.033	1.027	0.264	0.264	0.191	0.194	1.402	1.414	0.202	0.213	0.219	0.226	0.447	0.457	0.178	0.175	0.195	0.197	0.184	0.185	0.204	0.214	0.183	0.18	0.176	0.178	0.183	0.188	0.177	0.181
41.0006	1.574	1.603	1.578	1.578	1.496	1.488	0.394	0.423	0.231	0.223	1.046	1.044	0.266	0.267	0.191	0.195	1.412	1.423	0.202	0.214	0.22	0.227	0.452	0.463	0.178	0.176	0.196	0.198	0.185	0.186	0.205	0.215	0.183	0.181	0.176	0.179	0.183	0.188	0.178	0.182
41.5008	1.575	1.611	1.577	1.58	1.499	1.495	0.398	0.427	0.232	0.224	1.063	1.056	0.27	0.269	0.192	0.196	1.417	1.427	0.2	0.215	0.221	0.228	0.457	0.468	0.178	0.176	0.196	0.2	0.185	0.186	0.205	0.216	0.184	0.181	0.177	0.179	0.184	0.189	0.178	0.182
42.0019	1.574	1.614	1.576	1.578	1.512	1.5	0.402	0.432	0.232	0.225	1.075	1.071	0.273	0.272	0.192	0.196	1.426	1.435	0.203	0.215	0.222	0.229	0.461	0.473	0.178	0.176	0.197	0.199	0.186	0.187	0.206	0.217	0.184	0.182	0.177	0.18	0.184	0.189	0.178	0.182
42.5006	1.571	1.613	1.576	1.579	1.514	1.51	0.407	0.437	0.232	0.225	1.084	1.083	0.275	0.274	0.193	0.196	1.432	1.443	0.204	0.216	0.223	0.229	0.465	0.479	0.178	0.176	0.197	0.199	0.185	0.187	0.207	0.218	0.184	0.182	0.177	0.179	0.184	0.189	0.178	0.183
43.0008	1.575	1.609	1.575	1.581	1.522	1.514	0.411	0.44	0.234	0.226	1.098	1.096	0.278	0.277	0.193	0.197	1.44	1.445	0.203	0.216	0.223	0.23	0.472	0.486	0.179	0.176	0.196	0.198	0.186	0.188	0.207	0.219	0.185	0.182	0.177	0.18	0.184	0.189	0.179	0.183
43.5019	1.577	1.605	1.574	1.579	1.525	1.519	0.415	0.444	0.234	0.226	1.109	1.107	0.28	0.279	0.194	0.197	1.446	1.453	0.205	0.217	0.225	0.231	0.476	0.49	0.179	0.177	0.198	0.198	0.186	0.188	0.208	0.219	0.185	0.182	0.177	0.18	0.185	0.189	0.179	0.183
44.0008	1.57	1.608	1.575	1.581	1.532	1.52	0.419	0.45	0.234	0.227	1.119	1.118	0.283	0.282	0.194	0.198	1.449	1.457	0.205	0.217	0.226	0.232	0.48	0.496	0.179	0.177	0.198	0.198	0.186	0.188	0.21	0.221	0.185	0.182	0.177	0.18	0.184	0.189	0.179	0.183
44.5008	1.574	1.608	1.574	1.582	1.537	1.532	0.424	0.455	0.235	0.227	1.13	1.133	0.286	0.285	0.193	0.198	1.456	1.463	0.205	0.217	0.226	0.232	0.486	0.5	0.179	0.177	0.198	0.198	0.186	0.188	0.211	0.221	0.185	0.182	0.177	0.18	0.185	0.188	0.179	0.183
45.0019	1.571	1.611	1.576	1.583	1.543	1.538	0.429	0.461	0.235	0.228	1.139	1.14	0.288	0.288	0.194	0.198	1.461	1.47	0.206	0.218	0.226	0.234	0.49	0.508	0.18	0.178	0.199	0.199	0.187	0.188	0.21	0.223	0.185	0.181	0.178	0.181	0.185	0.188	0.18	0.184
45.5006	1.576	1.611	1.574	1.579	1.546	1.538	0.434	0.465	0.236	0.228	1.155	1.151	0.291	0.29	0.194	0.198	1.47	1.473	0.206	0.218	0.227	0.234	0.495	0.513	0.179	0.178	0.199	0.199	0.187	0.187	0.211	0.224	0.185	0.182	0.178	0.18	0.185	0.188	0.179	0.184
46.0008	1.57	1.615	1.574	1.586	1.554	1.539	0.437	0.471	0.235	0.229	1.161	1.163	0.294	0.292	0.194	0.198	1.471	1.484	0.205	0.218	0.228	0.235	0.499	0.518	0.18	0.177	0.2	0.201	0.187	0.188	0.212	0.224	0.185	0.183	0.178	0.181	0.185	0.187	0.179	0.184
46.5019	1.576	1.609	1.57	1.584	1.55	1.552	0.441	0.474	0.236	0.229	1.172	1.169	0.297	0.295	0.194	0.198	1.479	1.484	0.204	0.218	0.228	0.235	0.504	0.524	0.179	0.177	0.199	0.201	0.186	0.188	0.212	0.225	0.185	0.183	0.177	0.18	0.185	0.186	0.179	0.184
47.0006	1.572	1.615	1.579	1.582	1.562	1.549	0.446	0.481	0.236	0.229	1.183	1.178	0.299	0.297	0.194	0.198	1.484	1.496	0.206	0.218	0.228	0.236	0.507	0.53	0.179	0.177	0.199	0.202	0.187	0.189	0.215	0.226	0.185	0.182	0.177	0.181	0.185	0.187	0.179	0.184
47.5008	1.571	1.607	1.577	1.579	1.567	1.556	0.451	0.485	0.236	0.229	1.19	1.187	0.302	0.3	0.194	0.199	1.49	1.493	0.205	0.218	0.229	0.236	0.512	0.535	0.18	0.178	0.2	0.204	0.186	0.189	0.215	0.227	0.184	0.183	0.177	0.18	0.185	0.186	0.179	0.184
48.0019	1.571	1.613	1.574	1.581	1.566	1.558	0.455	0.491	0.239	0.229	1.202	1.2	0.304	0.302	0.195	0.199	1.488	1.5	0.205	0.219	0.229	0.237	0.517	0.541	0.18	0.177	0.199	0.203	0.186	0.189	0.213	0.227	0.185	0.182	0.177	0.181	0.184	0.186	0.179	0.183
48.5008	1.576	1.604	1.576	1.577	1.575	1.562	0.459	0.496	0.238	0.23	1.21	1.206	0.307	0.305	0.195	0.2	1.498	1.503	0.206	0.219	0.229	0.237	0.522	0.545	0.179	0.177	0.201	0.204	0.186	0.187	0.216	0.228	0.184	0.182	0.177	0.18	0.184	0.185	0.179	0.183
49.0008	1.57	1.607	1.577	1.583	1.574	1.567	0.464	0.502	0.24	0.231	1.221	1.214	0.309	0.307	0.195	0.199	1.501	1.509	0.207	0.219	0.229	0.237	0.526	0.549	0.179	0.176	0.201	0.204	0.185	0.188	0.214	0.229	0.185	0.182	0.177	0.18	0.184	0.185	0.178	0.183
49.5019	1.572	1.609	1.576	1.586	1.58	1.57	0.469	0.507	0.24	0.232	1.228	1.226	0.313	0.311	0.196	0.2	1.507	1.51	0.207	0.22	0.231	0.238	0.531	0.557	0.179	0.177	0.202	0.205	0.186	0.187	0.218	0.23	0.185	0.182	0.177	0.18	0.185	0.185	0.179	0.183
50.0008	1.575	1.611	1.58	1.581	1.582	1.573	0.473	0.513	0.241	0.232	1.236	1.235	0.316	0.314	0.196	0.2	1.508	1.515	0.208	0.221	0.231	0.239	0.536	0.562	0.18	0.177	0.202	0.206	0.186	0.189	0.217	0.231	0.185	0.182	0.177	0.181	0.185	0.185	0.179	0.184
50.5008	1.571	1.612	1.584	1.583	1.586	1.576	0.479	0.519	0.24	0.232	1.248	1.246	0.319	0.317	0.196	0.201	1.512	1.519	0.209	0.222	0.233	0.241	0.54	0.566	0.18	0.178	0.202	0.205	0.187	0.19	0.221	0.232	0.185	0.183	0.178	0.181	0.186	0.184	0.179	0.184
51.0019	1.574	1.612	1.584	1.586	1.585	1.577	0.484	0.524	0.241	0.233	1.255	1.251	0.322	0.32	0.196	0.201	1.519	1.523	0.21	0.223	0.233	0.241	0.546	0.575	0.18	0.178	0.202	0.208	0.187	0.19	0.221	0.234	0.186	0.183	0.179	0.181	0.186	0.185	0.18	0.185
51.5006	1.573	1.616	1.584	1.583	1.59	1.578	0.49	0.531	0.243	0.234	1.264	1.258	0.326	0.323	0.197	0.202	1.522	1.534	0.21	0.223	0.234	0.243	0.551	0.581	0.181	0.179	0.203	0.206	0.188	0.19	0.221	0.234	0.186	0.184	0.179	0.182	0.186	0.184	0.181	0.186
52.0008	1.573	1.611	1.583	1.589	1.59	1.587	0.496	0.539	0.245	0.235	1.27	1.269	0.329	0.327	0.197	0.203	1.523	1.537	0.211	0.224	0.235	0.244	0.557	0.587	0.181	0.179	0.204	0.207	0.188	0.189	0.219	0.236	0.187	0.184	0.179	0.183	0.187	0.185	0.181	0.186
52.5019	1.571	1.616	1.59	1.589	1.594	1.591	0.502	0.544	0.244	0.236	1.283	1.276	0.334	0.331	0.198	0.204	1.53	1.538	0.211	0.225	0.237	0.245	0.561	0.593	0.181	0.179	0.204	0.207	0.189	0.19	0.224	0.236	0.188	0.185	0.18	0.183	0.187	0.185	0.181	0.186
53.0006	1.578	1.618	1.576	1.583	1.598	1.588	0.508	0.552	0.246	0.237	1.287	1.28	0.337	0.334	0.199	0.204	1.532	1.541	0.212	0.225	0.237	0.246	0.566	0.599	0.182	0.179	0.204	0.208	0.189	0.19	0.222	0.238	0.188	0.185	0.18	0.183	0.188	0.185	0.181	0.187
53.5008	1.575	1.613	1.583	1.589	1.599	1.585	0.514	0.559	0.245	0.237	1.297	1.291	0.341	0.337	0.2	0.206	1.537	1.544	0.212	0.226	0.239	0.247	0.571	0.605	0.182	0.18	0.205	0.208	0.19	0.191	0.224	0.24	0.189	0.185	0.181	0.184	0.188	0.186	0.183	0.187
54.0019	1.581	1.611	1.58	1.594	1.593	1.59	0.521	0.568	0.246	0.238	1.304	1.298	0.344	0.34	0.2	0.206	1.543	1.547	0.213	0.227	0.239	0.248	0.576	0.611	0.183	0.18	0.204	0.208	0.19	0.191	0.224	0.242	0.189	0.186	0.18	0.184	0.189	0.186	0.183	0.188
54.5008	1.579	1.613	1.592	1.592	1.596	1.583	0.526	0.573	0.247	0.238	1.313	1.309	0.347	0.344	0.201	0.207	1.549	1.555	0.214	0.228	0.239	0.249	0.583	0.617	0.184	0.181	0.205	0.209	0.19	0.19	0.227	0.241	0.189	0.186	0.181	0.185	0.189	0.186	0.183	0.187
55.0008	1.568	1.614	1.591	1.589	1.591	1.589	0.534	0.583	0.248	0.239	1.317	1.314	0.35	0.347	0.2	0.206	1.546	1.558	0.216	0.228	0.241	0.25	0.587	0.624	0.184	0.181	0.205	0.21	0.19	0.193	0.227	0.245	0.189	0.187	0.181	0.185	0.189	0.188	0.183	0.188
55.5019	1.571	1.611	1.587	1.59	1.6	1.59	0.54	0.588	0.249	0.239	1.324	1.322	0.353	0.35	0.201	0.207	1.552	1.558	0.214	0.228	0.241	0.25	0.59	0.63	0.183	0.181	0.206	0.212	0.19	0.191	0.228	0.246	0.189	0.186	0.182	0.185	0.189	0.187	0.183	0.188
56.0006	1.573	1.616	1.585	1.593	1.594	1.587	0.546	0.596	0.25	0.24	1.331	1.328	0.357	0.353	0.201	0.208	1.552	1.561	0.215	0.229	0.242	0.252	0.599	0.635	0.184	0.181	0.207	0.211	0.191	0.192	0.232	0.247	0.19	0.187	0.182	0.185	0.189	0.188	0.184	0.189
56.5008	1.575	1.619	1.587	1.594	1.599	1.585	0.552	0.604	0.25	0.241	1.336	1.334	0.36	0.357	0.202	0.208	1.552	1.564	0.216	0.23	0.243	0.252	0.601	0.642	0.184	0.182	0.206	0.211	0.191	0.193	0.231	0.248	0.19	0.187	0.182	0.185	0.189	0.188	0.184	0.189
57.0019	1.57	1.617	1.591	1.59	1.597	1.584	0.559	0.612	0.25	0.241	1.346	1.346	0.364	0.36	0.202	0.208	1.56	1.569	0.221	0.232	0.245	0.254	0.61	0.65	0.185	0.182	0.208	0.213	0.191	0.192	0.23	0.248	0.19	0.187	0.182	0.186	0.189	0.19	0.184	0.189
57.5006	1.57	1.61	1.585	1.592	1.601	1.589	0.567	0.62	0.25	0.241	1.354	1.349	0.367	0.363	0.202	0.208	1.563	1.573	0.216	0.23	0.244	0.254	0.612	0.653	0.184	0.182	0.208	0.213	0.192	0.192	0.232	0.25	0.19	0.185	0.182	0.185	0.19	0.188	0.184	0.189
58.0008	1.577	1.613	1.594	1.596	1.594	1.592	0.573	0.627	0.251	0.241	1.359	1.353	0.37	0.366	0.202	0.209	1.566	1.572	0.217	0.232	0.245	0.255	0.615	0.657	0.184	0.182	0.207	0.212	0.192	0.193	0.232	0.251	0.191	0.188	0.183	0.186	0.19	0.189	0.185	0.19
58.5019	1.572	1.613	1.589	1.597	1.595	1.59	0.581	0.636	0.252	0.242	1.365	1.361	0.375	0.37	0.204	0.209	1.574	1.575	0.218	0.232	0.245	0.256	0.623	0.664	0.185	0.182	0.207	0.212	0.193	0.192	0.237	0.253	0.191	0.188	0.183	0.186	0.19	0.19	0.185	0.19
59.0008	1.574	1.614	1.59	1.598	1.595	1.593	0.588	0.644	0.252	0.244	1.367	1.37	0.378	0.374	0.204	0.21	1.57	1.577	0.219	0.233	0.247	0.257	0.63	0.672	0.186	0.183	0.208	0.213	0.194	0.193	0.238	0.255	0.192	0.189	0.183	0.187	0.191	0.19	0.186	0.191
59.5008	1.58	1.617	1.596	1.593	1.592	1.589	0.597	0.654	0.254	0.244	1.379	1.376	0.381	0.377	0.205	0.211	1.573	1.582	0.22	0.234	0.248	0.258	0.634	0.679	0.187	0.184	0.209	0.214	0.194	0.193	0.236	0.257	0.192	0.189	0.184	0.187	0.191	0.192	0.187	0.191
60.0019	1.573	1.615	1.59	1.602	1.6	1.585	0.604	0.661	0.255	0.245	1.385	1.379	0.386	0.382	0.206	0.211	1.576	1.582	0.223	0.236	0.25	0.26	0.642	0.687	0.188	0.184	0.208	0.214	0.194	0.193	0.24	0.257	0.193	0.19	0.184	0.189	0.192	0.194	0.187	0.192
60.5008	1.57	1.618	1.594	1.596	1.599	1.595	0.609	0.67	0.255	0.246	1.387	1.386	0.39	0.386	0.206	0.212	1.578	1.581	0.221	0.235	0.249	0.26	0.645	0.689	0.187	0.184	0.208	0.214	0.195	0.193	0.238	0.26	0.193	0.19	0.185	0.188	0.193	0.192	0.187	0.192
61.0008	1.576	1.617	1.59	1.595	1.598	1.592	0.617	0.679	0.256	0.246	1.393	1.388	0.393	0.39	0.206	0.212	1.584	1.591	0.221	0.236	0.25	0.261	0.649	0.697	0.187	0.184	0.209	0.214	0.195	0.194	0.242	0.261	0.193	0.19	0.185	0.188	0.193	0.194	0.187	0.192
61.5019	1.572	1.617	1.593	1.6	1.597	1.59	0.626	0.687	0.257	0.247	1.4	1.395	0.396	0.392	0.207	0.213	1.582	1.59	0.222	0.237	0.251	0.262	0.656	0.703	0.188	0.185	0.209	0.214	0.196	0.193	0.241	0.264	0.193	0.19	0.185	0.189	0.193	0.194	0.188	0.193
62.0006	1.577	1.619	1.593	1.598	1.601	1.59	0.633	0.695	0.257	0.247	1.408	1.401	0.4	0.397	0.207	0.213	1.586	1.586	0.222	0.237	0.251	0.263	0.659	0.708	0.188	0.185	0.209	0.215	0.196	0.194	0.242	0.265	0.193	0.191	0.185	0.189	0.193	0.194	0.188	0.193
62.5008	1.576	1.615	1.602	1.594	1.597	1.594	0.641	0.705	0.258	0.247	1.41	1.404	0.404	0.4	0.207	0.213	1.584	1.598	0.223	0.237	0.253	0.263	0.667	0.716	0.188	0.184	0.209	0.215	0.196	0.194	0.245	0.267	0.193	0.19	0.185	0.189	0.193	0.194	0.188	0.193
63.0006	1.579	1.621	1.597	1.6	1.601	1.594	0.649	0.715	0.259	0.248	1.414	1.409	0.408	0.404	0.208	0.214	1.594	1.595	0.224	0.239	0.253	0.265	0.672	0.721	0.188	0.185	0.21	0.217	0.197	0.196	0.244	0.268	0.194	0.191	0.185	0.189	0.194	0.195	0.188	0.193
63.5006	1.572	1.615	1.593	1.597	1.594	1.583	0.658	0.722	0.259	0.249	1.426	1.419	0.412	0.408	0.208	0.214	1.593	1.6	0.225	0.239	0.254	0.266	0.678	0.728	0.188	0.185	0.21	0.217	0.197	0.196	0.248	0.27	0.195	0.191	0.186	0.189	0.194	0.195	0.189	0.194
64.0008	1.574	1.619	1.6	1.605	1.6	1.59	0.667	0.735	0.259	0.25	1.426	1.424	0.417	0.412	0.209	0.215	1.594	1.592	0.227	0.239	0.255	0.267	0.683	0.734	0.188	0.186	0.21	0.218	0.197	0.196	0.249	0.273	0.194	0.192	0.186	0.19	0.194	0.196	0.189	0.195
64.5008	1.569	1.62	1.594	1.597	1.599	1.594	0.674	0.742	0.261	0.25	1.428	1.424	0.419	0.415	0.209	0.215	1.589	1.594	0.225	0.24	0.256	0.267	0.686	0.741	0.188	0.186	0.21	0.217	0.197	0.195	0.248	0.275	0.195	0.192	0.186	0.19	0.195	0.196	0.189	0.194
65.0006	1.569	1.621	1.602	1.605	1.599	1.587	0.685	0.754	0.262	0.25	1.433	1.431	0.423	0.419	0.209	0.216	1.592	1.599	0.225	0.24	0.255	0.268	0.692	0.745	0.189	0.186	0.211	0.217	0.197	0.197	0.254	0.276	0.195	0.192	0.187	0.19	0.195	0.196	0.189	0.195
65.5006	1.574	1.618	1.599	1.604	1.597	1.597	0.691	0.762	0.261	0.251	1.434	1.434	0.429	0.423	0.21	0.216	1.597	1.597	0.226	0.241	0.256	0.269	0.696	0.751	0.189	0.186	0.21	0.217	0.198	0.196	0.253	0.279	0.195	0.192	0.187	0.19	0.195	0.196	0.189	0.195
66.0006	1.577	1.625	1.606	1.602	1.594	1.587	0.7	0.772	0.263	0.252	1.442	1.442	0.433	0.429	0.211	0.216	1.593	1.598	0.231	0.243	0.258	0.271	0.703	0.758	0.19	0.187	0.21	0.217	0.198	0.197	0.257	0.28	0.196	0.193	0.187	0.191	0.195	0.198	0.19	0.195
66.5006	1.574	1.627	1.604	1.619	1.597	1.592	0.707	0.779	0.262	0.251	1.446	1.45	0.436	0.43	0.21	0.217	1.593	1.597	0.228	0.242	0.258	0.27	0.706	0.762	0.189	0.187	0.212	0.22	0.198	0.197	0.259	0.281	0.196	0.193	0.187	0.191	0.196	0.198	0.19	0.195
67.0006	1.575	1.625	1.597	1.611	1.603	1.598	0.716	0.788	0.263	0.252	1.451	1.451	0.439	0.435	0.211	0.217	1.594	1.6	0.228	0.243	0.259	0.271	0.712	0.769	0.19	0.187	0.214	0.222	0.199	0.197	0.261	0.283	0.196	0.193	0.187	0.191	0.196	0.198	0.19	0.196
67.5006	1.578	1.621	1.599	1.61	1.601	1.599	0.726	0.799	0.265	0.254	1.459	1.452	0.445	0.438	0.211	0.218	1.594	1.59	0.228	0.243	0.259	0.273	0.719	0.775	0.19	0.187	0.214	0.223	0.2	0.196	0.258	0.286	0.197	0.193	0.188	0.191	0.196	0.198	0.191	0.196
68.0006	1.58	1.626	1.603	1.61	1.603	1.594	0.734	0.807	0.264	0.253	1.461	1.454	0.449	0.442	0.211	0.217	1.596	1.595	0.228	0.243	0.26	0.273	0.722	0.78	0.189	0.187	0.216	0.223	0.199	0.197	0.263	0.288	0.196	0.193	0.188	0.191	0.196	0.198	0.19	0.196
68.5008	1.577	1.626	1.605	1.608	1.595	1.597	0.742	0.816	0.264	0.254	1.459	1.458	0.452	0.445	0.212	0.219	1.597	1.604	0.23	0.244	0.261	0.274	0.726	0.787	0.19	0.187	0.218	0.222	0.2	0.198	0.262	0.29	0.197	0.194	0.188	0.192	0.197	0.199	0.191	0.196
69.0006	1.575	1.625	1.603	1.614	1.595	1.591	0.752	0.825	0.266	0.254	1.47	1.47	0.456	0.449	0.212	0.219	1.6	1.6	0.23	0.245	0.262	0.275	0.733	0.793	0.191	0.187	0.217	0.226	0.2	0.198	0.264	0.293	0.197	0.194	0.189	0.192	0.197	0.199	0.191	0.197
69.5008	1.567	1.624	1.601	1.61	1.601	1.597	0.76	0.837	0.265	0.254	1.476	1.469	0.459	0.454	0.212	0.218	1.597	1.601	0.231	0.245	0.261	0.275	0.737	0.797	0.19	0.187	0.217	0.224	0.2	0.197	0.266	0.296	0.197	0.193	0.188	0.192	0.196	0.199	0.191	0.197
70.0006	1.574	1.626	1.605	1.61	1.597	1.596	0.769	0.845	0.266	0.254	1.473	1.469	0.464	0.456	0.212	0.219	1.599	1.598	0.231	0.246	0.262	0.277	0.743	0.804	0.191	0.188	0.217	0.224	0.2	0.198	0.268	0.297	0.197	0.194	0.188	0.192	0.197	0.199	0.191	0.197
70.5008	1.575	1.622	1.603	1.61	1.601	1.595	0.779	0.854	0.266	0.255	1.48	1.475	0.469	0.462	0.213	0.22	1.598	1.598	0.231	0.246	0.263	0.277	0.747	0.81	0.191	0.188	0.218	0.226	0.2	0.197	0.27	0.298	0.198	0.195	0.189	0.193	0.198	0.2	0.191	0.197
71.0006	1.578	1.62	1.604	1.608	1.601	1.594	0.786	0.864	0.266	0.256	1.483	1.481	0.473	0.467	0.213	0.22	1.601	1.598	0.232	0.247	0.264	0.278	0.751	0.816	0.191	0.188	0.219	0.227	0.201	0.2	0.273	0.301	0.198	0.194	0.189	0.193	0.198	0.2	0.192	0.198
71.5006	1.576	1.627	1.603	1.615	1.6	1.597	0.796	0.873	0.267	0.257	1.491	1.478	0.478	0.471	0.213	0.22	1.599	1.6	0.232	0.247	0.264	0.28	0.757	0.824	0.191	0.188	0.219	0.228	0.201	0.2	0.273	0.303	0.198	0.195	0.189	0.193	0.198	0.2	0.192	0.197
72.0006	1.576	1.623	1.609	1.614	1.598	1.594	0.805	0.883	0.268	0.257	1.488	1.487	0.482	0.474	0.214	0.221	1.608	1.599	0.234	0.248	0.266	0.28	0.763	0.828	0.191	0.189	0.219	0.228	0.201	0.199	0.276	0.306	0.198	0.195	0.189	0.193	0.198	0.201	0.192	0.198

## Sheet: 7
Time (h)	Methionine		Hydroxymethane sulfonate		Ethanesulfonate		Propanesulfonate		Butanesulfonate		Heptanesulfonate		L-cysteic acid		Taurine		Isethionate		Choline sulfate		Sulfoacetic acid		Sulfite		Sulfate 0.2mM		Sulfate 40mM		W/o sulfur		Methanesulfonate		p-toluene sulfonate		Benzene sulfonate		Sulfanilic acid		Sinigrin
0	0.105	0.106	0.106	0.105	0.107	0.105	0.109	0.107	0.11	0.108	0.108	0.103	0.106	0.105	0.106	0.106	0.107	0.109	0.107	0.109	0.107	0.107	0.105	0.106	0.105	0.105	0.105	0.108	0.1	0.104	0.107	0.107	0.107	0.105	0.105	0.105	0.105	0.106	0.105	0.105
0.5008	0.107	0.104	0.107	0.108	0.109	0.107	0.111	0.112	0.112	0.108	0.108	0.106	0.105	0.105	0.106	0.108	0.109	0.112	0.113	0.108	0.107	0.106	0.104	0.106	0.107	0.106	0.109	0.106	0.098	0.106	0.109	0.108	0.107	0.106	0.105	0.106	0.107	0.109	0.107	0.104
1.0019	0.111	0.108	0.109	0.109	0.111	0.11	0.114	0.116	0.116	0.111	0.112	0.109	0.107	0.107	0.107	0.109	0.113	0.114	0.115	0.111	0.11	0.11	0.11	0.11	0.108	0.108	0.111	0.11	0.1	0.108	0.111	0.11	0.11	0.11	0.109	0.107	0.109	0.112	0.11	0.106
1.5006	0.123	0.114	0.114	0.114	0.117	0.116	0.122	0.122	0.125	0.116	0.116	0.112	0.113	0.113	0.114	0.117	0.117	0.12	0.122	0.117	0.115	0.115	0.114	0.113	0.114	0.114	0.116	0.116	0.103	0.111	0.117	0.115	0.117	0.114	0.113	0.113	0.115	0.117	0.117	0.112
2.0008	0.139	0.126	0.117	0.118	0.121	0.121	0.128	0.129	0.13	0.121	0.122	0.117	0.118	0.118	0.119	0.122	0.123	0.124	0.13	0.123	0.121	0.12	0.118	0.116	0.119	0.119	0.122	0.121	0.107	0.115	0.123	0.121	0.121	0.119	0.118	0.118	0.12	0.122	0.122	0.118
2.5008	0.148	0.138	0.12	0.121	0.125	0.125	0.131	0.132	0.134	0.125	0.125	0.121	0.123	0.122	0.124	0.128	0.127	0.127	0.135	0.127	0.125	0.124	0.122	0.12	0.122	0.123	0.127	0.126	0.112	0.12	0.126	0.125	0.125	0.123	0.123	0.123	0.125	0.127	0.125	0.123
3.0019	0.166	0.156	0.126	0.128	0.131	0.131	0.137	0.138	0.141	0.132	0.131	0.126	0.128	0.128	0.129	0.133	0.132	0.133	0.145	0.133	0.131	0.129	0.128	0.127	0.127	0.128	0.133	0.132	0.115	0.124	0.131	0.13	0.131	0.128	0.128	0.128	0.131	0.132	0.13	0.128
3.5006	0.189	0.177	0.134	0.136	0.136	0.135	0.143	0.144	0.146	0.138	0.138	0.133	0.131	0.131	0.131	0.136	0.137	0.137	0.148	0.137	0.135	0.133	0.136	0.135	0.13	0.131	0.138	0.136	0.119	0.127	0.135	0.134	0.134	0.131	0.131	0.132	0.134	0.136	0.134	0.131
4.0006	0.212	0.198	0.144	0.146	0.14	0.14	0.147	0.148	0.151	0.143	0.145	0.139	0.134	0.134	0.135	0.139	0.142	0.143	0.153	0.139	0.138	0.136	0.145	0.144	0.133	0.134	0.141	0.14	0.121	0.131	0.138	0.137	0.137	0.134	0.134	0.135	0.137	0.138	0.136	0.134
4.5019	0.237	0.224	0.156	0.157	0.147	0.146	0.151	0.152	0.159	0.149	0.153	0.148	0.137	0.137	0.138	0.142	0.148	0.149	0.153	0.143	0.14	0.139	0.157	0.155	0.136	0.138	0.146	0.146	0.123	0.134	0.14	0.139	0.14	0.137	0.138	0.138	0.14	0.141	0.14	0.138
5.0006	0.265	0.254	0.169	0.17	0.154	0.152	0.157	0.159	0.167	0.156	0.162	0.156	0.14	0.14	0.14	0.144	0.155	0.157	0.154	0.146	0.143	0.142	0.169	0.167	0.138	0.14	0.151	0.151	0.125	0.137	0.142	0.141	0.143	0.139	0.14	0.14	0.142	0.143	0.142	0.14
5.5008	0.302	0.29	0.183	0.185	0.162	0.16	0.163	0.167	0.176	0.165	0.172	0.166	0.143	0.143	0.142	0.146	0.163	0.167	0.159	0.148	0.145	0.144	0.184	0.182	0.141	0.142	0.158	0.157	0.128	0.14	0.145	0.144	0.145	0.141	0.142	0.142	0.144	0.145	0.144	0.142
6.0019	0.342	0.329	0.199	0.2	0.17	0.167	0.169	0.169	0.186	0.174	0.184	0.178	0.145	0.145	0.144	0.148	0.172	0.176	0.161	0.152	0.147	0.147	0.199	0.197	0.143	0.144	0.164	0.165	0.129	0.143	0.147	0.146	0.148	0.144	0.145	0.144	0.146	0.147	0.146	0.144
6.5008	0.395	0.377	0.215	0.217	0.179	0.177	0.178	0.179	0.198	0.185	0.198	0.191	0.148	0.148	0.147	0.151	0.183	0.186	0.164	0.155	0.15	0.15	0.216	0.214	0.145	0.147	0.172	0.173	0.131	0.145	0.15	0.149	0.15	0.146	0.147	0.146	0.149	0.15	0.149	0.146
7.0008	0.448	0.433	0.231	0.232	0.188	0.187	0.187	0.19	0.211	0.197	0.21	0.203	0.15	0.15	0.148	0.152	0.194	0.197	0.167	0.157	0.152	0.151	0.232	0.229	0.147	0.149	0.181	0.18	0.133	0.149	0.151	0.15	0.152	0.148	0.148	0.148	0.15	0.152	0.151	0.148
7.5019	0.511	0.494	0.251	0.251	0.2	0.199	0.198	0.2	0.225	0.21	0.225	0.217	0.154	0.154	0.152	0.155	0.207	0.21	0.171	0.161	0.155	0.155	0.25	0.249	0.151	0.152	0.191	0.19	0.134	0.153	0.155	0.154	0.155	0.151	0.152	0.151	0.153	0.154	0.155	0.15
8.0008	0.576	0.559	0.272	0.273	0.21	0.21	0.205	0.208	0.236	0.222	0.237	0.229	0.156	0.155	0.153	0.156	0.217	0.222	0.174	0.164	0.157	0.157	0.271	0.27	0.153	0.154	0.2	0.2	0.136	0.156	0.155	0.154	0.156	0.152	0.153	0.152	0.154	0.155	0.158	0.152
8.5008	0.649	0.632	0.297	0.298	0.221	0.22	0.214	0.217	0.247	0.233	0.247	0.24	0.157	0.157	0.155	0.158	0.228	0.237	0.181	0.166	0.159	0.158	0.295	0.295	0.154	0.156	0.21	0.21	0.138	0.158	0.156	0.159	0.158	0.154	0.155	0.153	0.156	0.157	0.16	0.154
9.0019	0.728	0.711	0.327	0.33	0.233	0.233	0.226	0.228	0.259	0.248	0.266	0.258	0.161	0.161	0.159	0.162	0.242	0.248	0.183	0.171	0.162	0.162	0.326	0.323	0.157	0.159	0.223	0.223	0.139	0.163	0.159	0.162	0.161	0.157	0.158	0.156	0.159	0.16	0.163	0.157
9.5006	0.801	0.785	0.357	0.359	0.242	0.242	0.234	0.236	0.268	0.259	0.281	0.272	0.161	0.161	0.159	0.162	0.251	0.256	0.183	0.172	0.163	0.162	0.356	0.35	0.158	0.16	0.232	0.231	0.141	0.167	0.159	0.16	0.162	0.157	0.158	0.157	0.159	0.16	0.163	0.157
10.0008	0.879	0.863	0.393	0.396	0.253	0.253	0.245	0.247	0.281	0.275	0.3	0.291	0.164	0.163	0.161	0.165	0.263	0.267	0.189	0.176	0.165	0.165	0.393	0.386	0.16	0.162	0.244	0.244	0.143	0.169	0.162	0.162	0.164	0.159	0.161	0.159	0.162	0.162	0.165	0.159
10.5019	0.951	0.938	0.43	0.432	0.265	0.265	0.254	0.256	0.296	0.289	0.321	0.311	0.165	0.164	0.162	0.166	0.277	0.28	0.192	0.178	0.168	0.167	0.427	0.418	0.161	0.163	0.254	0.254	0.144	0.172	0.164	0.164	0.165	0.161	0.162	0.16	0.163	0.167	0.167	0.16
11.0006	1.023	1.011	0.471	0.475	0.282	0.28	0.266	0.266	0.316	0.309	0.348	0.337	0.169	0.168	0.166	0.17	0.294	0.299	0.195	0.183	0.171	0.169	0.465	0.457	0.164	0.166	0.266	0.268	0.146	0.176	0.167	0.166	0.168	0.164	0.165	0.164	0.167	0.169	0.17	0.164
11.5008	1.088	1.075	0.515	0.518	0.297	0.293	0.275	0.276	0.339	0.328	0.372	0.362	0.171	0.17	0.168	0.172	0.31	0.316	0.198	0.185	0.173	0.172	0.507	0.498	0.166	0.168	0.276	0.281	0.147	0.18	0.168	0.168	0.17	0.166	0.167	0.165	0.168	0.172	0.172	0.166
12.0019	1.143	1.132	0.563	0.566	0.314	0.308	0.285	0.287	0.36	0.347	0.395	0.385	0.172	0.172	0.169	0.173	0.326	0.333	0.199	0.188	0.174	0.173	0.55	0.541	0.167	0.17	0.287	0.295	0.149	0.183	0.17	0.17	0.171	0.167	0.168	0.166	0.17	0.173	0.173	0.167
12.5008	1.193	1.182	0.615	0.618	0.332	0.326	0.297	0.299	0.385	0.372	0.423	0.412	0.175	0.174	0.171	0.175	0.348	0.355	0.203	0.19	0.176	0.174	0.599	0.589	0.169	0.172	0.302	0.311	0.151	0.187	0.173	0.173	0.173	0.169	0.169	0.168	0.172	0.175	0.175	0.169
13.0008	1.233	1.225	0.67	0.674	0.352	0.345	0.31	0.315	0.411	0.397	0.45	0.438	0.176	0.175	0.173	0.177	0.369	0.375	0.204	0.194	0.178	0.177	0.648	0.64	0.17	0.173	0.319	0.328	0.153	0.191	0.173	0.173	0.175	0.17	0.171	0.169	0.173	0.177	0.176	0.17
13.5019	1.266	1.259	0.728	0.731	0.371	0.365	0.323	0.327	0.437	0.423	0.48	0.467	0.177	0.176	0.173	0.178	0.39	0.397	0.207	0.197	0.178	0.176	0.699	0.69	0.17	0.173	0.336	0.345	0.154	0.192	0.175	0.175	0.175	0.17	0.171	0.169	0.173	0.177	0.176	0.17
14.0006	1.296	1.292	0.787	0.791	0.395	0.388	0.341	0.344	0.469	0.455	0.515	0.501	0.18	0.179	0.176	0.18	0.416	0.423	0.211	0.201	0.181	0.18	0.753	0.746	0.173	0.177	0.359	0.372	0.155	0.197	0.177	0.177	0.178	0.172	0.174	0.172	0.175	0.179	0.179	0.174
14.5008	1.319	1.318	0.843	0.847	0.417	0.41	0.356	0.361	0.501	0.485	0.548	0.535	0.181	0.18	0.177	0.181	0.439	0.447	0.214	0.203	0.181	0.18	0.807	0.799	0.173	0.177	0.383	0.395	0.157	0.2	0.178	0.178	0.178	0.173	0.174	0.172	0.175	0.179	0.18	0.174
15.0019	1.342	1.339	0.901	0.905	0.442	0.434	0.375	0.38	0.534	0.519	0.583	0.57	0.182	0.181	0.178	0.182	0.463	0.474	0.216	0.206	0.183	0.182	0.859	0.851	0.175	0.178	0.41	0.422	0.159	0.202	0.179	0.18	0.179	0.174	0.176	0.173	0.177	0.18	0.181	0.175
15.5006	1.364	1.362	0.953	0.958	0.468	0.461	0.394	0.4	0.571	0.555	0.62	0.607	0.184	0.183	0.18	0.184	0.492	0.502	0.219	0.207	0.184	0.183	0.909	0.902	0.176	0.18	0.437	0.451	0.16	0.205	0.181	0.181	0.18	0.175	0.176	0.174	0.177	0.181	0.183	0.176
16.0008	1.382	1.384	1.007	1.01	0.498	0.491	0.416	0.421	0.61	0.593	0.659	0.645	0.186	0.185	0.182	0.186	0.521	0.534	0.222	0.212	0.186	0.184	0.958	0.949	0.177	0.182	0.47	0.485	0.16	0.206	0.183	0.183	0.182	0.177	0.178	0.176	0.179	0.183	0.184	0.178
16.5019	1.402	1.401	1.057	1.062	0.532	0.523	0.439	0.444	0.654	0.635	0.702	0.686	0.189	0.188	0.184	0.189	0.554	0.566	0.226	0.215	0.189	0.187	1.001	0.992	0.179	0.183	0.507	0.522	0.162	0.21	0.185	0.185	0.184	0.179	0.18	0.177	0.181	0.185	0.186	0.18
17.0008	1.414	1.416	1.106	1.111	0.564	0.554	0.461	0.468	0.695	0.674	0.74	0.726	0.189	0.187	0.185	0.189	0.585	0.598	0.228	0.216	0.188	0.187	1.039	1.028	0.179	0.184	0.544	0.56	0.163	0.21	0.185	0.187	0.184	0.178	0.179	0.177	0.181	0.184	0.186	0.179
17.5008	1.432	1.433	1.153	1.158	0.602	0.591	0.489	0.495	0.739	0.719	0.784	0.769	0.192	0.191	0.188	0.192	0.622	0.635	0.232	0.221	0.191	0.19	1.078	1.069	0.182	0.186	0.589	0.606	0.165	0.216	0.188	0.19	0.186	0.18	0.181	0.179	0.183	0.187	0.189	0.182
18.0019	1.448	1.446	1.2	1.205	0.64	0.63	0.517	0.524	0.784	0.764	0.824	0.811	0.193	0.192	0.189	0.193	0.658	0.672	0.234	0.224	0.192	0.191	1.111	1.103	0.183	0.187	0.636	0.654	0.165	0.218	0.189	0.19	0.187	0.181	0.182	0.18	0.183	0.187	0.19	0.183
18.5008	1.46	1.459	1.241	1.246	0.681	0.67	0.548	0.555	0.83	0.807	0.869	0.853	0.195	0.194	0.19	0.195	0.694	0.708	0.236	0.226	0.193	0.192	1.143	1.136	0.183	0.188	0.687	0.707	0.167	0.219	0.191	0.19	0.188	0.182	0.182	0.181	0.185	0.189	0.19	0.184
19.0008	1.465	1.469	1.276	1.281	0.721	0.709	0.58	0.586	0.874	0.849	0.907	0.893	0.196	0.194	0.191	0.195	0.731	0.748	0.24	0.23	0.194	0.193	1.17	1.166	0.183	0.188	0.74	0.759	0.167	0.222	0.194	0.19	0.188	0.182	0.183	0.182	0.185	0.189	0.191	0.185
19.5019	1.48	1.483	1.314	1.318	0.763	0.752	0.616	0.623	0.917	0.894	0.949	0.935	0.198	0.196	0.193	0.197	0.769	0.786	0.243	0.234	0.195	0.194	1.201	1.197	0.185	0.19	0.798	0.818	0.168	0.221	0.194	0.192	0.189	0.183	0.185	0.183	0.186	0.19	0.192	0.187
20.0006	1.49	1.493	1.345	1.351	0.809	0.797	0.656	0.664	0.962	0.938	0.989	0.978	0.201	0.199	0.196	0.2	0.809	0.825	0.248	0.237	0.198	0.197	1.236	1.228	0.187	0.193	0.86	0.88	0.169	0.226	0.196	0.194	0.192	0.186	0.187	0.185	0.189	0.193	0.195	0.188
20.5008	1.5	1.502	1.373	1.378	0.851	0.837	0.695	0.704	1.001	0.978	1.026	1.014	0.202	0.201	0.197	0.202	0.844	0.862	0.249	0.239	0.198	0.197	1.263	1.256	0.187	0.192	0.918	0.938	0.17	0.227	0.197	0.194	0.191	0.185	0.186	0.184	0.188	0.192	0.195	0.188
21.0019	1.507	1.509	1.396	1.403	0.89	0.878	0.736	0.746	1.04	1.015	1.06	1.047	0.203	0.201	0.197	0.202	0.88	0.899	0.255	0.243	0.199	0.198	1.29	1.283	0.187	0.193	0.976	0.995	0.17	0.228	0.195	0.194	0.192	0.186	0.187	0.185	0.189	0.193	0.195	0.188
21.5006	1.513	1.519	1.422	1.427	0.932	0.921	0.78	0.79	1.079	1.053	1.097	1.083	0.206	0.204	0.199	0.205	0.917	0.935	0.254	0.246	0.201	0.2	1.317	1.31	0.189	0.195	1.036	1.055	0.172	0.232	0.197	0.198	0.193	0.187	0.188	0.187	0.19	0.195	0.197	0.19
22.0008	1.522	1.527	1.444	1.448	0.971	0.96	0.823	0.834	1.114	1.089	1.127	1.116	0.208	0.206	0.201	0.207	0.951	0.972	0.26	0.25	0.201	0.2	1.34	1.332	0.19	0.196	1.093	1.11	0.172	0.233	0.198	0.198	0.193	0.188	0.189	0.187	0.19	0.194	0.198	0.191
22.5019	1.532	1.536	1.464	1.471	1.01	0.998	0.867	0.879	1.146	1.122	1.157	1.147	0.209	0.207	0.202	0.208	0.985	1.002	0.264	0.251	0.203	0.201	1.364	1.357	0.191	0.197	1.147	1.164	0.173	0.234	0.2	0.199	0.194	0.188	0.19	0.188	0.192	0.196	0.199	0.192
23.0008	1.534	1.543	1.481	1.488	1.047	1.035	0.909	0.921	1.177	1.152	1.187	1.176	0.212	0.209	0.204	0.209	1.018	1.033	0.267	0.255	0.204	0.203	1.383	1.378	0.191	0.197	1.196	1.213	0.174	0.236	0.201	0.203	0.196	0.189	0.191	0.189	0.193	0.197	0.199	0.193
23.5008	1.538	1.546	1.496	1.503	1.079	1.069	0.951	0.962	1.206	1.184	1.215	1.204	0.213	0.21	0.204	0.211	1.047	1.062	0.272	0.258	0.204	0.203	1.405	1.398	0.193	0.199	1.246	1.261	0.174	0.237	0.201	0.202	0.196	0.19	0.192	0.19	0.194	0.198	0.201	0.194
24.0019	1.549	1.552	1.515	1.521	1.112	1.102	0.989	1	1.237	1.212	1.241	1.229	0.215	0.212	0.207	0.212	1.076	1.092	0.273	0.26	0.206	0.205	1.423	1.415	0.194	0.199	1.292	1.305	0.175	0.238	0.203	0.209	0.198	0.191	0.193	0.191	0.195	0.2	0.202	0.195
24.5006	1.551	1.556	1.53	1.534	1.142	1.132	1.027	1.039	1.261	1.238	1.265	1.257	0.217	0.214	0.208	0.213	1.104	1.119	0.283	0.264	0.206	0.205	1.441	1.432	0.194	0.2	1.333	1.346	0.176	0.24	0.204	0.207	0.198	0.192	0.193	0.191	0.196	0.2	0.203	0.195
25.0008	1.557	1.564	1.541	1.548	1.172	1.161	1.063	1.075	1.287	1.263	1.291	1.28	0.219	0.216	0.209	0.215	1.129	1.144	0.281	0.266	0.208	0.206	1.458	1.451	0.196	0.202	1.37	1.383	0.176	0.244	0.206	0.206	0.199	0.193	0.194	0.192	0.196	0.201	0.204	0.197
25.5019	1.554	1.564	1.553	1.558	1.198	1.188	1.096	1.11	1.309	1.289	1.313	1.302	0.22	0.218	0.21	0.215	1.155	1.167	0.283	0.269	0.208	0.207	1.472	1.466	0.196	0.202	1.403	1.417	0.178	0.244	0.206	0.207	0.199	0.193	0.194	0.192	0.196	0.201	0.204	0.197
26.0006	1.558	1.563	1.562	1.568	1.224	1.214	1.13	1.141	1.334	1.31	1.335	1.324	0.224	0.219	0.212	0.217	1.179	1.191	0.288	0.272	0.209	0.208	1.487	1.478	0.198	0.204	1.435	1.445	0.178	0.245	0.208	0.208	0.201	0.194	0.196	0.193	0.197	0.202	0.206	0.199
26.5008	1.557	1.567	1.57	1.575	1.248	1.239	1.159	1.172	1.353	1.334	1.356	1.345	0.225	0.221	0.213	0.219	1.201	1.212	0.291	0.275	0.21	0.209	1.501	1.494	0.198	0.204	1.463	1.477	0.179	0.249	0.209	0.209	0.2	0.193	0.195	0.193	0.197	0.202	0.206	0.199
27.0019	1.562	1.575	1.576	1.584	1.277	1.262	1.188	1.201	1.373	1.354	1.375	1.367	0.228	0.223	0.214	0.22	1.222	1.231	0.295	0.279	0.212	0.21	1.513	1.507	0.199	0.205	1.492	1.502	0.18	0.249	0.212	0.214	0.201	0.195	0.196	0.195	0.198	0.203	0.208	0.2
27.5008	1.567	1.572	1.579	1.585	1.294	1.285	1.215	1.227	1.39	1.371	1.392	1.381	0.23	0.224	0.215	0.221	1.242	1.253	0.296	0.281	0.212	0.211	1.524	1.517	0.199	0.206	1.518	1.528	0.18	0.251	0.212	0.213	0.202	0.195	0.197	0.195	0.199	0.204	0.208	0.201
28.0008	1.564	1.573	1.58	1.585	1.314	1.305	1.24	1.255	1.41	1.391	1.407	1.399	0.233	0.227	0.216	0.223	1.262	1.272	0.295	0.284	0.214	0.212	1.537	1.532	0.201	0.207	1.538	1.552	0.181	0.252	0.215	0.217	0.202	0.196	0.197	0.196	0.199	0.204	0.209	0.202
28.5019	1.571	1.576	1.583	1.591	1.335	1.328	1.266	1.28	1.428	1.409	1.425	1.417	0.236	0.23	0.219	0.226	1.283	1.292	0.303	0.289	0.216	0.214	1.55	1.544	0.203	0.21	1.563	1.572	0.182	0.256	0.216	0.218	0.205	0.199	0.2	0.198	0.202	0.207	0.211	0.204
29.0008	1.572	1.579	1.585	1.592	1.355	1.346	1.288	1.302	1.439	1.424	1.439	1.431	0.238	0.232	0.22	0.227	1.3	1.307	0.307	0.292	0.216	0.215	1.558	1.553	0.203	0.21	1.582	1.593	0.183	0.256	0.218	0.218	0.206	0.198	0.201	0.198	0.202	0.207	0.211	0.204
29.5008	1.571	1.576	1.583	1.589	1.369	1.362	1.309	1.322	1.455	1.436	1.453	1.445	0.239	0.232	0.22	0.227	1.316	1.322	0.313	0.294	0.216	0.215	1.564	1.561	0.203	0.21	1.596	1.608	0.183	0.257	0.216	0.218	0.205	0.198	0.2	0.198	0.202	0.206	0.212	0.204
30.0019	1.573	1.579	1.585	1.593	1.388	1.378	1.33	1.345	1.47	1.452	1.468	1.457	0.244	0.236	0.222	0.23	1.335	1.341	0.315	0.299	0.218	0.217	1.578	1.574	0.205	0.212	1.602	1.619	0.184	0.261	0.219	0.224	0.207	0.2	0.202	0.2	0.203	0.21	0.213	0.206
30.5006	1.567	1.581	1.584	1.593	1.402	1.395	1.35	1.363	1.482	1.466	1.477	1.469	0.246	0.237	0.223	0.231	1.35	1.356	0.318	0.301	0.219	0.218	1.586	1.581	0.206	0.212	1.617	1.623	0.184	0.258	0.222	0.223	0.207	0.201	0.202	0.2	0.204	0.21	0.214	0.206
31.0008	1.563	1.579	1.591	1.597	1.417	1.41	1.369	1.38	1.494	1.476	1.492	1.484	0.249	0.239	0.224	0.232	1.366	1.369	0.322	0.304	0.221	0.219	1.592	1.586	0.207	0.213	1.62	1.631	0.185	0.26	0.221	0.223	0.208	0.201	0.203	0.201	0.205	0.211	0.215	0.207
31.5019	1.575	1.581	1.589	1.597	1.432	1.425	1.384	1.397	1.507	1.485	1.497	1.492	0.254	0.244	0.228	0.236	1.379	1.384	0.324	0.309	0.222	0.221	1.596	1.588	0.208	0.214	1.63	1.635	0.186	0.26	0.223	0.226	0.209	0.203	0.205	0.202	0.206	0.213	0.216	0.208
32.0006	1.575	1.579	1.587	1.598	1.443	1.437	1.402	1.415	1.518	1.498	1.513	1.506	0.257	0.248	0.23	0.238	1.395	1.395	0.325	0.312	0.224	0.222	1.603	1.595	0.209	0.215	1.628	1.636	0.186	0.261	0.229	0.232	0.21	0.203	0.205	0.203	0.207	0.214	0.217	0.209
32.5008	1.571	1.583	1.589	1.596	1.458	1.449	1.415	1.427	1.526	1.514	1.522	1.516	0.259	0.249	0.231	0.238	1.409	1.409	0.331	0.314	0.225	0.224	1.606	1.592	0.21	0.215	1.633	1.637	0.186	0.262	0.232	0.232	0.211	0.204	0.206	0.204	0.207	0.213	0.218	0.209
33.0019	1.577	1.58	1.589	1.596	1.468	1.462	1.429	1.441	1.54	1.517	1.532	1.527	0.26	0.249	0.23	0.238	1.42	1.421	0.337	0.317	0.225	0.223	1.604	1.604	0.211	0.217	1.628	1.634	0.187	0.266	0.23	0.229	0.21	0.204	0.206	0.204	0.208	0.214	0.219	0.211
33.5008	1.573	1.584	1.59	1.596	1.478	1.472	1.442	1.455	1.545	1.528	1.539	1.536	0.261	0.249	0.23	0.238	1.431	1.43	0.339	0.319	0.225	0.224	1.604	1.599	0.21	0.216	1.627	1.636	0.187	0.263	0.23	0.228	0.21	0.204	0.206	0.203	0.207	0.214	0.219	0.211
34.0008	1.571	1.579	1.59	1.602	1.491	1.483	1.456	1.466	1.559	1.543	1.549	1.542	0.264	0.252	0.231	0.239	1.444	1.441	0.342	0.323	0.227	0.225	1.603	1.599	0.212	0.218	1.63	1.635	0.188	0.269	0.232	0.23	0.212	0.205	0.207	0.204	0.208	0.215	0.219	0.211
34.5019	1.573	1.58	1.586	1.597	1.5	1.492	1.467	1.479	1.559	1.545	1.555	1.548	0.266	0.253	0.232	0.239	1.452	1.451	0.345	0.323	0.226	0.225	1.602	1.601	0.212	0.218	1.623	1.633	0.188	0.265	0.232	0.23	0.21	0.203	0.205	0.202	0.207	0.214	0.219	0.211
35.0006	1.574	1.581	1.588	1.596	1.508	1.502	1.478	1.49	1.567	1.551	1.558	1.556	0.268	0.255	0.233	0.24	1.464	1.461	0.348	0.326	0.227	0.226	1.604	1.601	0.213	0.219	1.628	1.635	0.189	0.268	0.232	0.232	0.211	0.204	0.207	0.204	0.209	0.215	0.221	0.213
35.5008	1.572	1.58	1.59	1.596	1.521	1.511	1.49	1.5	1.574	1.558	1.566	1.562	0.271	0.257	0.234	0.241	1.473	1.47	0.35	0.33	0.228	0.226	1.603	1.605	0.214	0.22	1.626	1.633	0.189	0.269	0.231	0.232	0.211	0.204	0.207	0.204	0.208	0.215	0.222	0.214
36.0019	1.576	1.581	1.59	1.599	1.528	1.521	1.501	1.513	1.58	1.566	1.573	1.566	0.275	0.263	0.236	0.243	1.485	1.481	0.352	0.334	0.23	0.229	1.605	1.603	0.216	0.222	1.627	1.637	0.189	0.267	0.232	0.235	0.214	0.206	0.209	0.206	0.211	0.217	0.223	0.215
36.5006	1.575	1.58	1.589	1.617	1.536	1.531	1.512	1.521	1.587	1.574	1.569	1.566	0.278	0.262	0.237	0.244	1.492	1.487	0.354	0.336	0.231	0.23	1.605	1.604	0.216	0.222	1.625	1.631	0.19	0.273	0.232	0.239	0.213	0.206	0.208	0.206	0.21	0.216	0.223	0.215
37.0008	1.574	1.58	1.589	1.591	1.544	1.537	1.519	1.53	1.586	1.575	1.573	1.568	0.279	0.263	0.237	0.243	1.5	1.496	0.358	0.339	0.231	0.23	1.607	1.601	0.216	0.222	1.631	1.633	0.19	0.271	0.233	0.236	0.214	0.206	0.209	0.206	0.211	0.216	0.223	0.215
37.5019	1.575	1.579	1.587	1.595	1.551	1.545	1.529	1.54	1.59	1.582	1.573	1.571	0.282	0.266	0.237	0.244	1.51	1.504	0.36	0.342	0.233	0.231	1.611	1.602	0.216	0.221	1.627	1.635	0.191	0.274	0.234	0.238	0.214	0.206	0.209	0.207	0.211	0.216	0.223	0.215
38.0008	1.575	1.579	1.593	1.6	1.555	1.553	1.536	1.546	1.592	1.582	1.577	1.573	0.286	0.269	0.24	0.246	1.52	1.512	0.363	0.346	0.235	0.234	1.606	1.595	0.218	0.224	1.628	1.637	0.191	0.273	0.237	0.24	0.216	0.209	0.211	0.208	0.213	0.217	0.226	0.218
38.5008	1.574	1.582	1.593	1.6	1.574	1.561	1.541	1.551	1.596	1.575	1.575	1.57	0.289	0.271	0.24	0.247	1.527	1.52	0.366	0.349	0.236	0.234	1.606	1.602	0.219	0.224	1.626	1.641	0.192	0.276	0.238	0.242	0.216	0.208	0.211	0.209	0.213	0.219	0.226	0.218
39.0019	1.571	1.579	1.588	1.595	1.571	1.563	1.543	1.553	1.59	1.575	1.571	1.569	0.29	0.272	0.239	0.246	1.532	1.525	0.368	0.349	0.235	0.234	1.605	1.601	0.218	0.223	1.628	1.635	0.192	0.274	0.238	0.242	0.215	0.208	0.21	0.208	0.212	0.219	0.225	0.217
39.5008	1.573	1.579	1.59	1.598	1.573	1.569	1.545	1.557	1.594	1.578	1.574	1.57	0.294	0.274	0.241	0.248	1.54	1.532	0.371	0.352	0.237	0.236	1.603	1.602	0.219	0.225	1.625	1.634	0.193	0.278	0.24	0.244	0.216	0.208	0.211	0.208	0.213	0.219	0.227	0.218
40.0008	1.569	1.578	1.59	1.597	1.615	1.57	1.547	1.557	1.594	1.58	1.573	1.571	0.297	0.276	0.241	0.248	1.547	1.538	0.374	0.355	0.237	0.237	1.603	1.602	0.22	0.226	1.628	1.635	0.192	0.277	0.243	0.244	0.216	0.209	0.211	0.209	0.213	0.22	0.227	0.219
40.5019	1.571	1.578	1.592	1.598	1.577	1.573	1.55	1.56	1.591	1.58	1.572	1.569	0.3	0.279	0.243	0.25	1.551	1.547	0.378	0.359	0.239	0.238	1.604	1.603	0.221	0.226	1.627	1.633	0.193	0.277	0.246	0.246	0.218	0.21	0.212	0.21	0.215	0.222	0.228	0.22
41.0006	1.572	1.58	1.594	1.602	1.582	1.577	1.55	1.557	1.594	1.581	1.574	1.57	0.305	0.283	0.245	0.251	1.559	1.552	0.381	0.362	0.242	0.241	1.609	1.599	0.221	0.225	1.631	1.638	0.194	0.279	0.25	0.251	0.219	0.211	0.214	0.211	0.216	0.222	0.228	0.219
41.5008	1.574	1.582	1.594	1.6	1.579	1.575	1.552	1.557	1.592	1.579	1.578	1.569	0.307	0.284	0.244	0.251	1.566	1.557	0.384	0.364	0.242	0.241	1.605	1.603	0.223	0.229	1.631	1.633	0.194	0.278	0.245	0.25	0.218	0.21	0.213	0.211	0.215	0.222	0.231	0.222
42.0019	1.572	1.581	1.593	1.597	1.581	1.577	1.551	1.558	1.593	1.58	1.572	1.568	0.309	0.285	0.245	0.252	1.569	1.561	0.386	0.367	0.243	0.242	1.61	1.6	0.223	0.229	1.629	1.636	0.195	0.281	0.246	0.251	0.219	0.21	0.213	0.211	0.216	0.223	0.23	0.222
42.5006	1.569	1.581	1.594	1.6	1.584	1.574	1.551	1.56	1.591	1.578	1.574	1.568	0.313	0.288	0.246	0.253	1.577	1.567	0.389	0.371	0.244	0.243	1.604	1.598	0.224	0.229	1.629	1.635	0.195	0.28	0.248	0.254	0.219	0.211	0.214	0.212	0.216	0.224	0.231	0.223
43.0008	1.568	1.581	1.595	1.602	1.583	1.574	1.551	1.557	1.593	1.58	1.574	1.569	0.315	0.289	0.246	0.253	1.578	1.568	0.391	0.373	0.245	0.244	1.606	1.599	0.224	0.229	1.63	1.637	0.195	0.283	0.25	0.256	0.219	0.211	0.214	0.212	0.216	0.224	0.231	0.222
43.5019	1.571	1.582	1.59	1.597	1.582	1.577	1.55	1.582	1.59	1.578	1.572	1.569	0.318	0.292	0.247	0.254	1.582	1.569	0.394	0.376	0.246	0.245	1.608	1.6	0.225	0.23	1.63	1.636	0.195	0.282	0.251	0.257	0.22	0.212	0.215	0.213	0.217	0.224	0.232	0.224
44.0008	1.571	1.578	1.597	1.593	1.582	1.577	1.552	1.557	1.594	1.578	1.571	1.567	0.323	0.295	0.249	0.255	1.583	1.572	0.398	0.378	0.248	0.248	1.608	1.602	0.227	0.232	1.63	1.636	0.196	0.285	0.253	0.259	0.221	0.213	0.216	0.213	0.218	0.225	0.234	0.225
44.5008	1.574	1.585	1.597	1.602	1.584	1.577	1.552	1.56	1.592	1.582	1.575	1.571	0.327	0.299	0.251	0.257	1.586	1.577	0.402	0.382	0.25	0.25	1.609	1.603	0.229	0.234	1.629	1.637	0.196	0.287	0.257	0.264	0.222	0.214	0.217	0.214	0.219	0.226	0.235	0.226
45.0019	1.572	1.58	1.596	1.6	1.586	1.577	1.554	1.561	1.593	1.581	1.575	1.569	0.33	0.301	0.251	0.258	1.587	1.577	0.405	0.385	0.251	0.251	1.608	1.6	0.229	0.233	1.628	1.627	0.196	0.283	0.259	0.265	0.223	0.214	0.218	0.215	0.221	0.227	0.235	0.226
45.5006	1.573	1.584	1.598	1.605	1.581	1.576	1.554	1.559	1.592	1.58	1.573	1.569	0.333	0.303	0.252	0.258	1.587	1.577	0.407	0.387	0.252	0.251	1.608	1.603	0.23	0.234	1.63	1.638	0.197	0.285	0.259	0.266	0.223	0.215	0.218	0.216	0.22	0.227	0.236	0.227
46.0008	1.573	1.581	1.599	1.607	1.587	1.58	1.553	1.56	1.6	1.581	1.573	1.57	0.336	0.305	0.253	0.26	1.588	1.578	0.41	0.39	0.253	0.254	1.61	1.602	0.231	0.234	1.631	1.636	0.197	0.284	0.26	0.268	0.224	0.216	0.219	0.216	0.221	0.228	0.236	0.228
46.5019	1.569	1.583	1.598	1.603	1.582	1.579	1.552	1.561	1.592	1.581	1.574	1.571	0.339	0.307	0.254	0.26	1.586	1.577	0.413	0.392	0.254	0.254	1.606	1.601	0.232	0.235	1.625	1.634	0.197	0.285	0.268	0.276	0.224	0.216	0.219	0.216	0.22	0.229	0.237	0.228
47.0006	1.573	1.582	1.595	1.604	1.584	1.579	1.555	1.56	1.594	1.58	1.571	1.569	0.341	0.308	0.253	0.26	1.586	1.578	0.415	0.394	0.255	0.255	1.607	1.601	0.232	0.234	1.63	1.632	0.198	0.288	0.262	0.27	0.224	0.215	0.219	0.216	0.22	0.228	0.237	0.228
47.5008	1.571	1.581	1.597	1.604	1.584	1.576	1.551	1.558	1.591	1.575	1.572	1.567	0.347	0.313	0.256	0.262	1.586	1.576	0.417	0.397	0.257	0.258	1.609	1.598	0.231	0.234	1.631	1.645	0.198	0.286	0.274	0.28	0.225	0.216	0.22	0.217	0.221	0.229	0.237	0.227
48.0019	1.569	1.581	1.598	1.606	1.584	1.579	1.554	1.559	1.594	1.577	1.571	1.568	0.347	0.313	0.254	0.261	1.584	1.576	0.419	0.397	0.256	0.257	1.604	1.602	0.233	0.236	1.627	1.635	0.199	0.29	0.264	0.273	0.224	0.215	0.218	0.216	0.22	0.229	0.239	0.229
48.5008	1.568	1.582	1.599	1.605	1.584	1.581	1.554	1.58	1.591	1.577	1.575	1.57	0.351	0.315	0.255	0.261	1.585	1.575	0.422	0.4	0.257	0.258	1.608	1.603	0.234	0.237	1.629	1.635	0.199	0.287	0.266	0.275	0.225	0.216	0.219	0.216	0.221	0.229	0.24	0.23
49.0008	1.574	1.583	1.598	1.607	1.584	1.578	1.553	1.562	1.592	1.58	1.575	1.568	0.354	0.317	0.256	0.263	1.585	1.575	0.424	0.402	0.259	0.26	1.608	1.598	0.234	0.236	1.631	1.635	0.199	0.291	0.268	0.277	0.225	0.216	0.219	0.217	0.222	0.23	0.238	0.228
49.5019	1.574	1.586	1.599	1.606	1.577	1.579	1.554	1.56	1.595	1.579	1.573	1.568	0.358	0.32	0.258	0.264	1.586	1.576	0.427	0.405	0.26	0.261	1.608	1.602	0.235	0.238	1.629	1.638	0.2	0.294	0.269	0.278	0.226	0.217	0.22	0.218	0.222	0.231	0.241	0.231
50.0008	1.571	1.583	1.597	1.608	1.583	1.581	1.555	1.563	1.595	1.579	1.573	1.569	0.362	0.323	0.258	0.265	1.585	1.577	0.43	0.407	0.262	0.263	1.6	1.602	0.237	0.239	1.629	1.634	0.2	0.291	0.272	0.281	0.227	0.218	0.222	0.219	0.223	0.232	0.243	0.232
50.5008	1.574	1.584	1.6	1.606	1.585	1.583	1.554	1.561	1.593	1.577	1.574	1.571	0.364	0.324	0.258	0.265	1.585	1.579	0.432	0.409	0.263	0.264	1.608	1.599	0.236	0.237	1.636	1.637	0.201	0.292	0.274	0.283	0.227	0.217	0.221	0.218	0.222	0.231	0.241	0.231
51.0019	1.57	1.584	1.602	1.609	1.589	1.582	1.556	1.566	1.594	1.583	1.574	1.57	0.372	0.329	0.261	0.268	1.587	1.58	0.435	0.414	0.267	0.267	1.611	1.601	0.238	0.239	1.634	1.638	0.201	0.29	0.28	0.288	0.229	0.22	0.223	0.22	0.225	0.233	0.242	0.233
51.5006	1.575	1.586	1.605	1.61	1.587	1.583	1.557	1.564	1.592	1.582	1.576	1.57	0.377	0.334	0.263	0.27	1.588	1.58	0.439	0.418	0.268	0.269	1.611	1.598	0.239	0.24	1.633	1.638	0.202	0.295	0.283	0.29	0.23	0.221	0.225	0.222	0.226	0.234	0.244	0.235
52.0008	1.578	1.586	1.602	1.609	1.589	1.582	1.556	1.563	1.593	1.582	1.575	1.569	0.379	0.335	0.262	0.269	1.586	1.579	0.442	0.418	0.27	0.271	1.612	1.6	0.24	0.241	1.632	1.637	0.201	0.291	0.282	0.291	0.231	0.221	0.224	0.221	0.227	0.234	0.244	0.235
52.5019	1.576	1.582	1.602	1.61	1.589	1.581	1.558	1.562	1.596	1.58	1.576	1.572	0.383	0.338	0.264	0.27	1.586	1.578	0.445	0.421	0.271	0.272	1.61	1.6	0.24	0.241	1.636	1.639	0.203	0.295	0.285	0.295	0.231	0.221	0.225	0.222	0.226	0.235	0.244	0.235
53.0006	1.568	1.587	1.602	1.608	1.589	1.584	1.558	1.566	1.596	1.581	1.576	1.573	0.387	0.341	0.265	0.272	1.587	1.581	0.448	0.424	0.272	0.273	1.613	1.602	0.241	0.242	1.635	1.638	0.203	0.295	0.287	0.298	0.232	0.223	0.225	0.223	0.227	0.235	0.245	0.236
53.5008	1.573	1.583	1.601	1.607	1.589	1.587	1.562	1.565	1.596	1.583	1.573	1.573	0.39	0.344	0.265	0.272	1.587	1.579	0.45	0.425	0.274	0.275	1.611	1.6	0.242	0.242	1.634	1.638	0.203	0.293	0.288	0.302	0.232	0.222	0.225	0.223	0.227	0.236	0.246	0.237
54.0019	1.572	1.586	1.604	1.611	1.591	1.583	1.558	1.567	1.597	1.584	1.578	1.572	0.393	0.345	0.265	0.272	1.587	1.578	0.453	0.427	0.274	0.276	1.614	1.598	0.243	0.243	1.634	1.638	0.203	0.294	0.292	0.303	0.233	0.222	0.225	0.223	0.228	0.236	0.247	0.237
54.5008	1.578	1.586	1.603	1.612	1.59	1.587	1.562	1.568	1.601	1.58	1.579	1.573	0.399	0.352	0.267	0.274	1.585	1.582	0.454	0.431	0.275	0.277	1.609	1.602	0.244	0.244	1.629	1.635	0.203	0.295	0.292	0.307	0.233	0.223	0.226	0.223	0.228	0.237	0.248	0.238
55.0008	1.572	1.588	1.604	1.614	1.589	1.584	1.561	1.569	1.599	1.58	1.579	1.576	0.402	0.354	0.268	0.274	1.588	1.578	0.458	0.432	0.277	0.279	1.612	1.599	0.244	0.244	1.633	1.642	0.205	0.301	0.296	0.31	0.234	0.224	0.226	0.224	0.228	0.237	0.248	0.238
55.5019	1.576	1.585	1.602	1.61	1.593	1.585	1.559	1.569	1.599	1.581	1.578	1.575	0.406	0.357	0.27	0.276	1.585	1.58	0.46	0.436	0.279	0.281	1.61	1.6	0.245	0.245	1.632	1.637	0.204	0.295	0.3	0.316	0.234	0.224	0.226	0.224	0.229	0.237	0.248	0.239
56.0006	1.571	1.586	1.607	1.613	1.593	1.584	1.562	1.567	1.6	1.581	1.578	1.572	0.413	0.362	0.272	0.278	1.589	1.579	0.463	0.439	0.28	0.283	1.612	1.599	0.246	0.246	1.634	1.635	0.205	0.296	0.303	0.316	0.234	0.224	0.227	0.224	0.229	0.238	0.25	0.239
56.5008	1.57	1.584	1.602	1.61	1.592	1.584	1.56	1.566	1.6	1.582	1.576	1.575	0.414	0.36	0.27	0.276	1.586	1.58	0.464	0.439	0.281	0.283	1.61	1.598	0.246	0.245	1.636	1.638	0.205	0.297	0.305	0.33	0.235	0.225	0.227	0.225	0.229	0.238	0.25	0.24
57.0019	1.571	1.585	1.593	1.612	1.587	1.584	1.561	1.566	1.597	1.582	1.577	1.573	0.414	0.359	0.269	0.275	1.589	1.582	0.465	0.439	0.28	0.283	1.607	1.603	0.248	0.247	1.632	1.639	0.206	0.297	0.308	0.328	0.234	0.224	0.227	0.224	0.229	0.238	0.251	0.24
57.5006	1.572	1.586	1.604	1.613	1.593	1.584	1.563	1.569	1.599	1.581	1.581	1.573	0.421	0.367	0.271	0.277	1.587	1.579	0.469	0.443	0.283	0.286	1.612	1.6	0.248	0.246	1.637	1.637	0.206	0.299	0.321	0.336	0.235	0.225	0.227	0.225	0.229	0.238	0.251	0.24
58.0008	1.575	1.585	1.607	1.613	1.59	1.589	1.562	1.571	1.599	1.584	1.581	1.575	0.425	0.368	0.271	0.278	1.586	1.579	0.471	0.445	0.285	0.288	1.613	1.597	0.249	0.247	1.637	1.64	0.206	0.299	0.321	0.338	0.236	0.226	0.229	0.226	0.231	0.239	0.252	0.241
58.5019	1.575	1.59	1.606	1.614	1.595	1.585	1.563	1.569	1.594	1.583	1.578	1.573	0.427	0.369	0.271	0.278	1.586	1.578	0.472	0.445	0.286	0.289	1.611	1.598	0.249	0.247	1.633	1.635	0.208	0.299	0.324	0.341	0.236	0.226	0.228	0.225	0.231	0.239	0.252	0.242
59.0008	1.572	1.584	1.61	1.613	1.593	1.586	1.561	1.569	1.6	1.584	1.581	1.575	0.431	0.373	0.272	0.279	1.588	1.58	0.475	0.448	0.287	0.291	1.612	1.601	0.25	0.248	1.633	1.637	0.207	0.3	0.326	0.342	0.236	0.226	0.228	0.226	0.231	0.239	0.253	0.242
59.5008	1.573	1.587	1.604	1.613	1.592	1.585	1.563	1.571	1.596	1.582	1.58	1.572	0.433	0.371	0.27	0.276	1.583	1.58	0.474	0.447	0.285	0.289	1.605	1.602	0.251	0.249	1.63	1.634	0.208	0.3	0.324	0.343	0.234	0.224	0.226	0.224	0.229	0.238	0.253	0.242
60.0019	1.574	1.586	1.604	1.61	1.591	1.583	1.563	1.565	1.596	1.581	1.579	1.572	0.436	0.373	0.269	0.277	1.584	1.58	0.476	0.448	0.286	0.29	1.605	1.601	0.25	0.248	1.632	1.633	0.208	0.3	0.326	0.342	0.234	0.224	0.226	0.224	0.229	0.238	0.252	0.241
60.5008	1.576	1.584	1.605	1.612	1.595	1.591	1.562	1.571	1.594	1.579	1.579	1.573	0.441	0.378	0.272	0.279	1.584	1.58	0.48	0.451	0.29	0.294	1.607	1.597	0.251	0.248	1.635	1.636	0.21	0.304	0.332	0.35	0.236	0.225	0.228	0.225	0.231	0.24	0.253	0.243
61.0008	1.574	1.59	1.609	1.611	1.594	1.585	1.562	1.571	1.599	1.581	1.58	1.574	0.445	0.38	0.272	0.279	1.586	1.579	0.481	0.454	0.291	0.295	1.609	1.598	0.251	0.248	1.636	1.635	0.21	0.302	0.334	0.342	0.235	0.226	0.228	0.226	0.232	0.24	0.253	0.243
61.5019	1.565	1.562	1.605	1.61	1.591	1.588	1.564	1.571	1.596	1.582	1.58	1.575	0.45	0.384	0.273	0.281	1.586	1.58	0.484	0.456	0.292	0.297	1.608	1.6	0.252	0.249	1.633	1.639	0.21	0.302	0.34	0.359	0.236	0.226	0.228	0.226	0.231	0.24	0.253	0.243
62.0006	1.572	1.58	1.604	1.61	1.59	1.585	1.564	1.57	1.598	1.583	1.577	1.573	0.45	0.383	0.271	0.277	1.585	1.578	0.484	0.455	0.289	0.294	1.602	1.596	0.253	0.25	1.625	1.635	0.211	0.303	0.337	0.356	0.234	0.224	0.226	0.224	0.229	0.238	0.253	0.243
62.5008	1.572	1.584	1.604	1.614	1.594	1.592	1.563	1.572	1.598	1.582	1.58	1.572	0.457	0.388	0.273	0.28	1.588	1.578	0.488	0.459	0.294	0.299	1.609	1.597	0.253	0.249	1.635	1.636	0.211	0.304	0.344	0.362	0.236	0.226	0.228	0.226	0.231	0.24	0.253	0.243
63.0006	1.57	1.588	1.61	1.616	1.597	1.588	1.562	1.569	1.597	1.584	1.577	1.574	0.46	0.392	0.275	0.282	1.586	1.579	0.491	0.462	0.295	0.301	1.608	1.594	0.254	0.25	1.634	1.636	0.211	0.303	0.348	0.366	0.237	0.227	0.23	0.227	0.232	0.241	0.255	0.245
63.5006	1.568	1.588	1.605	1.614	1.595	1.589	1.564	1.568	1.596	1.583	1.581	1.576	0.467	0.395	0.276	0.282	1.586	1.584	0.495	0.465	0.297	0.303	1.607	1.599	0.255	0.251	1.635	1.639	0.213	0.309	0.352	0.369	0.237	0.227	0.229	0.227	0.232	0.242	0.256	0.245
64.0008	1.573	1.589	1.603	1.608	1.593	1.59	1.567	1.57	1.604	1.583	1.581	1.576	0.469	0.395	0.275	0.282	1.585	1.581	0.495	0.464	0.296	0.302	1.607	1.601	0.257	0.253	1.624	1.63	0.213	0.306	0.35	0.366	0.237	0.227	0.229	0.226	0.231	0.241	0.257	0.247
64.5008	1.573	1.587	1.608	1.615	1.594	1.586	1.565	1.572	1.599	1.579	1.579	1.576	0.472	0.396	0.274	0.281	1.587	1.578	0.496	0.466	0.297	0.303	1.606	1.601	0.256	0.252	1.627	1.632	0.214	0.309	0.348	0.368	0.237	0.227	0.229	0.227	0.232	0.242	0.256	0.245
65.0006	1.575	1.588	1.608	1.615	1.595	1.585	1.566	1.569	1.599	1.581	1.576	1.574	0.477	0.402	0.277	0.284	1.584	1.582	0.5	0.469	0.301	0.308	1.607	1.599	0.257	0.252	1.63	1.636	0.214	0.306	0.356	0.374	0.238	0.227	0.23	0.228	0.233	0.242	0.257	0.247
65.5006	1.572	1.586	1.608	1.613	1.596	1.592	1.569	1.57	1.6	1.581	1.58	1.575	0.483	0.405	0.277	0.285	1.586	1.583	0.503	0.472	0.302	0.31	1.608	1.599	0.258	0.253	1.635	1.636	0.215	0.308	0.36	0.379	0.239	0.228	0.23	0.228	0.233	0.243	0.257	0.247
66.0006	1.572	1.586	1.613	1.615	1.601	1.594	1.566	1.574	1.601	1.585	1.58	1.577	0.487	0.408	0.276	0.283	1.588	1.581	0.504	0.474	0.301	0.309	1.608	1.601	0.259	0.254	1.63	1.633	0.214	0.308	0.361	0.38	0.239	0.228	0.23	0.228	0.233	0.243	0.258	0.247
66.5006	1.572	1.587	1.613	1.619	1.598	1.594	1.566	1.575	1.601	1.583	1.58	1.575	0.496	0.415	0.28	0.287	1.588	1.584	0.506	0.478	0.305	0.312	1.61	1.601	0.259	0.254	1.63	1.632	0.215	0.307	0.367	0.389	0.24	0.229	0.231	0.229	0.234	0.244	0.258	0.248
67.0006	1.567	1.585	1.614	1.617	1.598	1.591	1.568	1.575	1.61	1.585	1.582	1.578	0.499	0.414	0.278	0.285	1.588	1.583	0.51	0.478	0.304	0.312	1.607	1.602	0.261	0.256	1.624	1.635	0.215	0.311	0.368	0.39	0.24	0.229	0.232	0.229	0.233	0.244	0.259	0.249
67.5006	1.573	1.588	1.609	1.615	1.599	1.594	1.569	1.575	1.604	1.59	1.586	1.578	0.505	0.419	0.28	0.287	1.581	1.585	0.512	0.479	0.307	0.315	1.609	1.604	0.263	0.257	1.636	1.634	0.215	0.312	0.37	0.394	0.241	0.23	0.232	0.23	0.235	0.245	0.261	0.25
68.0006	1.575	1.587	1.614	1.618	1.598	1.594	1.571	1.575	1.602	1.588	1.586	1.582	0.51	0.422	0.281	0.288	1.59	1.584	0.513	0.482	0.308	0.316	1.609	1.603	0.263	0.259	1.634	1.635	0.217	0.31	0.376	0.399	0.241	0.23	0.233	0.231	0.238	0.247	0.262	0.252
68.5008	1.577	1.588	1.613	1.62	1.602	1.596	1.572	1.577	1.604	1.588	1.589	1.581	0.515	0.425	0.281	0.289	1.589	1.583	0.517	0.483	0.31	0.318	1.608	1.603	0.265	0.259	1.636	1.635	0.216	0.309	0.381	0.403	0.242	0.231	0.233	0.231	0.236	0.247	0.263	0.252
69.0006	1.573	1.588	1.611	1.617	1.599	1.599	1.573	1.574	1.606	1.584	1.586	1.583	0.521	0.428	0.281	0.289	1.589	1.581	0.52	0.486	0.311	0.319	1.61	1.604	0.265	0.259	1.632	1.635	0.217	0.313	0.381	0.404	0.242	0.23	0.233	0.23	0.235	0.246	0.263	0.252
69.5008	1.577	1.593	1.614	1.621	1.604	1.597	1.571	1.576	1.605	1.587	1.582	1.583	0.526	0.432	0.282	0.29	1.589	1.584	0.523	0.489	0.313	0.322	1.608	1.603	0.265	0.259	1.635	1.634	0.217	0.31	0.389	0.411	0.242	0.231	0.234	0.232	0.236	0.247	0.263	0.252
70.0006	1.571	1.587	1.612	1.618	1.599	1.595	1.57	1.575	1.601	1.586	1.584	1.577	0.532	0.434	0.281	0.289	1.59	1.585	0.524	0.489	0.313	0.322	1.608	1.602	0.265	0.258	1.631	1.635	0.218	0.313	0.385	0.412	0.241	0.23	0.233	0.23	0.235	0.246	0.262	0.252
70.5008	1.57	1.587	1.612	1.62	1.601	1.596	1.57	1.573	1.604	1.585	1.581	1.576	0.536	0.435	0.281	0.289	1.588	1.586	0.524	0.49	0.314	0.324	1.605	1.6	0.265	0.258	1.627	1.63	0.218	0.313	0.39	0.413	0.242	0.23	0.233	0.23	0.235	0.246	0.262	0.253
71.0006	1.573	1.586	1.616	1.621	1.598	1.594	1.574	1.577	1.601	1.588	1.583	1.581	0.542	0.439	0.282	0.29	1.588	1.583	0.519	0.493	0.316	0.326	1.605	1.602	0.267	0.26	1.633	1.64	0.217	0.312	0.392	0.414	0.242	0.231	0.233	0.231	0.236	0.247	0.265	0.253
71.5006	1.572	1.586	1.609	1.62	1.599	1.598	1.574	1.576	1.602	1.586	1.582	1.577	0.548	0.442	0.282	0.29	1.584	1.586	0.521	0.494	0.317	0.327	1.606	1.601	0.266	0.26	1.632	1.633	0.218	0.311	0.396	0.416	0.242	0.231	0.233	0.231	0.236	0.247	0.264	0.253
72.0006	1.57	1.585	1.614	1.618	1.602	1.597	1.573	1.577	1.602	1.587	1.585	1.578	0.552	0.446	0.283	0.291	1.588	1.585	0.524	0.496	0.319	0.329	1.607	1.6	0.267	0.259	1.632	1.638	0.22	0.315	0.398	0.42	0.243	0.232	0.234	0.231	0.236	0.248	0.264	0.253

[truncated: 13 more sheets: 8, 9, 10, 11, 12, 13, 14, 15, 16, 17, 18, 19, 20]
