# Supplementary material for: Major sulfonate transporter Soa1 in Saccharomyces cerevisiae and considerable substrate diversity in its fungal family
Source: Nat Commun. 2017 Feb 6;8:14247. doi: 10.1038/ncomms14247 (PMC5303821; doi:10.1038/ncomms14247)
Supplement: Supplementary Data 3 — Homology search of genes flanking S. cerevisiae SOA1. [file ncomms14247-s4.xlsx]

## Sheet: SOA1-2 (S288C YIL169C)
Accession	NCBI annotation	Length	TaxID	Genus	Specie	Strain	%ID	E-value
NP_012097	hypothetical protein YIL169C	995	559292	Saccharomyces	Saccharomyces cerevisiae	Saccharomyces cerevisiae S288c	100	0
CAY80339	EC1118_1I12_0001p, partial	525	643680	Saccharomyces	Saccharomyces cerevisiae	Saccharomyces cerevisiae EC1118	96.93	0
KOH49972	hypothetical protein KO01_02400	885	252598	Saccharomyces	Saccharomyces sp.	Saccharomyces sp. 'boulardii'	96.59	0
EDN61335	conserved protein	821	307796	Saccharomyces	Saccharomyces cerevisiae	Saccharomyces cerevisiae YJM789	92.2	0
EGA59967	YIL169C-like protein, partial	767	764101	Saccharomyces	Saccharomyces cerevisiae	Saccharomyces cerevisiae FostersO	91.89	0
Q8TGE1	RecName: Full=Cell wall protein AWA1; Flags: Precursor	1713	721032	Saccharomyces	Saccharomyces cerevisiae	Saccharomyces cerevisiae Kyokai no. 7	89	0
EGA74504	Hpf1p	563	764097	Saccharomyces	Saccharomyces cerevisiae	Saccharomyces cerevisiae AWRI796	84.95	0
EGA56266	Hpf1p, partial	809	764102	Saccharomyces	Saccharomyces cerevisiae	Saccharomyces cerevisiae FostersB	84.62	0
EDV09645	conserved hypothetical protein	873	285006	Saccharomyces	Saccharomyces cerevisiae	Saccharomyces cerevisiae RM11-1a	84.28	0
AJT76690	Hpf1p	986	1294311	Saccharomyces	Saccharomyces cerevisiae	Saccharomyces cerevisiae YJM453	84.09	0
EWG88865	Hpf1p, partial	762	1182968	Saccharomyces	Saccharomyces cerevisiae	Saccharomyces cerevisiae P301	83.52	0
EGA59977	Hpf1p	681	764101	Saccharomyces	Saccharomyces cerevisiae	Saccharomyces cerevisiae FostersO	83	0
CAA61860	AOF1001	1001	4932	Saccharomyces	Saccharomyces cerevisiae	Saccharomyces cerevisiae	82.16	0
AJT75699	Hpf1p	988	1294310	Saccharomyces	Saccharomyces cerevisiae	Saccharomyces cerevisiae YJM450	82.16	0
NP_014487	Hpf1p	967	559292	Saccharomyces	Saccharomyces cerevisiae	Saccharomyces cerevisiae S288c	82.16	0
AJT81599	Hpf1p	954	1294321	Saccharomyces	Saccharomyces cerevisiae	Saccharomyces cerevisiae YJM689	82.16	0
AJT74228	Hpf1p	979	947042	Saccharomyces	Saccharomyces cerevisiae	Saccharomyces cerevisiae YJM320	81.93	0
AJU07969	Hpf1p	1052	1294374	Saccharomyces	Saccharomyces cerevisiae	Saccharomyces cerevisiae YJM1444	81.93	0
AJU05039	Hpf1p	968	1294368	Saccharomyces	Saccharomyces cerevisiae	Saccharomyces cerevisiae YJM1418	81.93	0
AJT85037	Hpf1p	921	1294328	Saccharomyces	Saccharomyces cerevisiae	Saccharomyces cerevisiae YJM984	81.9	0
AJT83072	Hpf1p	968	1294324	Saccharomyces	Saccharomyces cerevisiae	Saccharomyces cerevisiae YJM972	81.9	0
AJT85526	Hpf1p	1083	1294329	Saccharomyces	Saccharomyces cerevisiae	Saccharomyces cerevisiae YJM987	81.9	0
AJT97185	Hpf1p	945	1294352	Saccharomyces	Saccharomyces cerevisiae	Saccharomyces cerevisiae YJM1342	81.82	0
AJU03560	Hpf1p	1010	1294365	Saccharomyces	Saccharomyces cerevisiae	Saccharomyces cerevisiae YJM1402	81.76	0
AJU07479	Hpf1p	997	1294373	Saccharomyces	Saccharomyces cerevisiae	Saccharomyces cerevisiae YJM1443	81.76	0
AJT87482	Hpf1p	984	1293430	Saccharomyces	Saccharomyces cerevisiae	Saccharomyces cerevisiae YJM1129	81.65	0
AJT80125	Hpf1p	934	1294318	Saccharomyces	Saccharomyces cerevisiae	Saccharomyces cerevisiae YJM681	81.65	0
AJT94733	Hpf1p	926	1294347	Saccharomyces	Saccharomyces cerevisiae	Saccharomyces cerevisiae YJM1326	81.65	0
AJT80608	Hpf1p	1015	1294319	Saccharomyces	Saccharomyces cerevisiae	Saccharomyces cerevisiae YJM682	81.65	0
AJT87973	Hpf1p	968	1294333	Saccharomyces	Saccharomyces cerevisiae	Saccharomyces cerevisiae YJM1133	81.65	0
AJT90921	Hpf1p	1075	1294339	Saccharomyces	Saccharomyces cerevisiae	Saccharomyces cerevisiae YJM1244	81.59	0
AJT99154	Hpf1p	1099	1294356	Saccharomyces	Saccharomyces cerevisiae	Saccharomyces cerevisiae YJM1383	81.59	0
AJT77182	Hpf1p	1055	1294312	Saccharomyces	Saccharomyces cerevisiae	Saccharomyces cerevisiae YJM456	81.59	0
AJT92787	Hpf1p	1010	1294343	Saccharomyces	Saccharomyces cerevisiae	Saccharomyces cerevisiae YJM1273	81.59	0
AJT83065	Hpf1p, partial	760	1294323	Saccharomyces	Saccharomyces cerevisiae	Saccharomyces cerevisiae YJM969	81.59	0
AJT79142	Hpf1p	1015	1294316	Saccharomyces	Saccharomyces cerevisiae	Saccharomyces cerevisiae YJM555	81.48	0
EWG85243	hypothetical protein R008_I10016	834	1182966	Saccharomyces	Saccharomyces cerevisiae	Saccharomyces cerevisiae R008	81.44	0
AJU08937	Hpf1p	939	1294376	Saccharomyces	Saccharomyces cerevisiae	Saccharomyces cerevisiae YJM1450	81.42	0
AJT84542	Hpf1p	947	1294327	Saccharomyces	Saccharomyces cerevisiae	Saccharomyces cerevisiae YJM981	81.42	0
AJT89937	Hpf1p	921	1294337	Saccharomyces	Saccharomyces cerevisiae	Saccharomyces cerevisiae YJM1208	81.42	0
AJP41398	Hpf1p	992	1296266	Saccharomyces	Saccharomyces cerevisiae	Saccharomyces cerevisiae YJM1078	81.42	0
EWH15349	Hpf1p	978	1177187	Saccharomyces	Saccharomyces cerevisiae	Saccharomyces cerevisiae P283	81.42	0
AJT95708	Hpf1p	1041	1294349	Saccharomyces	Saccharomyces cerevisiae	Saccharomyces cerevisiae YJM1336	81.42	0
AJT86515	Hpf1p	968	1294332	Saccharomyces	Saccharomyces cerevisiae	Saccharomyces cerevisiae YJM996	81.42	0
AHY77167	Hpf1p	981	1294331	Saccharomyces	Saccharomyces cerevisiae	Saccharomyces cerevisiae YJM993	81.42	0
AJT82081	Hpf1p	1088	1294322	Saccharomyces	Saccharomyces cerevisiae	Saccharomyces cerevisiae YJM693	81.39	0
AJU10876	Hpf1p	1068	1294380	Saccharomyces	Saccharomyces cerevisiae	Saccharomyces cerevisiae YJM1478	81.34	0
AJU02080	Hpf1p	1049	1294362	Saccharomyces	Saccharomyces cerevisiae	Saccharomyces cerevisiae YJM1399	81.3	0
AJT75211	Hpf1p	1056	947044	Saccharomyces	Saccharomyces cerevisiae	Saccharomyces cerevisiae YJM428	81.29	0
AJU14310	Hpf1p, partial	760	1294386	Saccharomyces	Saccharomyces cerevisiae	Saccharomyces cerevisiae YJM1574	81.25	0
EGA76199	Hpf1p, partial	863	764099	Saccharomyces	Saccharomyces cerevisiae	Saccharomyces cerevisiae Vin13	81.25	0
EGA80937	Hpf1p	963	764098	Saccharomyces	Saccharomyces cerevisiae	Saccharomyces cerevisiae Lalvin QA23	81.25	0
CAY86138	Hpf1p	981	643680	Saccharomyces	Saccharomyces cerevisiae	Saccharomyces cerevisiae EC1118	81.25	0
AJT72769	Hpf1p	1039	1294307	Saccharomyces	Saccharomyces cerevisiae	Saccharomyces cerevisiae YJM248	81.13	0
AJU12830	Hpf1p	1088	1294384	Saccharomyces	Saccharomyces cerevisiae	Saccharomyces cerevisiae YJM1549	81.08	0
AJT87005	Hpf1p	1028	1292971	Saccharomyces	Saccharomyces cerevisiae	Saccharomyces cerevisiae YJM1083	81.08	0
AJT76189	Hpf1p	1099	502869	Saccharomyces	Saccharomyces cerevisiae	Saccharomyces cerevisiae YJM451	80.89	0
AJT94244	Hpf1p	1068	1294346	Saccharomyces	Saccharomyces cerevisiae	Saccharomyces cerevisiae YJM1311	80.4	0
ABZ10814	foam promoting protein	1135	27292	Saccharomyces	Saccharomyces pastorianus	Saccharomyces pastorianus	79.87	0
AJU08460	Hpf1p	1007	1294375	Saccharomyces	Saccharomyces cerevisiae	Saccharomyces cerevisiae YJM1447	79.87	0
EDV10468	conserved hypothetical protein	965	285006	Saccharomyces	Saccharomyces cerevisiae	Saccharomyces cerevisiae RM11-1a	79.67	0
EHN04643	Hpf1p	1469	1095631	Saccharomyces	Saccharomyces cerevisiae x Saccharomyces kudriavzevii	Saccharomyces cerevisiae x Saccharomyces kudriavzevii VIN7	79.27	0
AJU12824	Hpf1p, partial	827	1294383	Saccharomyces	Saccharomyces cerevisiae	Saccharomyces cerevisiae YJM1527	79.27	0
KOH48097	HPF1p Haze-protective mannoprotein	1332	252598	Saccharomyces	Saccharomyces sp.	Saccharomyces sp. 'boulardii'	78.81	0
AJT93276	Hpf1p	1170	1294344	Saccharomyces	Saccharomyces cerevisiae	Saccharomyces cerevisiae YJM1304	78.66	0
AJU04538	Hpf1p	1170	1294367	Saccharomyces	Saccharomyces cerevisiae	Saccharomyces cerevisiae YJM1417	78.66	0
AJU09407	Hpf1p	971	1294377	Saccharomyces	Saccharomyces cerevisiae	Saccharomyces cerevisiae YJM1460	78.48	0
AJT73735	Hpf1p, partial	726	1294308	Saccharomyces	Saccharomyces cerevisiae	Saccharomyces cerevisiae YJM270	78.46	0
AJT98174	Hpf1p	961	1294354	Saccharomyces	Saccharomyces cerevisiae	Saccharomyces cerevisiae YJM1356	78.35	0
AJT92296	Hpf1p	1039	1294342	Saccharomyces	Saccharomyces cerevisiae	Saccharomyces cerevisiae YJM1252	77.35	0
AJT88463	Hpf1p	1036	1294334	Saccharomyces	Saccharomyces cerevisiae	Saccharomyces cerevisiae YJM1190	77.06	0
AJT74718	Hpf1p	916	468558	Saccharomyces	Saccharomyces cerevisiae	Saccharomyces cerevisiae YJM326	73.83	0
AJT81098	Hpf1p	916	1294320	Saccharomyces	Saccharomyces cerevisiae	Saccharomyces cerevisiae YJM683	73.83	0
CAY82566	Hpf1p	980	643680	Saccharomyces	Saccharomyces cerevisiae	Saccharomyces cerevisiae EC1118	72.56	0
EDZ68589	YIL169Cp-like protein	754	545124	Saccharomyces	Saccharomyces cerevisiae	Saccharomyces cerevisiae AWRI1631	72.26	0
EHN02006	YIL169C-like protein	633	1095631	Saccharomyces	Saccharomyces cerevisiae x Saccharomyces kudriavzevii	Saccharomyces cerevisiae x Saccharomyces kudriavzevii VIN7	72	0
EHN03859	YIL169C-like protein, partial	555	1095631	Saccharomyces	Saccharomyces cerevisiae x Saccharomyces kudriavzevii	Saccharomyces cerevisiae x Saccharomyces kudriavzevii VIN7	71.84	0
EHN01971	YIL169C-like protein	814	1095631	Saccharomyces	Saccharomyces cerevisiae x Saccharomyces kudriavzevii	Saccharomyces cerevisiae x Saccharomyces kudriavzevii VIN7	71.33	0
KOH50902	YIL169Cp protein	605	252598	Saccharomyces	Saccharomyces sp.	Saccharomyces sp. 'boulardii'	70.91	0
EJT44483	YIL169C-like protein	641	226230	Saccharomyces	Saccharomyces kudriavzevii	Saccharomyces kudriavzevii IFO 1802	70.61	0
KOH00744	hypothetical protein DI49_0839	726	1080349	Saccharomyces	Saccharomyces eubayanus	Saccharomyces eubayanus	59.08	0
CAY79394	EC1118_1F14_0221p	631	643680	Saccharomyces	Saccharomyces cerevisiae	Saccharomyces cerevisiae EC1118	90.1	2e-178
EGA62525	YAR066W-like protein	633	764101	Saccharomyces	Saccharomyces cerevisiae	Saccharomyces cerevisiae FostersO	87.37	3e-172
EDN62495	hypothetical protein SCY_2333, partial	373	307796	Saccharomyces	Saccharomyces cerevisiae	Saccharomyces cerevisiae YJM789	86.15	9e-172
EGA83054	YAR066W-like protein, partial	393	764098	Saccharomyces	Saccharomyces cerevisiae	Saccharomyces cerevisiae Lalvin QA23	86.35	4e-171
EGA75085	YAR066W-like protein	631	764097	Saccharomyces	Saccharomyces cerevisiae	Saccharomyces cerevisiae AWRI796	86.35	2e-170
GAA23932	K7_03371p	631	721032	Saccharomyces	Saccharomyces cerevisiae	Saccharomyces cerevisiae Kyokai no. 7	86.35	3e-170
EHN07396	YIL169C-like protein	635	1095631	Saccharomyces	Saccharomyces cerevisiae x Saccharomyces kudriavzevii	Saccharomyces cerevisiae x Saccharomyces kudriavzevii VIN7	86.01	2e-169
EGA74625	YHR214W-like protein	631	764097	Saccharomyces	Saccharomyces cerevisiae	Saccharomyces cerevisiae AWRI796	86.01	3e-169
EGA84193	YHR214W-like protein	631	764100	Saccharomyces	Saccharomyces cerevisiae	Saccharomyces cerevisiae VL3	85.67	9e-168
EGA80292	Hpf1p	638	764098	Saccharomyces	Saccharomyces cerevisiae	Saccharomyces cerevisiae Lalvin QA23	80.19	4e-162
KOG98415	hypothetical protein DI49_2820	626	1080349	Saccharomyces	Saccharomyces eubayanus	Saccharomyces eubayanus	82.89	4e-159
EHM99616	YIL169C-like protein, partial	429	1095631	Saccharomyces	Saccharomyces cerevisiae x Saccharomyces kudriavzevii	Saccharomyces cerevisiae x Saccharomyces kudriavzevii VIN7	72.61	9e-158
KOH50411	YIL169Cp protein	610	252598	Saccharomyces	Saccharomyces sp.	Saccharomyces sp. 'boulardii'	79.86	2e-150
EHN03791	Hpf1p	552	1095631	Saccharomyces	Saccharomyces cerevisiae x Saccharomyces kudriavzevii	Saccharomyces cerevisiae x Saccharomyces kudriavzevii VIN7	85.94	7e-138
AJU12823	Hpf1p, partial	672	1294383	Saccharomyces	Saccharomyces cerevisiae	Saccharomyces cerevisiae YJM1527	74.78	6e-137
EGA60615	Hpf1p	659	764101	Saccharomyces	Saccharomyces cerevisiae	Saccharomyces cerevisiae FostersO	83.92	9e-130
ABZ10813	foam promoting protein precursor	770	4932	Saccharomyces	Saccharomyces cerevisiae	Saccharomyces cerevisiae	79.18	5e-94
EHN03893	YIL169C-like protein, partial	271	1095631	Saccharomyces	Saccharomyces cerevisiae x Saccharomyces kudriavzevii	Saccharomyces cerevisiae x Saccharomyces kudriavzevii VIN7	94.12	3e-87
EGA78376	YIL169C-like protein	311	764099	Saccharomyces	Saccharomyces cerevisiae	Saccharomyces cerevisiae Vin13	97.95	5e-87
EGA59965	Hpf1p, partial	244	764101	Saccharomyces	Saccharomyces cerevisiae	Saccharomyces cerevisiae FostersO	82.78	4e-82
EGA80182	YAR066W-like protein, partial	253	764098	Saccharomyces	Saccharomyces cerevisiae	Saccharomyces cerevisiae Lalvin QA23	79.47	1e-72
AJU11858	Hpf1p	1026	1294382	Saccharomyces	Saccharomyces cerevisiae	Saccharomyces cerevisiae YJM1526	79.14	2e-72
AJU22817	hypothetical protein H827_YJM1477H00278, partial	153	1294379	Saccharomyces	Saccharomyces cerevisiae	Saccharomyces cerevisiae YJM1477	78.43	1e-71
AJU22295	hypothetical protein H825_YJM1460H00278	203	1294377	Saccharomyces	Saccharomyces cerevisiae	Saccharomyces cerevisiae YJM1460	78.91	5e-69
NP_009430	hypothetical protein YAR066W	203	559292	Saccharomyces	Saccharomyces cerevisiae	Saccharomyces cerevisiae S288c	78.77	1e-68
AJO95232	hypothetical protein H786_YJM1242A00080	203	1294338	Saccharomyces	Saccharomyces cerevisiae	Saccharomyces cerevisiae YJM1242	78.08	6e-68
EGA76221	YAR068W-like protein	291	764099	Saccharomyces	Saccharomyces cerevisiae	Saccharomyces cerevisiae Vin13	84.06	1e-61
GAA23942	K7_03385p	346	721032	Saccharomyces	Saccharomyces cerevisiae	Saccharomyces cerevisiae Kyokai no. 7	84.06	4e-61
GAA21848	K7_00621p	345	721032	Saccharomyces	Saccharomyces cerevisiae	Saccharomyces cerevisiae Kyokai no. 7	84.06	4e-61
CAY80231	EC1118_1H13_2058p, partial	186	643680	Saccharomyces	Saccharomyces cerevisiae	Saccharomyces cerevisiae EC1118	77.52	6e-59
EGA80232	YAR068W-like protein	181	764098	Saccharomyces	Saccharomyces cerevisiae	Saccharomyces cerevisiae Lalvin QA23	83.76	2e-51
BAG71689	hypothetical protein, partial	847	27292	Saccharomyces	Saccharomyces pastorianus	Saccharomyces pastorianus	100	1e-45
EGA60047	Hpf1p	209	764101	Saccharomyces	Saccharomyces cerevisiae	Saccharomyces cerevisiae FostersO	85.98	5e-43

## Sheet: SOA1-1 (EC1118 SDL1)
Accession	NCBI annotation	Length	TaxID	Division	Sub-division	Class	Family	Genus	Specie	Strain	%ID	E-value	%ID	E-value
B3LU13	RecName: Full=L-serine dehydratase; AltName: Full=L-serine deaminase	338	285006	Eukaryota	Fungi	Ascomycota	Saccharomycotina	Saccharomycetes	Saccharomycetaceae	Saccharomyces	Saccharomyces cerevisiae	Saccharomyces cerevisiae RM11-1a	100	0
A6ZVB1	RecName: Full=L-serine dehydratase; AltName: Full=L-serine deaminase	338	307796	Eukaryota	Fungi	Ascomycota	Saccharomycotina	Saccharomycetes	Saccharomycetaceae	Saccharomyces	Saccharomyces cerevisiae	Saccharomyces cerevisiae YJM789	99.7	0
P0CF23	RecName: Full=L-serine dehydratase; AltName: Full=L-serine deaminase	338	4932	Eukaryota	Fungi	Ascomycota	Saccharomycotina	Saccharomycetes	Saccharomycetaceae	Saccharomyces	Saccharomyces cerevisiae	Saccharomyces cerevisiae	99.11	0
B5VKE8	RecName: Full=L-serine dehydratase; AltName: Full=L-serine deaminase	338	545124	Eukaryota	Fungi	Ascomycota	Saccharomycotina	Saccharomycetes	Saccharomycetaceae	Saccharomyces	Saccharomyces cerevisiae	Saccharomyces cerevisiae AWRI1631	98.52	0
GAA23953	K7_03400p	256	721032	Eukaryota	Fungi	Ascomycota	Saccharomycotina	Saccharomycetes	Saccharomycetaceae	Saccharomyces	Saccharomyces cerevisiae	Saccharomyces cerevisiae Kyokai no. 7	98.44	0
EWG85244	hypothetical protein R008_I10021	336	1182966	Eukaryota	Fungi	Ascomycota	Saccharomycotina	Saccharomycetes	Saccharomycetaceae	Saccharomyces	Saccharomyces cerevisiae	Saccharomyces cerevisiae R008	90.15	0
EJT44540	hypothetical protein SKUD_196902	339	226230	Eukaryota	Fungi	Ascomycota	Saccharomycotina	Saccharomycetes	Saccharomycetaceae	Saccharomyces	Saccharomyces kudriavzevii	Saccharomyces kudriavzevii IFO 1802	81.25	0
EGA58313	hypothetical protein FOSTERSB_2235	240	764102	Eukaryota	Fungi	Ascomycota	Saccharomycotina	Saccharomycetes	Saccharomycetaceae	Saccharomyces	Saccharomyces cerevisiae	Saccharomyces cerevisiae FostersB	99.17	4e-172
EGA74503	hypothetical protein AWRI796_2270	224	764097	Eukaryota	Fungi	Ascomycota	Saccharomycotina	Saccharomycetes	Saccharomycetaceae	Saccharomyces	Saccharomyces cerevisiae	Saccharomyces cerevisiae AWRI796	100	6e-162
P0CF22	RecName: Full=Putative truncated L-serine dehydratase SDL1; AltName: Full=L-serine deaminase homolog 1	210	559292	Eukaryota	Fungi	Ascomycota	Saccharomycotina	Saccharomycetes	Saccharomycetaceae	Saccharomyces	Saccharomyces cerevisiae	Saccharomyces cerevisiae S288c	99.52	8e-149
EGA61869	hypothetical protein FOSTERSO_2229	210	764101	Eukaryota	Fungi	Ascomycota	Saccharomycotina	Saccharomycetes	Saccharomycetaceae	Saccharomyces	Saccharomyces cerevisiae	Saccharomyces cerevisiae FostersO	98.1	6e-146
CEP63338	LALA0S08e00144g1_1	331	1245769	Eukaryota	Fungi	Ascomycota	Saccharomycotina	Saccharomycetes	Saccharomycetaceae	Lachancea	Lachancea lanzarotensis	Lachancea lanzarotensis	60.19	1e-133
XP_003672729	hypothetical protein NDAI_0K02950	334	1071378	Eukaryota	Fungi	Ascomycota	Saccharomycotina	Saccharomycetes	Saccharomycetaceae	Naumovozyma	Naumovozyma dairenensis	Naumovozyma dairenensis CBS 421	57.27	5e-131
CDO94177	unnamed protein product	327	1427455	Eukaryota	Fungi	Ascomycota	Saccharomycotina	Saccharomycetes	Saccharomycetaceae	Kluyveromyces	Kluyveromyces dobzhanskii	Kluyveromyces dobzhanskii CBS 2104	59.25	5e-128
XP_002498008	ZYRO0F18524p	335	559307	Eukaryota	Fungi	Ascomycota	Saccharomycotina	Saccharomycetes	Saccharomycetaceae	Zygosaccharomyces	Zygosaccharomyces rouxii	Zygosaccharomyces rouxii CBS 732	57.44	3e-127
EHN03493	Cha1p	360	1095631	Eukaryota	Fungi	Ascomycota	Saccharomycotina	Saccharomycetes	Saccharomycetaceae	Saccharomyces	Saccharomyces cerevisiae	Saccharomyces cerevisiae x Saccharomyces kudriavzevii VIN7	56.04	4e-125
EJT43003	CHA1-like protein	360	226230	Eukaryota	Fungi	Ascomycota	Saccharomycotina	Saccharomycetes	Saccharomycetaceae	Saccharomyces	Saccharomyces kudriavzevii	Saccharomyces kudriavzevii IFO 1802	56.04	4e-125
AJQ33028	Cha1p	360	1294362	Eukaryota	Fungi	Ascomycota	Saccharomycotina	Saccharomycetes	Saccharomycetaceae	Saccharomyces	Saccharomyces cerevisiae	Saccharomyces cerevisiae YJM1399	54.24	6e-125
EJS44559	cha1p	360	1160507	Eukaryota	Fungi	Ascomycota	Saccharomycotina	Saccharomycetes	Saccharomycetaceae	Saccharomyces	Saccharomyces arboricola	Saccharomyces arboricola H-6	55.73	1e-124
AJQ32011	Cha1p	360	1294355	Eukaryota	Fungi	Ascomycota	Saccharomycotina	Saccharomycetes	Saccharomycetaceae	Saccharomyces	Saccharomyces cerevisiae	Saccharomyces cerevisiae YJM1381	54.24	3e-124
AJP37377	Cha1p	360	1296266	Eukaryota	Fungi	Ascomycota	Saccharomycotina	Saccharomycetes	Saccharomycetaceae	Saccharomyces	Saccharomyces cerevisiae	Saccharomyces cerevisiae YJM1078	53.94	4e-124
AJQ43631	Cha1p	360	1294304	Eukaryota	Fungi	Ascomycota	Saccharomycotina	Saccharomycetes	Saccharomycetaceae	Saccharomyces	Saccharomyces cerevisiae	Saccharomyces cerevisiae YJM193	53.94	5e-124
NP_001018030	L-serine/L-threonine ammonia-lyase CHA1	360	559292	Eukaryota	Fungi	Ascomycota	Saccharomycotina	Saccharomycetes	Saccharomycetaceae	Saccharomyces	Saccharomyces cerevisiae	Saccharomyces cerevisiae S288c	53.94	1e-123
EEU06060	Cha1p	360	574961	Eukaryota	Fungi	Ascomycota	Saccharomycotina	Saccharomycetes	Saccharomycetaceae	Saccharomyces	Saccharomyces cerevisiae	Saccharomyces cerevisiae JAY291	53.94	1e-123
AJQ32741	Cha1p	360	1294360	Eukaryota	Fungi	Ascomycota	Saccharomycotina	Saccharomycetes	Saccharomycetaceae	Saccharomyces	Saccharomyces cerevisiae	Saccharomyces cerevisiae YJM1388	53.94	1e-123
EGA75823	Cha1p	344	764097	Eukaryota	Fungi	Ascomycota	Saccharomycotina	Saccharomycetes	Saccharomycetaceae	Saccharomyces	Saccharomyces cerevisiae	Saccharomyces cerevisiae AWRI796	53.94	2e-123
AJQ32154	Cha1p	360	1294356	Eukaryota	Fungi	Ascomycota	Saccharomycotina	Saccharomycetes	Saccharomycetaceae	Saccharomyces	Saccharomyces cerevisiae	Saccharomyces cerevisiae YJM1383	53.64	2e-123
EDN62072	catabolic serine (threonine) dehydratase	360	307796	Eukaryota	Fungi	Ascomycota	Saccharomycotina	Saccharomycetes	Saccharomycetaceae	Saccharomyces	Saccharomyces cerevisiae	Saccharomyces cerevisiae YJM789	53.94	4e-123
XP_003958173	hypothetical protein KAFR_0F04430	343	1071382	Eukaryota	Fungi	Ascomycota	Saccharomycotina	Saccharomycetes	Saccharomycetaceae	Kazachstania	Kazachstania africana	Kazachstania africana CBS 2517	53.69	6e-123
CEP65048	LALA0S19e00144g1_1	333	1245769	Eukaryota	Fungi	Ascomycota	Saccharomycotina	Saccharomycetes	Saccharomycetaceae	Lachancea	Lachancea lanzarotensis	Lachancea lanzarotensis	58.73	2e-122
EGA79796	Cha1p	360	764099	Eukaryota	Fungi	Ascomycota	Saccharomycotina	Saccharomycetes	Saccharomycetaceae	Saccharomyces	Saccharomyces cerevisiae	Saccharomyces cerevisiae Vin13	53.64	2e-122
AJQ36385	Cha1p	360	1294318	Eukaryota	Fungi	Ascomycota	Saccharomycotina	Saccharomycetes	Saccharomycetaceae	Saccharomyces	Saccharomyces cerevisiae	Saccharomyces cerevisiae YJM681	53.64	2e-122
EWG87361	Cha1p	360	1182966	Eukaryota	Fungi	Ascomycota	Saccharomycotina	Saccharomycetes	Saccharomycetaceae	Saccharomyces	Saccharomyces cerevisiae	Saccharomyces cerevisiae R008	53.64	3e-122
XP_003956792	hypothetical protein KAFR_0D00110	365	1071382	Eukaryota	Fungi	Ascomycota	Saccharomycotina	Saccharomycetes	Saccharomycetaceae	Kazachstania	Kazachstania africana	Kazachstania africana CBS 2517	53.66	1e-121
XP_003675366	hypothetical protein NCAS_0B09130	367	1064592	Eukaryota	Fungi	Ascomycota	Saccharomycotina	Saccharomycetes	Saccharomycetaceae	Naumovozyma	Naumovozyma castellii	Naumovozyma castellii CBS 4309	53.96	2e-121
XP_003667415	hypothetical protein NDAI_0A00120	377	1071378	Eukaryota	Fungi	Ascomycota	Saccharomycotina	Saccharomycetes	Saccharomycetaceae	Naumovozyma	Naumovozyma dairenensis	Naumovozyma dairenensis CBS 421	53.15	4e-121
XP_003674469	hypothetical protein NCAS_0A15330	347	1064592	Eukaryota	Fungi	Ascomycota	Saccharomycotina	Saccharomycetes	Saccharomycetaceae	Naumovozyma	Naumovozyma castellii	Naumovozyma castellii CBS 4309	54.6	1e-120
CDH13384	probable Catabolic L-serine/threonine dehydratase	333	1355161	Eukaryota	Fungi	Ascomycota	Saccharomycotina	Saccharomycetes	Saccharomycetaceae	Zygosaccharomyces	Zygosaccharomyces bailii	Zygosaccharomyces bailii ISA1307	55.08	3e-120
AAA35040	L-serine/L-threonine dehydratase	360	4932	Eukaryota	Fungi	Ascomycota	Saccharomycotina	Saccharomycetes	Saccharomycetaceae	Saccharomyces	Saccharomyces cerevisiae	Saccharomyces cerevisiae	52.73	6e-120
BAO39095	L-serine dehydratase	325	1003335	Eukaryota	Fungi	Ascomycota	Saccharomycotina	Saccharomycetes	Saccharomycetaceae	Kluyveromyces	Kluyveromyces marxianus	Kluyveromyces marxianus DMKU3-1042	56.07	2e-119
CCK70276	hypothetical protein KNAG_0D05380	334	1071383	Eukaryota	Fungi	Ascomycota	Saccharomycotina	Saccharomycetes	Saccharomycetaceae	Kazachstania	Kazachstania naganishii	Kazachstania naganishii CBS 8797	54.38	2e-119
CDF89261	ZYBA0S04-00100g1_1	333	1333698	Eukaryota	Fungi	Ascomycota	Saccharomycotina	Saccharomycetes	Saccharomycetaceae	Zygosaccharomyces	Zygosaccharomyces bailii	Zygosaccharomyces bailii CLIB 213	53.45	1e-118
CCK69132	hypothetical protein KNAG_0C00180	359	1071383	Eukaryota	Fungi	Ascomycota	Saccharomycotina	Saccharomycetes	Saccharomycetaceae	Kazachstania	Kazachstania naganishii	Kazachstania naganishii CBS 8797	52.27	5e-118
XP_454029	hypothetical protein	322	284590	Eukaryota	Fungi	Ascomycota	Saccharomycotina	Saccharomycetes	Saccharomycetaceae	Kluyveromyces	Kluyveromyces lactis	Kluyveromyces lactis NRRL Y-1140	57.59	8e-118
XP_004177804	hypothetical protein TBLA_0A04920	360	1071380	Eukaryota	Fungi	Ascomycota	Saccharomycotina	Saccharomycetes	Saccharomycetaceae	Tetrapisispora	Tetrapisispora blattae	Tetrapisispora blattae CBS 6284	52.29	7e-116
XP_444982	hypothetical protein	360	284593	Eukaryota	Fungi	Ascomycota	Saccharomycotina	Saccharomycetes	Saccharomycetaceae	Nakaseomyces	Candida glabrata	Candida glabrata CBS 138	54.71	5e-114
XP_003685926	hypothetical protein TPHA_0E04040	357	1071381	Eukaryota	Fungi	Ascomycota	Saccharomycotina	Saccharomycetes	Saccharomycetaceae	Tetrapisispora	Tetrapisispora phaffii	Tetrapisispora phaffii CBS 4417	51.7	5e-114
XP_002497886	ZYRO0F15774p	410	559307	Eukaryota	Fungi	Ascomycota	Saccharomycotina	Saccharomycetes	Saccharomycetaceae	Zygosaccharomyces	Zygosaccharomyces rouxii	Zygosaccharomyces rouxii CBS 732	53.94	3e-113
XP_001646794	hypothetical protein Kpol_2002p6	350	436907	Eukaryota	Fungi	Ascomycota	Saccharomycotina	Saccharomycetes	Saccharomycetaceae	Vanderwaltozyma	Vanderwaltozyma polyspora	Vanderwaltozyma polyspora DSM 70294	52.11	4e-111
XP_002554227	KLTH0F00440p	341	559295	Eukaryota	Fungi	Ascomycota	Saccharomycotina	Saccharomycetes	Saccharomycetaceae	Lachancea	Lachancea thermotolerans	Lachancea thermotolerans CBS 6340	49.85	4e-110
BAO37640	catabolic L-serine/threonine dehydratase	358	1003335	Eukaryota	Fungi	Ascomycota	Saccharomycotina	Saccharomycetes	Saccharomycetaceae	Kluyveromyces	Kluyveromyces marxianus	Kluyveromyces marxianus DMKU3-1042	51.2	5e-110
CCA89283	catabolic L-serine/L-threonine deaminase	358	4911	Eukaryota	Fungi	Ascomycota	Saccharomycotina	Saccharomycetes	Saccharomycetaceae	Kluyveromyces	Kluyveromyces marxianus	Kluyveromyces marxianus	50	3e-109
AGO10768	AaceriAFR747Wp	358	566037	Eukaryota	Fungi	Ascomycota	Saccharomycotina	Saccharomycetes	Saccharomycetaceae	Saccharomycetaceae sp.	Saccharomycetaceae sp.	Saccharomycetaceae sp. 'Ashbya aceri'	50.74	7e-109
XP_452213	hypothetical protein	377	284590	Eukaryota	Fungi	Ascomycota	Saccharomycotina	Saccharomycetes	Saccharomycetaceae	Kluyveromyces	Kluyveromyces lactis	Kluyveromyces lactis NRRL Y-1140	47.48	4e-107
XP_003958929	hypothetical protein KAFR_0I00130	344	1071382	Eukaryota	Fungi	Ascomycota	Saccharomycotina	Saccharomycetes	Saccharomycetaceae	Kazachstania	Kazachstania africana	Kazachstania africana CBS 2517	49.09	4e-106
XP_003644082	hypothetical protein Ecym_1006	364	931890	Eukaryota	Fungi	Ascomycota	Saccharomycotina	Saccharomycetes	Saccharomycetaceae	Eremothecium	Eremothecium cymbalariae	Eremothecium cymbalariae DBVPG#7215	50.3	5e-104
XP_003681449	hypothetical protein TDEL_0D06540	337	4950	Eukaryota	Fungi	Ascomycota	Saccharomycotina	Saccharomycetes	Saccharomycetaceae	Torulaspora	Torulaspora delbrueckii	Torulaspora delbrueckii	51.07	3e-103
CDO92677	unnamed protein product	360	1427455	Eukaryota	Fungi	Ascomycota	Saccharomycotina	Saccharomycetes	Saccharomycetaceae	Kluyveromyces	Kluyveromyces dobzhanskii	Kluyveromyces dobzhanskii CBS 2104	48.66	1e-102
NP_986296	AFR747Wp	426	284811	Eukaryota	Fungi	Ascomycota	Saccharomycotina	Saccharomycetes	Saccharomycetaceae	Eremothecium	Eremothecium gossypii	Eremothecium gossypii ATCC 10895	49.85	3e-102
EDZ73594	YCL064Cp-like protein	264	545124	Eukaryota	Fungi	Ascomycota	Saccharomycotina	Saccharomycetes	Saccharomycetaceae	Saccharomyces	Saccharomyces cerevisiae	Saccharomyces cerevisiae AWRI1631	52.32	1e-83
XP_503774	YALI0E10307p	329	284591	Eukaryota	Fungi	Ascomycota	Saccharomycotina	Saccharomycetes	Dipodascaceae	Yarrowia	Yarrowia lipolytica	Yarrowia lipolytica CLIB122	43.69	5e-83
CCA38118	hypothetical protein PP7435_Chr2-0428	337	981350	Eukaryota	Fungi	Ascomycota	Saccharomycotina	Saccharomycetes	Phaffomycetaceae	Komagataella	Komagataella phaffii	Komagataella phaffii CBS 7435	44.21	7e-83
P0CF21	RecName: Full=Putative truncated L-serine dehydratase YIL168W	127	559292	Eukaryota	Fungi	Ascomycota	Saccharomycotina	Saccharomycetes	Saccharomycetaceae	Saccharomyces	Saccharomyces cerevisiae	Saccharomyces cerevisiae S288c	96.06	8e-83
XP_013318981	hypothetical protein PV05_02920	344	348802	Eukaryota	Fungi	Ascomycota	Pezizomycotina	Eurotiomycetes	Herpotrichiellaceae	Exophiala	Exophiala xenobiotica	Exophiala xenobiotica	43.9	1e-81
KIV83910	hypothetical protein PV11_05895	345	1016849	Eukaryota	Fungi	Ascomycota	Pezizomycotina	Eurotiomycetes	Herpotrichiellaceae	Exophiala	Exophiala sideris	Exophiala sideris	44	8e-80
XP_002547936	hypothetical protein CTRG_02233	332	294747	Eukaryota	Fungi	Ascomycota	Saccharomycotina	Saccharomycetes	Debaryomycetaceae	Candida	Candida tropicalis	Candida tropicalis MYA-3404	42.04	3e-78
XP_007738454	hypothetical protein A1O3_10173	360	1182542	Eukaryota	Fungi	Ascomycota	Pezizomycotina	Eurotiomycetes	Herpotrichiellaceae	Capronia	Capronia epimyces	Capronia epimyces CBS 606.96	42.07	4e-78
XP_002491781	Catabolic L-serine (L-threonine) deaminase, catalyzes the degradation of L-serine and L-threonine	325	644223	Eukaryota	Fungi	Ascomycota	Saccharomycotina	Saccharomycetes	Phaffomycetaceae	Komagataella	Komagataella phaffii	Komagataella phaffii GS115	43.29	8e-78
XP_013272472	hypothetical protein Z518_06208	357	1442369	Eukaryota	Fungi	Ascomycota	Pezizomycotina	Eurotiomycetes	Herpotrichiellaceae	Rhinocladiella	Rhinocladiella mackenziei	Rhinocladiella mackenziei CBS 650.93	41.41	1e-75
KGQ98118	hypothetical protein MG1_03099	332	1094988	Eukaryota	Fungi	Ascomycota	Saccharomycotina	Saccharomycetes	Debaryomycetaceae	Candida	Candida albicans	Candida albicans GC75	43	9e-75
XP_716069	hypothetical protein CaO19.7404	332	237561	Eukaryota	Fungi	Ascomycota	Saccharomycotina	Saccharomycetes	Debaryomycetaceae	Candida	Candida albicans	Candida albicans SC5314	43	9e-75
XP_011276285	Tryptophan synthase beta chain	342	1041607	Eukaryota	Fungi	Ascomycota	Saccharomycotina	Saccharomycetes	Phaffomycetaceae	Wickerhamomyces	Wickerhamomyces ciferrii	Wickerhamomyces ciferrii	40.37	1e-74
KIW22390	hypothetical protein PV07_12280	360	569365	Eukaryota	Fungi	Ascomycota	Pezizomycotina	Eurotiomycetes	Herpotrichiellaceae	Cladophialophora	Cladophialophora immunda	Cladophialophora immunda	44.14	2e-74
XP_013278114	hypothetical protein Z517_12246	347	1442368	Eukaryota	Fungi	Ascomycota	Pezizomycotina	Eurotiomycetes	Herpotrichiellaceae	Fonsecaea	Fonsecaea pedrosoi	Fonsecaea pedrosoi CBS 271.37	43.25	2e-74
KIW14000	hypothetical protein PV08_06781	344	91928	Eukaryota	Fungi	Ascomycota	Pezizomycotina	Eurotiomycetes	Herpotrichiellaceae	Exophiala	Exophiala spinifera	Exophiala spinifera	40.91	2e-74
KFY79322	hypothetical protein V499_01685	347	1420912	Eukaryota	Fungi	Ascomycota	Pezizomycotina	Leotiomycetes	Pseudeurotiaceae	Pseudogymnoascus	Pseudogymnoascus sp.	Pseudogymnoascus sp. VKM F-103	40.43	2e-74
XP_007726839	hypothetical protein A1O1_07783	362	1182541	Eukaryota	Fungi	Ascomycota	Pezizomycotina	Eurotiomycetes	Herpotrichiellaceae	Capronia	Capronia coronata	Capronia coronata CBS 617.96	42.86	5e-74
KIW39908	hypothetical protein PV06_08478	345	215243	Eukaryota	Fungi	Ascomycota	Pezizomycotina	Eurotiomycetes	Herpotrichiellaceae	Exophiala	Exophiala oligosperma	Exophiala oligosperma	40.65	5e-74
KIW93552	hypothetical protein Z519_06157	346	1442370	Eukaryota	Fungi	Ascomycota	Pezizomycotina	Eurotiomycetes	Herpotrichiellaceae	Cladophialophora	Cladophialophora bantiana	Cladophialophora bantiana CBS 173.52	43.21	9e-74
XP_007376519	hypothetical protein SPAPADRAFT_62338	331	619300	Eukaryota	Fungi	Ascomycota	Saccharomycotina	Saccharomycetes	Debaryomycetaceae	Spathaspora	Spathaspora passalidarum	Spathaspora passalidarum NRRL Y-27907	43.87	3e-73
XP_007746373	hypothetical protein A1O5_07594	346	1182543	Eukaryota	Fungi	Ascomycota	Pezizomycotina	Eurotiomycetes	Herpotrichiellaceae	Cladophialophora	Cladophialophora psammophila	Cladophialophora psammophila CBS 110553	43.21	5e-73
KND97372	hypothetical protein QG37_05750	340	498019	Eukaryota	Fungi	Ascomycota	Saccharomycotina	Saccharomycetes	Metschnikowiaceae	Clavispora	Candida auris	Candida auris	41.88	8e-73
XP_456429	DEHA2A02090p	350	284592	Eukaryota	Fungi	Ascomycota	Saccharomycotina	Saccharomycetes	Debaryomycetaceae	Debaryomyces	Debaryomyces hansenii	Debaryomyces hansenii CBS767	42.19	3e-72
XP_013339395	hypothetical protein AUEXF2481DRAFT_48495	343	1043005	Eukaryota	Fungi	Ascomycota	Pezizomycotina	Dothideomycetes	Aureobasidiaceae	Aureobasidium	Aureobasidium subglaciale	Aureobasidium subglaciale EXF-2481	41.41	3e-72
XP_008719001	hypothetical protein HMPREF1541_06447	354	1220924	Eukaryota	Fungi	Ascomycota	Pezizomycotina	Eurotiomycetes	Cyphellophoraceae	Cyphellophora	Cyphellophora europaea	Cyphellophora europaea CBS 101466	40.36	3e-72
XP_007780331	hypothetical protein W97_04249	357	1168221	Eukaryota	Fungi	Ascomycota	Pezizomycotina	Eurotiomycetes	Herpotrichiellaceae	Coniosporium	Coniosporium apollinis	Coniosporium apollinis CBS 100218	42.9	6e-72
XP_012049764	L-serine ammonia-lyase	331	235443	Eukaryota	Fungi	Basidiomycota	Agaricomycotina	Tremellomycetes	Tremellaceae	Filobasidiella	Cryptococcus neoformans	Cryptococcus neoformans var. grubii H99	43.12	1e-71
XP_001382627	hypothetical protein PICST_30154	336	322104	Eukaryota	Fungi	Ascomycota	Saccharomycotina	Saccharomycetes	Debaryomycetaceae	Scheffersomyces	Scheffersomyces stipitis	Scheffersomyces stipitis CBS 6054	40.46	1e-71
EGA87826	Cha1p	243	764100	Eukaryota	Fungi	Ascomycota	Saccharomycotina	Saccharomycetes	Saccharomycetaceae	Saccharomyces	Saccharomyces cerevisiae	Saccharomyces cerevisiae VL3	54.68	2e-71
XP_003833601	hypothetical protein LEMA_P063620.1	390	985895	Eukaryota	Fungi	Ascomycota	Pezizomycotina	Dothideomycetes	Leptosphaeriaceae	Leptosphaeria	Leptosphaeria maculans	Leptosphaeria maculans JN3	44.1	2e-71
XP_775525	hypothetical protein CNBE2390	331	283643	Eukaryota	Fungi	Basidiomycota	Agaricomycotina	Tremellomycetes	Tremellaceae	Filobasidiella	Cryptococcus neoformans	Cryptococcus neoformans var. neoformans B-3501A	42.5	4e-71
KFX50757	L-serine dehydratase	373	1077442	Eukaryota	Fungi	Ascomycota	Pezizomycotina	Eurotiomycetes	Trichocomaceae	Talaromyces	Talaromyces marneffei	Talaromyces marneffei PM1	40.99	8e-71
CCK67804	hypothetical protein KNAG_0A01150	231	1071383	Eukaryota	Fungi	Ascomycota	Saccharomycotina	Saccharomycetes	Saccharomycetaceae	Kazachstania	Kazachstania naganishii	Kazachstania naganishii CBS 8797	48.46	1e-70
KEQ88420	tryptophan synthase beta subunit-like PLP-dependent enzyme	357	1043002	Eukaryota	Fungi	Ascomycota	Pezizomycotina	Dothideomycetes	Aureobasidiaceae	Aureobasidium	Aureobasidium pullulans	Aureobasidium pullulans EXF-150	42.25	1e-70
XP_008730827	hypothetical protein G647_08293	364	1279043	Eukaryota	Fungi	Ascomycota	Pezizomycotina	Eurotiomycetes	Herpotrichiellaceae	Cladophialophora	Cladophialophora carrionii	Cladophialophora carrionii CBS 160.54	41	2e-70
EMG46015	hypothetical protein G210_3753, partial	889	1245528	Eukaryota	Fungi	Ascomycota	Saccharomycotina	Saccharomycetes	Debaryomycetaceae	Candida	Candida maltosa	Candida maltosa Xu316	42.57	3e-70
KIX96287	hypothetical protein Z520_08065	360	1442371	Eukaryota	Fungi	Ascomycota	Pezizomycotina	Eurotiomycetes	Herpotrichiellaceae	Fonsecaea	Fonsecaea multimorphosa	Fonsecaea multimorphosa CBS 102226	42.59	4e-70
XP_007762161	hypothetical protein A1O7_09987	362	1182544	Eukaryota	Fungi	Ascomycota	Pezizomycotina	Eurotiomycetes	Herpotrichiellaceae	Cladophialophora	Cladophialophora yegresii	Cladophialophora yegresii CBS 114405	41.76	6e-70
XP_013263282	hypothetical protein A1O9_02253	338	1182545	Eukaryota	Fungi	Ascomycota	Pezizomycotina	Eurotiomycetes	Herpotrichiellaceae	Exophiala	Exophiala aquamarina	Exophiala aquamarina CBS 119918	42.3	7e-70
KEQ60337	tryptophan synthase beta subunit-like PLP-dependent enzyme	347	1043003	Eukaryota	Fungi	Ascomycota	Pezizomycotina	Dothideomycetes	Aureobasidiaceae	Aureobasidium	Aureobasidium melanogenum	Aureobasidium melanogenum CBS 110374	40.18	8e-70
XP_571220	serine family amino acid catabolism-related protein	331	214684	Eukaryota	Fungi	Basidiomycota	Agaricomycotina	Tremellomycetes	Tremellaceae	Filobasidiella	Cryptococcus neoformans	Cryptococcus neoformans var. neoformans JEC21	41.88	9e-70
XP_003720357	hypothetical protein MGG_17828	358	242507	Eukaryota	Fungi	Ascomycota	Pezizomycotina	Sordariomycetes	Sordariomycetidae	Magnaporthaceae	Magnaporthe oryzae	Magnaporthe oryzae 70-15	43.87	2e-69
KIW62388	hypothetical protein PV04_10568	364	5601	Eukaryota	Fungi	Ascomycota	Pezizomycotina	Eurotiomycetes	Herpotrichiellaceae	Capronia	Capronia semiimmersa	Capronia semiimmersa	41.47	2e-69
XP_013322688	hypothetical protein PV05_02152	352	348802	Eukaryota	Fungi	Ascomycota	Pezizomycotina	Eurotiomycetes	Herpotrichiellaceae	Exophiala	Exophiala xenobiotica	Exophiala xenobiotica	40.98	2e-69
XP_009161166	hypothetical protein HMPREF1120_08654	366	858893	Eukaryota	Fungi	Ascomycota	Pezizomycotina	Eurotiomycetes	Herpotrichiellaceae	Exophiala	Exophiala dermatitidis	Exophiala dermatitidis NIH/UT8656	43.07	3e-69
KGB77932	L-serine ammonia-lyase	331	294750	Eukaryota	Fungi	Basidiomycota	Agaricomycotina	Tremellomycetes	Tremellaceae	Filobasidiella	Cryptococcus gattii	Cryptococcus gattii R265	42.5	3e-69
XP_013432455	tryptophan synthase beta subunit-like PLP-dependent enzyme	343	1043004	Eukaryota	Fungi	Ascomycota	Pezizomycotina	Dothideomycetes	Aureobasidiaceae	Aureobasidium	Aureobasidium namibiae	Aureobasidium namibiae CBS 147.97	41.43	3e-69
KIR39426	L-serine ammonia-lyase	331	1296110	Eukaryota	Fungi	Basidiomycota	Agaricomycotina	Tremellomycetes	Tremellaceae	Filobasidiella	Cryptococcus gattii	Cryptococcus gattii Ram5	42.5	4e-69
KIR29399	L-serine ammonia-lyase	331	1296106	Eukaryota	Fungi	Basidiomycota	Agaricomycotina	Tremellomycetes	Tremellaceae	Filobasidiella	Cryptococcus gattii	Cryptococcus gattii LA55	42.5	9e-69
XP_003867147	Cha1 protein	355	1136231	Eukaryota	Fungi	Ascomycota	Saccharomycotina	Saccharomycetes	Debaryomycetaceae	Candida	Candida orthopsilosis	Candida orthopsilosis Co 90-125	42.09	9e-68
KHC63938	hypothetical protein MGE_03078	290	1094994	Eukaryota	Fungi	Ascomycota	Saccharomycotina	Saccharomycetes	Debaryomycetaceae	Candida	Candida albicans	Candida albicans P75010	41.9	3e-67
KIR56646	L-serine ammonia-lyase	331	1296112	Eukaryota	Fungi	Basidiomycota	Agaricomycotina	Tremellomycetes	Tremellaceae	Filobasidiella	Cryptococcus gattii	Cryptococcus gattii Ru294	41.88	3e-67
KIR85874	L-serine ammonia-lyase	331	1296105	Eukaryota	Fungi	Basidiomycota	Agaricomycotina	Tremellomycetes	Tremellaceae	Filobasidiella	Cryptococcus gattii	Cryptococcus gattii IND107	42.19	4e-67
CCE44245	hypothetical protein CPAR2_400460	332	5480	Eukaryota	Fungi	Ascomycota	Saccharomycotina	Saccharomycetes	Debaryomycetaceae	Candida	Candida parapsilosis	Candida parapsilosis	40.07	4e-67
XP_003194318	serine family amino acid catabolism-related protein	331	367775	Eukaryota	Fungi	Basidiomycota	Agaricomycotina	Tremellomycetes	Tremellaceae	Filobasidiella	Cryptococcus gattii	Cryptococcus gattii WM276	41.88	6e-67
KJE00740	L-serine ammonia-lyase	331	1296108	Eukaryota	Fungi	Basidiomycota	Agaricomycotina	Tremellomycetes	Tremellaceae	Filobasidiella	Cryptococcus gattii	Cryptococcus gattii NT-10	41.88	8e-67
EMG51060	hypothetical protein G210_3166	359	1245528	Eukaryota	Fungi	Ascomycota	Saccharomycotina	Saccharomycetes	Debaryomycetaceae	Candida	Candida maltosa	Candida maltosa Xu316	42.12	1e-66
KIR60040	L-serine ammonia-lyase	331	1296111	Eukaryota	Fungi	Basidiomycota	Agaricomycotina	Tremellomycetes	Tremellaceae	Filobasidiella	Cryptococcus gattii	Cryptococcus gattii CA1873	41.56	1e-66
GAM85077	hypothetical protein ANO11243_030800	363	1603295	Eukaryota	Fungi	fungal sp.	fungal sp.	fungal sp.	fungal sp.	fungal sp.	fungal sp.	fungal sp. No.11243	41.49	1e-66
KIR46816	L-serine ammonia-lyase	331	1296109	Eukaryota	Fungi	Basidiomycota	Agaricomycotina	Tremellomycetes	Tremellaceae	Filobasidiella	Cryptococcus gattii	Cryptococcus gattii CA1280	41.56	2e-66
XP_001528628	hypothetical protein LELG_01148	373	379508	Eukaryota	Fungi	Ascomycota	Saccharomycotina	Saccharomycetes	Debaryomycetaceae	Lodderomyces	Lodderomyces elongisporus	Lodderomyces elongisporus NRRL YB-4239	42.55	3e-66
XP_007786073	hypothetical protein EPUS_05822	368	1263415	Eukaryota	Fungi	Ascomycota	Pezizomycotina	Eurotiomycetes	Verrucariaceae	Endocarpon	Endocarpon pusillum	Endocarpon pusillum Z07020	42.05	3e-66
XP_007929311	hypothetical protein MYCFIDRAFT_212038	364	383855	Eukaryota	Fungi	Ascomycota	Pezizomycotina	Dothideomycetes	Mycosphaerellaceae	Pseudocercospora	Pseudocercospora fijiensis	Pseudocercospora fijiensis CIRAD86	40.79	6e-66
CCE43750	hypothetical protein CPAR2_213940	355	5480	Eukaryota	Fungi	Ascomycota	Saccharomycotina	Saccharomycetes	Debaryomycetaceae	Candida	Candida parapsilosis	Candida parapsilosis	40.66	8e-66
XP_007295673	serine family amino acid catabolism- protein	418	1072389	Eukaryota	Fungi	Ascomycota	Pezizomycotina	Leotiomycetes	Dermateaceae	Marssonina	Marssonina brunnea	Marssonina brunnea f. sp. 'multigermtubi' MB_m1	40.9	9e-66
XP_002419522	catabolic L-serine/threonine dehydratase	332	573826	Eukaryota	Fungi	Ascomycota	Saccharomycotina	Saccharomycetes	Debaryomycetaceae	Candida	Candida dubliniensis	Candida dubliniensis CD36	43.19	6e-65
XP_002418095	catabolic L-serine/threonine dehydratase	353	573826	Eukaryota	Fungi	Ascomycota	Saccharomycotina	Saccharomycetes	Debaryomycetaceae	Candida	Candida dubliniensis	Candida dubliniensis CD36	40.39	6e-65
XP_002546911	hypothetical protein CTRG_01216	356	294747	Eukaryota	Fungi	Ascomycota	Saccharomycotina	Saccharomycetes	Debaryomycetaceae	Candida	Candida tropicalis	Candida tropicalis MYA-3404	40.65	1e-64
KHC37766	hypothetical protein MGO_01526	353	1094998	Eukaryota	Fungi	Ascomycota	Saccharomycotina	Saccharomycetes	Debaryomycetaceae	Candida	Candida albicans	Candida albicans P76055	40.38	1e-64
XP_719575	hypothetical protein CaO19.9548	353	237561	Eukaryota	Fungi	Ascomycota	Saccharomycotina	Saccharomycetes	Debaryomycetaceae	Candida	Candida albicans	Candida albicans SC5314	40.19	1e-64
KGR01365	hypothetical protein MG1_01550	353	1094988	Eukaryota	Fungi	Ascomycota	Saccharomycotina	Saccharomycetes	Debaryomycetaceae	Candida	Candida albicans	Candida albicans GC75	40.19	1e-64
CBF74461	TPA: hypothetical pyridoxal phosphate requiring enzyme (Eurofung)	360	227321	Eukaryota	Fungi	Ascomycota	Pezizomycotina	Eurotiomycetes	Aspergillaceae	Aspergillus	Aspergillus nidulans	Aspergillus nidulans FGSC A4	41.03	2e-64
KGR13212	hypothetical protein MG5_01539	353	1094990	Eukaryota	Fungi	Ascomycota	Saccharomycotina	Saccharomycetes	Debaryomycetaceae	Candida	Candida albicans	Candida albicans P57072	40.38	2e-64
KGQ89959	hypothetical protein MEO_01536	353	1094983	Eukaryota	Fungi	Ascomycota	Saccharomycotina	Saccharomycetes	Debaryomycetaceae	Candida	Candida albicans	Candida albicans P94015	40.19	2e-64
EEQ45573	hypothetical protein CAWG_03902	353	294748	Eukaryota	Fungi	Ascomycota	Saccharomycotina	Saccharomycetes	Debaryomycetaceae	Candida	Candida albicans	Candida albicans WO-1	40.19	2e-64
KGQ96809	hypothetical protein MEU_01532	353	1094985	Eukaryota	Fungi	Ascomycota	Saccharomycotina	Saccharomycetes	Debaryomycetaceae	Candida	Candida albicans	Candida albicans P37005	40.19	3e-64
XP_009152265	hypothetical protein HMPREF1120_00031	354	858893	Eukaryota	Fungi	Ascomycota	Pezizomycotina	Eurotiomycetes	Herpotrichiellaceae	Exophiala	Exophiala dermatitidis	Exophiala dermatitidis NIH/UT8656	40.72	5e-64
XP_003302646	hypothetical protein PTT_14554	402	861557	Eukaryota	Fungi	Ascomycota	Pezizomycotina	Dothideomycetes	Pleosporaceae	Pyrenophora	Pyrenophora teres	Pyrenophora teres f. teres 0-1	41.25	9e-64
XP_001526149	hypothetical protein LELG_02707	331	379508	Eukaryota	Fungi	Ascomycota	Saccharomycotina	Saccharomycetes	Debaryomycetaceae	Lodderomyces	Lodderomyces elongisporus	Lodderomyces elongisporus NRRL YB-4239	41.18	1e-63
XP_661821	hypothetical protein AN4217.2	425	227321	Eukaryota	Fungi	Ascomycota	Pezizomycotina	Eurotiomycetes	Aspergillaceae	Aspergillus	Aspergillus nidulans	Aspergillus nidulans FGSC A4	41.03	1e-63
XP_008031301	hypothetical protein SETTUDRAFT_44830	397	671987	Eukaryota	Fungi	Ascomycota	Pezizomycotina	Dothideomycetes	Pleosporaceae	Setosphaeria	Setosphaeria turcica	Setosphaeria turcica Et28A	40.12	3e-63
XP_007688197	hypothetical protein COCMIDRAFT_95942	396	930090	Eukaryota	Fungi	Ascomycota	Pezizomycotina	Dothideomycetes	Pleosporaceae	Bipolaris	Bipolaris oryzae	Bipolaris oryzae ATCC 44560	40.31	4e-63
XP_007707040	hypothetical protein COCCADRAFT_32296	396	930089	Eukaryota	Fungi	Ascomycota	Pezizomycotina	Dothideomycetes	Pleosporaceae	Bipolaris	Bipolaris zeicola	Bipolaris zeicola 26-R-13	40.31	5e-63
KMK57146	L-serine dehydratase, putative	356	1437362	Eukaryota	Fungi	Ascomycota	Pezizomycotina	Eurotiomycetes	Aspergillaceae	Aspergillus	Aspergillus fumigatus	Aspergillus fumigatus Z5	40.29	5e-63
XP_001265054	L-serine dehydratase, putative	361	331117	Eukaryota	Fungi	Ascomycota	Pezizomycotina	Eurotiomycetes	Aspergillaceae	Neosartorya	Neosartorya fischeri	Neosartorya fischeri NRRL 181	40.06	1e-62
EGA63144	Cha1p	199	764101	Eukaryota	Fungi	Ascomycota	Saccharomycotina	Saccharomycetes	Saccharomycetaceae	Saccharomyces	Saccharomyces cerevisiae	Saccharomyces cerevisiae FostersO	54.4	8e-62
EGA61868	hypothetical protein FOSTERSO_2228	114	764101	Eukaryota	Fungi	Ascomycota	Saccharomycotina	Saccharomycetes	Saccharomycetaceae	Saccharomyces	Saccharomyces cerevisiae	Saccharomyces cerevisiae FostersO	95.1	3e-61
EMD91125	hypothetical protein COCHEDRAFT_1204224	388	701091	Eukaryota	Fungi	Ascomycota	Pezizomycotina	Dothideomycetes	Pleosporaceae	Bipolaris	Bipolaris maydis	Bipolaris maydis C5	40.37	9e-61
XP_750364	L-serine dehydratase	445	330879	Eukaryota	Fungi	Ascomycota	Pezizomycotina	Eurotiomycetes	Aspergillaceae	Aspergillus	Aspergillus fumigatus	Aspergillus fumigatus Af293	41.23	1e-60
XP_013267274	hypothetical protein Z518_10275	371	1442369	Eukaryota	Fungi	Ascomycota	Pezizomycotina	Eurotiomycetes	Herpotrichiellaceae	Rhinocladiella	Rhinocladiella mackenziei	Rhinocladiella mackenziei CBS 650.93	41.99	2e-60
WP_007599241	serine dehydratase	310	1125979	Bacteria	Bacteria	Proteobacteria	Alphaproteobacteria	Rhizobiales	Rhizobiaceae	Rhizobium	Rhizobium sp.	Rhizobium sp. PDO1-076	41.13	1e-59
KFX50758	L-serine dehydratase	1012	1077442	Eukaryota	Fungi	Ascomycota	Pezizomycotina	Eurotiomycetes	Trichocomaceae	Talaromyces	Talaromyces marneffei	Talaromyces marneffei PM1	41.03	2e-59
KKY29049	putative serine family amino acid catabolismprotein	304	158046	Eukaryota	Fungi	Ascomycota	Pezizomycotina	Eurotiomycetes	Phaeomoniellales incertae sedis	Phaeomoniella	Phaeomoniella chlamydospora	Phaeomoniella chlamydospora	41.26	3e-59
XP_011114914	hypothetical protein H072_9315	390	1284197	Eukaryota	Fungi	Ascomycota	Pezizomycotina	Orbiliomycetes	Orbiliaceae	Dactylellina	Dactylellina haptotyla	Dactylellina haptotyla CBS 200.50	40.63	4e-59
XP_002485181	L-serine dehydratase, putative	442	441959	Eukaryota	Fungi	Ascomycota	Pezizomycotina	Eurotiomycetes	Trichocomaceae	Talaromyces	Talaromyces stipitatus	Talaromyces stipitatus ATCC 10500	42.52	1e-58
ELQ70344	NAD-dependent deacetylase sirtuin-2	796	1143193	Eukaryota	Fungi	Ascomycota	Pezizomycotina	Sordariomycetes	Sordariomycetidae	Magnaporthaceae	Magnaporthe oryzae	Magnaporthe oryzae P131	42.86	2e-58
XP_001483011	hypothetical protein PGUG_04966	355	294746	Eukaryota	Fungi	Ascomycota	Saccharomycotina	Saccharomycetes	Debaryomycetaceae	Meyerozyma	Meyerozyma guilliermondii	Meyerozyma guilliermondii ATCC 6260	41.53	3e-58
XP_007736540	hypothetical protein A1O3_08252	316	1182542	Eukaryota	Fungi	Ascomycota	Pezizomycotina	Eurotiomycetes	Herpotrichiellaceae	Capronia	Capronia epimyces	Capronia epimyces CBS 606.96	40.92	3e-58
EDK40868	hypothetical protein PGUG_04966	355	294746	Eukaryota	Fungi	Ascomycota	Saccharomycotina	Saccharomycetes	Debaryomycetaceae	Meyerozyma	Meyerozyma guilliermondii	Meyerozyma guilliermondii ATCC 6260	41.53	9e-58
EXI67311	Phenylserine dehydratase	319	1454001	Bacteria	Bacteria	Proteobacteria	Betaproteobacteria	Betaproteobacteria sp.	Betaproteobacteria sp.	Betaproteobacteria sp.	Candidatus Accumulibacter	Candidatus Accumulibacter sp. SK-12	40.12	5e-57
KND97960	hypothetical protein QG37_05187	350	498019	Eukaryota	Fungi	Ascomycota	Saccharomycotina	Saccharomycetes	Metschnikowiaceae	Clavispora	Candida auris	Candida auris	42.14	2e-56
CRG88014	L-serine dehydratase, putative	448	28573	Eukaryota	Fungi	Ascomycota	Pezizomycotina	Eurotiomycetes	Trichocomaceae	Talaromyces	Talaromyces islandicus	Talaromyces islandicus	43.67	5e-56
XP_003869772	Cha1 protein	332	1136231	Eukaryota	Fungi	Ascomycota	Saccharomycotina	Saccharomycetes	Debaryomycetaceae	Candida	Candida orthopsilosis	Candida orthopsilosis Co 90-125	42.57	7e-56
XP_002144046	L-serine dehydratase, putative	349	441960	Eukaryota	Fungi	Ascomycota	Pezizomycotina	Eurotiomycetes	Trichocomaceae	Talaromyces	Talaromyces marneffei	Talaromyces marneffei ATCC 18224	40.57	2e-55
KFX46062	L-serine dehydratase	451	1077442	Eukaryota	Fungi	Ascomycota	Pezizomycotina	Eurotiomycetes	Trichocomaceae	Talaromyces	Talaromyces marneffei	Talaromyces marneffei PM1	42.3	3e-55
KFX46061	L-serine dehydratase	452	1077442	Eukaryota	Fungi	Ascomycota	Pezizomycotina	Eurotiomycetes	Trichocomaceae	Talaromyces	Talaromyces marneffei	Talaromyces marneffei PM1	41.97	1e-54
XP_002148998	L-serine dehydratase, putative	452	441960	Eukaryota	Fungi	Ascomycota	Pezizomycotina	Eurotiomycetes	Trichocomaceae	Talaromyces	Talaromyces marneffei	Talaromyces marneffei ATCC 18224	41.64	2e-54
EDK40808	hypothetical protein PGUG_04906	319	294746	Eukaryota	Fungi	Ascomycota	Saccharomycotina	Saccharomycetes	Debaryomycetaceae	Meyerozyma	Meyerozyma guilliermondii	Meyerozyma guilliermondii ATCC 6260	40.62	6e-54
XP_003834264	hypothetical protein LEMA_P059330.1	238	985895	Eukaryota	Fungi	Ascomycota	Pezizomycotina	Dothideomycetes	Leptosphaeriaceae	Leptosphaeria	Leptosphaeria maculans	Leptosphaeria maculans JN3	43.62	1e-53
XP_001482951	hypothetical protein PGUG_04906	319	294746	Eukaryota	Fungi	Ascomycota	Saccharomycotina	Saccharomycetes	Debaryomycetaceae	Meyerozyma	Meyerozyma guilliermondii	Meyerozyma guilliermondii ATCC 6260	40.62	1e-53
CRG85860	Catabolic L-serine/threonine dehydratase	987	28573	Eukaryota	Fungi	Ascomycota	Pezizomycotina	Eurotiomycetes	Trichocomaceae	Talaromyces	Talaromyces islandicus	Talaromyces islandicus	40.61	6e-53
EPQ67890	Catabolic L-serine deaminase	370	1268274	Eukaryota	Fungi	Ascomycota	Pezizomycotina	Leotiomycetes	Erysiphaceae	Blumeria	Blumeria graminis	Blumeria graminis f. sp. tritici 96224	40.66	1e-51
WP_031362026	pyridoxal-5'-phosphate-dependent protein subunit beta	302	196367	Bacteria	Bacteria	Proteobacteria	Betaproteobacteria	Burkholderiales	Burkholderiaceae	Burkholderia	Burkholderia sordidicola	Burkholderia sordidicola	41.61	3e-51
XP_001911355	hypothetical protein	315	515849	Eukaryota	Fungi	Ascomycota	Pezizomycotina	Sordariomycetes	Lasiosphaeriaceae	Podospora	Podospora anserina	Podospora anserina S mat+	41.27	3e-51
EXI91052	Phenylserine dehydratase	312	1454004	Bacteria	Bacteria	Proteobacteria	Betaproteobacteria	Betaproteobacteria sp.	Betaproteobacteria sp.	Betaproteobacteria sp.	Candidatus Accumulibacter	Candidatus Accumulibacter sp. BA-93	40.12	9e-51
XP_007720716	hypothetical protein A1O1_01613	354	1182541	Eukaryota	Fungi	Ascomycota	Pezizomycotina	Eurotiomycetes	Herpotrichiellaceae	Capronia	Capronia coronata	Capronia coronata CBS 617.96	41.16	6e-50
CCX14246	Similar to Serine dehydratase-like; acc. no. Q8R238	331	1076935	Eukaryota	Fungi	Ascomycota	Pezizomycotina	Pezizomycetes	Pyronemataceae	Pyronema	Pyronema omphalodes	Pyronema omphalodes CBS 100304	41.72	3e-49
WP_047846614	pyridoxal-5'-phosphate-dependent protein subunit beta	302	60547	Bacteria	Bacteria	Proteobacteria	Betaproteobacteria	Burkholderiales	Burkholderiaceae	Burkholderia	Burkholderia glathei	Burkholderia glathei	40.62	2e-48
WP_053252346	serine dehydratase	307	106592	Bacteria	Bacteria	Proteobacteria	Alphaproteobacteria	Rhizobiales	Rhizobiaceae	Ensifer	Ensifer adhaerens	Ensifer adhaerens	40.4	9e-46
EFX04631	DNA repair protein protein	1280	655863	Eukaryota	Fungi	Ascomycota	Pezizomycotina	Sordariomycetes	Ophiostomataceae	Grosmannia	Grosmannia clavigera	Grosmannia clavigera kw1407	40.21	1e-45
KFX46060	L-serine dehydratase	381	1077442	Eukaryota	Fungi	Ascomycota	Pezizomycotina	Eurotiomycetes	Trichocomaceae	Talaromyces	Talaromyces marneffei	Talaromyces marneffei PM1	43.14	2e-45
KFX46063	L-serine dehydratase	441	1077442	Eukaryota	Fungi	Ascomycota	Pezizomycotina	Eurotiomycetes	Trichocomaceae	Talaromyces	Talaromyces marneffei	Talaromyces marneffei PM1	43.14	6e-45
WP_045776440	serine dehydratase	306	552518	Bacteria		Proteobacteria	Alphaproteobacteria	Rhodospirillales	Rhodospirillaceae	Elstera	Elstera litoralis	Elstera litoralis	40.06	2e-44
WP_019651655	pyridoxal-5'-phosphate-dependent protein subunit beta	315	1151124	Bacteria	Bacteria	Proteobacteria	Gammaproteobacteria	Pseudomonadales	Pseudomonadaceae	Pseudomonas	Pseudomonas sp.	Pseudomonas sp. 45MFCol3.1	40.19	4e-44
KFY72486	hypothetical protein V499_07366, partial	358	1420912	Eukaryota	Fungi	Ascomycota	Pezizomycotina	Leotiomycetes	Pseudeurotiaceae	Pseudogymnoascus	Pseudogymnoascus sp.	Pseudogymnoascus sp. VKM F-103	41.45	5e-43

## Sheet: SOA1+1 (EC1118 NIT1)
Accession	NCBI annotation	Length	TaxID	Domain	Kingdom	Division	Order /Sub-division	Class	Family	Tribe	Genus	Species	Strain	%ID	E-value
CAY80342	Nit1p	322	643680	Eukaryota	Fungi	Ascomycota	Saccharomycotina	Saccharomycetes	Saccharomycetaceae		Saccharomyces	Saccharomyces cerevisiae	Saccharomyces cerevisiae EC1118	100	0
EDV09642	nitrilase	322	285006	Eukaryota	Fungi	Ascomycota	Saccharomycotina	Saccharomycetes	Saccharomycetaceae		Saccharomyces	Saccharomyces cerevisiae	Saccharomyces cerevisiae RM11-1a	99.69	0
EDN61338	hypothetical protein SCY_2629	322	307796	Eukaryota	Fungi	Ascomycota	Saccharomycotina	Saccharomycetes	Saccharomycetaceae		Saccharomyces	Saccharomyces cerevisiae	Saccharomyces cerevisiae YJM789	99.38	0
EWG90424	Nit1p	322	1182968	Eukaryota	Fungi	Ascomycota	Saccharomycotina	Saccharomycetes	Saccharomycetaceae		Saccharomyces	Saccharomyces cerevisiae	Saccharomyces cerevisiae P301	99.38	0
KOH49975	NIT1p Nitrilase	297	252598	Eukaryota	Fungi	Ascomycota	Saccharomycotina	Saccharomycetes	Saccharomycetaceae		Saccharomyces	Saccharomyces sp.	Saccharomyces sp. 'boulardii'	99.32	0
EWG85246	hypothetical protein R008_I10031	322	1182966	Eukaryota	Fungi	Ascomycota	Saccharomycotina	Saccharomycetes	Saccharomycetaceae		Saccharomyces	Saccharomyces cerevisiae	Saccharomyces cerevisiae R008	95.34	0
EJT44542	YIL165C-like protein	322	226230	Eukaryota	Fungi	Ascomycota	Saccharomycotina	Saccharomycetes	Saccharomycetaceae		Saccharomyces	Saccharomyces kudriavzevii	Saccharomyces kudriavzevii IFO 1802	91.61	0
EHN01973	Nit1p	322	1095631	Eukaryota	Fungi	Ascomycota	Saccharomycotina	Saccharomycetes	Saccharomycetaceae		Saccharomyces	Saccharomyces cerevisiae	Saccharomyces cerevisiae x Saccharomyces kudriavzevii VIN7	91.3	0
KOG98741	hypothetical protein DI49_2623	322	1080349	Eukaryota	Fungi	Ascomycota	Saccharomycotina	Saccharomycetes	Saccharomycetaceae		Saccharomyces	Saccharomyces eubayanus	Saccharomyces eubayanus	89.44	0
CEP64906	LALA0S14e01926g1_1	322	1245769	Eukaryota	Fungi	Ascomycota	Saccharomycotina	Saccharomycetes	Saccharomycetaceae		Lachancea	Lachancea lanzarotensis	Lachancea lanzarotensis	71.34	6e-175
CDF89964	ZYBA0S05-05776g1_1	322	1333698	Eukaryota	Fungi	Ascomycota	Saccharomycotina	Saccharomycetes	Saccharomycetaceae		Zygosaccharomyces	Zygosaccharomyces bailii	Zygosaccharomyces bailii CLIB 213	74.53	2e-173
CDH12041	related to NIT1-Nitrilase, member of the widely found nitrilase branch of the nitrilase superfamily	322	1355161	Eukaryota	Fungi	Ascomycota	Saccharomycotina	Saccharomycetes	Saccharomycetaceae		Zygosaccharomyces	Zygosaccharomyces bailii	Zygosaccharomyces bailii ISA1307	73.6	3e-171
XP_002553504	KLTH0E00330p	323	559295	Eukaryota	Fungi	Ascomycota	Saccharomycotina	Saccharomycetes	Saccharomycetaceae		Lachancea	Lachancea thermotolerans	Lachancea thermotolerans CBS 6340	71.83	1e-168
EGA61872	YIL165C-like protein	203	764101	Eukaryota	Fungi	Ascomycota	Saccharomycotina	Saccharomycetes	Saccharomycetaceae		Saccharomyces	Saccharomyces cerevisiae	Saccharomyces cerevisiae FostersO	100	2e-146
XP_002490917	Nitrilase, member of the nitrilase branch of the nitrilase superfamily	306	644223	Eukaryota	Fungi	Ascomycota	Saccharomycotina	Saccharomycetes	Phaffomycetaceae		Komagataella	Komagataella phaffii	Komagataella phaffii GS115	64.29	3e-146
EEU05439	Nit1p	203	574961	Eukaryota	Fungi	Ascomycota	Saccharomycotina	Saccharomycetes	Saccharomycetaceae		Saccharomyces	Saccharomyces cerevisiae	Saccharomyces cerevisiae JAY291	99.51	4e-145
EDZ71594	YIL164Cp-like protein, partial	210	545124	Eukaryota	Fungi	Ascomycota	Saccharomycotina	Saccharomycetes	Saccharomycetaceae		Saccharomyces	Saccharomyces cerevisiae	Saccharomyces cerevisiae AWRI1631	96.6	3e-140
NP_012102	Nit1p	199	559292	Eukaryota	Fungi	Ascomycota	Saccharomycotina	Saccharomycetes	Saccharomycetaceae		Saccharomyces	Saccharomyces cerevisiae	Saccharomyces cerevisiae S288c	99.5	1e-139
AAS56562	YIL164C	199	4932	Eukaryota	Fungi	Ascomycota	Saccharomycotina	Saccharomycetes	Saccharomycetaceae		Saccharomyces	Saccharomyces cerevisiae	Saccharomyces cerevisiae	98.99	8e-139
CAA46923	unnamed protein product	199	4932	Eukaryota	Fungi	Ascomycota	Saccharomycotina	Saccharomycetes	Saccharomycetaceae		Saccharomyces	Saccharomyces cerevisiae	Saccharomyces cerevisiae	98.49	8e-138
EGA74505	YIL165C-like protein	186	764097	Eukaryota	Fungi	Ascomycota	Saccharomycotina	Saccharomycetes	Saccharomycetaceae		Saccharomyces	Saccharomyces cerevisiae	Saccharomyces cerevisiae AWRI796	100	1e-132
CEP22794	unnamed protein product	305	4903	Eukaryota	Fungi	Ascomycota	Saccharomycotina	Saccharomycetes	Phaffomycetaceae		Cyberlindnera	Cyberlindnera jadinii	Cyberlindnera jadinii	59.94	3e-130
XP_458512	DEHA2D00990p	307	284592	Eukaryota	Fungi	Ascomycota	Saccharomycotina	Saccharomycetes	Debaryomycetaceae		Debaryomyces	Debaryomyces hansenii	Debaryomyces hansenii CBS767	60.76	2e-129
XP_003870242	hypothetical protein CORT_0E05270	308	1136231	Eukaryota	Fungi	Ascomycota	Saccharomycotina	Saccharomycetes	Debaryomycetaceae		Candida	Candida orthopsilosis	Candida orthopsilosis Co 90-125	59.32	6e-129
XP_011275439	putative nitrilase/nitrile hydratase	304	1041607	Eukaryota	Fungi	Ascomycota	Saccharomycotina	Saccharomycetes	Phaffomycetaceae		Wickerhamomyces	Wickerhamomyces ciferrii	Wickerhamomyces ciferrii	60.76	1e-128
XP_001385512	nitrilase	307	322104	Eukaryota	Fungi	Ascomycota	Saccharomycotina	Saccharomycetes	Debaryomycetaceae		Scheffersomyces	Scheffersomyces stipitis	Scheffersomyces stipitis CBS 6054	59.13	2e-128
CDR40443	CYFA0S05e00562g1_1	306	36022	Eukaryota	Fungi	Ascomycota	Saccharomycotina	Saccharomycetes	Phaffomycetaceae		Cyberlindnera	Cyberlindnera fabianii	Cyberlindnera fabianii	59.06	3e-127
WP_027813384	nitrilase	307	95486	Bacteria	Bacteria	Proteobacteria	Betaproteobacteria	Burkholderiales	Burkholderiaceae		Burkholderia	Burkholderia cenocepacia	Burkholderia cenocepacia	58.92	5e-126
WP_006476882	MULTISPECIES: nitrilase	307	32008	Bacteria	Bacteria	Proteobacteria	Betaproteobacteria	Burkholderiales	Burkholderiaceae		Burkholderia	Burkholderia	Burkholderia	58.92	2e-125
WP_016970833	nitrilase	308	29442	Bacteria	Bacteria	Proteobacteria	Gammaproteobacteria	Pseudomonadales	Pseudomonadaceae		Pseudomonas	Pseudomonas tolaasii	Pseudomonas tolaasii	59.68	3e-125
WP_034197491	nitrilase	307	1506588	Bacteria	Bacteria	Proteobacteria	Betaproteobacteria	Burkholderiales	Burkholderiaceae		Burkholderia	Burkholderia sp.	Burkholderia sp. MSh2	58.92	3e-125
WP_011883302	MULTISPECIES: nitrilase	307	32008	Bacteria	Bacteria	Proteobacteria	Betaproteobacteria	Burkholderiales	Burkholderiaceae		Burkholderia	Burkholderia	Burkholderia	58.28	3e-125
WP_048727912	nitrilase	308	1674920	Bacteria	Bacteria	Proteobacteria	Gammaproteobacteria	Pseudomonadales	Pseudomonadaceae		Pseudomonas	Pseudomonas sp.	Pseudomonas sp. KG01	59.05	4e-125
WP_031402146	nitrilase	307	1506587	Bacteria	Bacteria	Proteobacteria	Betaproteobacteria	Burkholderiales	Burkholderiaceae		Burkholderia	Burkholderia sp.	Burkholderia sp. MSh1	58.6	5e-125
WP_042859716	nitrilase	307	568766	Bacteria	Bacteria	Proteobacteria	Gammaproteobacteria	Enterobacteriales	Enterobacteriaceae		Dickeya	Dickeya sp.	Dickeya sp. NCPPB 3274	58.82	6e-125
WP_014722458	nitrilase	307	416344	Bacteria	Bacteria	Proteobacteria	Betaproteobacteria	Burkholderiales	Burkholderiaceae		Burkholderia	Burkholderia sp.	Burkholderia sp. KJ006	58.28	8e-125
WP_011655993	nitrilase	307	152480	Bacteria	Bacteria	Proteobacteria	Betaproteobacteria	Burkholderiales	Burkholderiaceae		Burkholderia	Burkholderia ambifaria	Burkholderia ambifaria	58.28	1e-124
WP_033111833	nitrilase	308	204038	Bacteria	Bacteria	Proteobacteria	Gammaproteobacteria	Enterobacteriales	Enterobacteriaceae		Dickeya	Dickeya dadantii	Dickeya dadantii	59.87	2e-124
WP_038922670	nitrilase	308	204038	Bacteria	Bacteria	Proteobacteria	Gammaproteobacteria	Enterobacteriales	Enterobacteriaceae		Dickeya	Dickeya dadantii	Dickeya dadantii	59.55	2e-124
WP_025857292	nitrilase	308	1463662	Bacteria	Bacteria	Proteobacteria	Gammaproteobacteria	Pseudomonadales	Pseudomonadaceae		Pseudomonas	Pseudomonas sp.	Pseudomonas sp. CHM02	59.37	2e-124
WP_043888447	nitrilase	307	95486	Bacteria	Bacteria	Proteobacteria	Betaproteobacteria	Burkholderiales	Burkholderiaceae		Burkholderia	Burkholderia cenocepacia	Burkholderia cenocepacia	58.28	2e-124
WP_006751906	nitrilase	307	152480	Bacteria	Bacteria	Proteobacteria	Betaproteobacteria	Burkholderiales	Burkholderiaceae		Burkholderia	Burkholderia ambifaria	Burkholderia ambifaria	58.28	2e-124
WP_003173638	nitrilase	315	294	Bacteria	Bacteria	Proteobacteria	Gammaproteobacteria	Pseudomonadales	Pseudomonadaceae		Pseudomonas	Pseudomonas fluorescens	Pseudomonas fluorescens	58.26	2e-124
WP_050013792	nitrilase	307	95486	Bacteria	Bacteria	Proteobacteria	Betaproteobacteria	Burkholderiales	Burkholderiaceae		Burkholderia	Burkholderia cenocepacia	Burkholderia cenocepacia	57.96	2e-124
WP_027807445	nitrilase	307	95486	Bacteria	Bacteria	Proteobacteria	Betaproteobacteria	Burkholderiales	Burkholderiaceae		Burkholderia	Burkholderia cenocepacia	Burkholderia cenocepacia	58.28	3e-124
WP_040000849	nitrilase	308	556	Bacteria	Bacteria	Proteobacteria	Gammaproteobacteria	Enterobacteriales	Enterobacteriaceae		Dickeya	Dickeya chrysanthemi	Dickeya chrysanthemi	59.87	4e-124
WP_038918904	MULTISPECIES: nitrilase	308	204037	Bacteria	Bacteria	Proteobacteria	Gammaproteobacteria	Enterobacteriales	Enterobacteriaceae		Dickeya	Dickeya	Dickeya	59.55	4e-124
WP_012327917	nitrilase	307	95486	Bacteria	Bacteria	Proteobacteria	Betaproteobacteria	Burkholderiales	Burkholderiaceae		Burkholderia	Burkholderia cenocepacia	Burkholderia cenocepacia	58.28	4e-124
WP_038659159	MULTISPECIES: nitrilase	307	543	Bacteria	Bacteria	Proteobacteria	Gammaproteobacteria	Enterobacteriales	Enterobacteriaceae		Enterobacteriaceae sp.	Enterobacteriaceae sp.	Enterobacteriaceae sp.	58.2	4e-124
WP_012769995	nitrilase	308	556	Bacteria	Bacteria	Proteobacteria	Gammaproteobacteria	Enterobacteriales	Enterobacteriaceae		Dickeya	Dickeya chrysanthemi	Dickeya chrysanthemi	59.87	5e-124
WP_048250772	nitrilase	307	292	Bacteria	Bacteria	Proteobacteria	Betaproteobacteria	Burkholderiales	Burkholderiaceae		Burkholderia	Burkholderia cepacia	Burkholderia cepacia	58.28	5e-124
WP_032892077	nitrilase	308	378534	Bacteria	Bacteria	Proteobacteria	Gammaproteobacteria	Pseudomonadales	Pseudomonadaceae		Pseudomonas	Pseudomonas sp.	Pseudomonas sp. Eur1 9.41	58.1	5e-124
WP_011350978	nitrilase	307	482957	Bacteria	Bacteria	Proteobacteria	Betaproteobacteria	Burkholderiales	Burkholderiaceae		Burkholderia	Burkholderia lata	Burkholderia lata	58.1	5e-124
WP_047226639	nitrilase	307	930166	Bacteria	Bacteria	Proteobacteria	Gammaproteobacteria	Pseudomonadales	Pseudomonadaceae		Pseudomonas	Pseudomonas brassicacearum	Pseudomonas brassicacearum	56.66	5e-124
WP_039361423	nitrilase	307	488447	Bacteria	Bacteria	Proteobacteria	Betaproteobacteria	Burkholderiales	Burkholderiaceae		Burkholderia	Burkholderia contaminans	Burkholderia contaminans	58.28	6e-124
WP_044273475	nitrilase	308	294	Bacteria	Bacteria	Proteobacteria	Gammaproteobacteria	Pseudomonadales	Pseudomonadaceae		Pseudomonas	Pseudomonas fluorescens	Pseudomonas fluorescens	57.78	6e-124
WP_006413040	nitrilase	307	87883	Bacteria	Bacteria	Proteobacteria	Betaproteobacteria	Burkholderiales	Burkholderiaceae		Burkholderia	Burkholderia multivorans	Burkholderia multivorans	57.64	7e-124
WP_034135474	nitrilase	308	294	Bacteria	Bacteria	Proteobacteria	Gammaproteobacteria	Pseudomonadales	Pseudomonadaceae		Pseudomonas	Pseudomonas fluorescens	Pseudomonas fluorescens	57.46	7e-124
WP_038901112	nitrilase	308	204038	Bacteria	Bacteria	Proteobacteria	Gammaproteobacteria	Enterobacteriales	Enterobacteriaceae		Dickeya	Dickeya dadantii	Dickeya dadantii	59.55	8e-124
WP_009043724	nitrilase	306	587753	Bacteria	Bacteria	Proteobacteria	Gammaproteobacteria	Pseudomonadales	Pseudomonadaceae		Pseudomonas	Pseudomonas chlororaphis	Pseudomonas chlororaphis	57.01	8e-124
WP_046544957	nitrilase	307	488447	Bacteria	Bacteria	Proteobacteria	Betaproteobacteria	Burkholderiales	Burkholderiaceae		Burkholderia	Burkholderia contaminans	Burkholderia contaminans	58.28	9e-124
WP_014898054	nitrilase	307	292	Bacteria	Bacteria	Proteobacteria	Betaproteobacteria	Burkholderiales	Burkholderiaceae		Burkholderia	Burkholderia cepacia	Burkholderia cepacia	57.96	9e-124
WP_029729460	nitrilase	308	204039	Bacteria	Bacteria	Proteobacteria	Gammaproteobacteria	Enterobacteriales	Enterobacteriaceae		Dickeya	Dickeya dianthicola	Dickeya dianthicola	59.87	1e-123
WP_011544610	nitrilase	307	95486	Bacteria	Bacteria	Proteobacteria	Betaproteobacteria	Burkholderiales	Burkholderiaceae		Burkholderia	Burkholderia cenocepacia	Burkholderia cenocepacia	58.6	1e-123
WP_021164200	MULTISPECIES: Plant-induced nitrilase hydrolyses beta-cyano-L-alanine	307	32008	Bacteria	Bacteria	Proteobacteria	Betaproteobacteria	Burkholderiales	Burkholderiaceae		Burkholderia	Burkholderia	Burkholderia	57.96	1e-123
WP_012363115	nitrilase	307	152480	Bacteria	Bacteria	Proteobacteria	Betaproteobacteria	Burkholderiales	Burkholderiaceae		Burkholderia	Burkholderia ambifaria	Burkholderia ambifaria	57.96	1e-123
WP_007917408	MULTISPECIES: nitrilase	307	286	Bacteria	Bacteria	Proteobacteria	Gammaproteobacteria	Pseudomonadales	Pseudomonadaceae		Pseudomonas	Pseudomonas	Pseudomonas	57.76	1e-123
WP_006401663	nitrilase	307	87883	Bacteria	Bacteria	Proteobacteria	Betaproteobacteria	Burkholderiales	Burkholderiaceae		Burkholderia	Burkholderia multivorans	Burkholderia multivorans	57.64	1e-123
WP_039692181	nitrilase	308	1089444	Bacteria	Bacteria	Proteobacteria	Gammaproteobacteria	Enterobacteriales	Enterobacteriaceae		Dickeya	Dickeya solani	Dickeya solani	59.24	2e-123
WP_043191169	nitrilase	307	292	Bacteria	Bacteria	Proteobacteria	Betaproteobacteria	Burkholderiales	Burkholderiaceae		Burkholderia	Burkholderia cepacia	Burkholderia cepacia	58.28	2e-123
WP_034137944	nitrilase	308	294	Bacteria	Bacteria	Proteobacteria	Gammaproteobacteria	Pseudomonadales	Pseudomonadaceae		Pseudomonas	Pseudomonas fluorescens	Pseudomonas fluorescens	58.1	2e-123
WP_003181191	nitrilase	307	294	Bacteria	Bacteria	Proteobacteria	Gammaproteobacteria	Pseudomonadales	Pseudomonadaceae		Pseudomonas	Pseudomonas fluorescens	Pseudomonas fluorescens	57.45	2e-123
WP_047294229	nitrilase	307	294	Bacteria	Bacteria	Proteobacteria	Gammaproteobacteria	Pseudomonadales	Pseudomonadaceae		Pseudomonas	Pseudomonas fluorescens	Pseudomonas fluorescens	57.45	2e-123
WP_042583133	nitrilase	307	1542965	Bacteria	Bacteria	Proteobacteria	Betaproteobacteria	Burkholderiales	Burkholderiaceae		Burkholderia	Burkholderia sp.	Burkholderia sp. MSHR3999	57.32	2e-123
CCE41324	hypothetical protein CPAR2_303130	309	5480	Eukaryota	Fungi	Ascomycota	Saccharomycotina	Saccharomycetes	Debaryomycetaceae		Candida	Candida parapsilosis	Candida parapsilosis	56.97	2e-123
WP_038911141	nitrilase	308	204038	Bacteria	Bacteria	Proteobacteria	Gammaproteobacteria	Enterobacteriales	Enterobacteriaceae		Dickeya	Dickeya dadantii	Dickeya dadantii	59.24	3e-123
WP_044287053	nitrilase	308	294	Bacteria	Bacteria	Proteobacteria	Gammaproteobacteria	Pseudomonadales	Pseudomonadaceae		Pseudomonas	Pseudomonas fluorescens	Pseudomonas fluorescens	58.1	3e-123
WP_010210818	MULTISPECIES: nitrilase	308	286	Bacteria	Bacteria	Proteobacteria	Gammaproteobacteria	Pseudomonadales	Pseudomonadaceae		Pseudomonas	Pseudomonas	Pseudomonas	58.1	3e-123
WP_021491788	nitrilase	308	294	Bacteria	Bacteria	Proteobacteria	Gammaproteobacteria	Pseudomonadales	Pseudomonadaceae		Pseudomonas	Pseudomonas fluorescens	Pseudomonas fluorescens	58.1	3e-123
WP_044848272	nitrilase	307	1571773	Bacteria	Bacteria	Proteobacteria	Betaproteobacteria	Burkholderiales	Burkholderiaceae		Burkholderia	Burkholderia sp.	Burkholderia sp. USM B20	57.96	3e-123
WP_006762498	nitrilase	307	152480	Bacteria	Bacteria	Proteobacteria	Betaproteobacteria	Burkholderiales	Burkholderiaceae		Burkholderia	Burkholderia ambifaria	Burkholderia ambifaria	57.64	3e-123
WP_045566652	nitrilase	307	101571	Bacteria	Bacteria	Proteobacteria	Betaproteobacteria	Burkholderiales	Burkholderiaceae		Burkholderia	Burkholderia ubonensis	Burkholderia ubonensis	57.32	3e-123
WP_047851605	nitrilase	307	488447	Bacteria	Bacteria	Proteobacteria	Betaproteobacteria	Burkholderiales	Burkholderiaceae		Burkholderia	Burkholderia contaminans	Burkholderia contaminans	57.96	4e-123
WP_005788638	nitrilase	308	47883	Bacteria	Bacteria	Proteobacteria	Gammaproteobacteria	Pseudomonadales	Pseudomonadaceae		Pseudomonas	Pseudomonas synxantha	Pseudomonas synxantha	57.96	4e-123
WP_034201018	nitrilase	307	292	Bacteria	Bacteria	Proteobacteria	Betaproteobacteria	Burkholderiales	Burkholderiaceae		Burkholderia	Burkholderia cepacia	Burkholderia cepacia	57.96	4e-123
WP_012214102	nitrilase	307	87883	Bacteria	Bacteria	Proteobacteria	Betaproteobacteria	Burkholderiales	Burkholderiaceae		Burkholderia	Burkholderia multivorans	Burkholderia multivorans	57.01	4e-123
WP_022633408	hypothetical protein	308	1089444	Bacteria	Bacteria	Proteobacteria	Gammaproteobacteria	Enterobacteriales	Enterobacteriaceae		Dickeya	Dickeya solani	Dickeya solani	59.24	5e-123
WP_006483427	MULTISPECIES: nitrilase	307	87882	Bacteria	Bacteria	Proteobacteria	Betaproteobacteria	Burkholderiales	Burkholderiaceae		Burkholderia	Burkholderia cepacia	Burkholderia cepacia complex	57.96	5e-123
WP_027606438	nitrilase	308	1259798	Bacteria	Bacteria	Proteobacteria	Gammaproteobacteria	Pseudomonadales	Pseudomonadaceae		Pseudomonas	Pseudomonas sp.	Pseudomonas sp. LAMO17WK12:I2	57.78	5e-123
WP_027712196	nitrilase	308	556	Bacteria	Bacteria	Proteobacteria	Gammaproteobacteria	Enterobacteriales	Enterobacteriaceae		Dickeya	Dickeya chrysanthemi	Dickeya chrysanthemi	59.55	6e-123
WP_024105763	nitrilase	308	204039	Bacteria	Bacteria	Proteobacteria	Gammaproteobacteria	Enterobacteriales	Enterobacteriaceae		Dickeya	Dickeya dianthicola	Dickeya dianthicola	59.55	6e-123
WP_023964814	nitrilase	306	587753	Bacteria	Bacteria	Proteobacteria	Gammaproteobacteria	Pseudomonadales	Pseudomonadaceae		Pseudomonas	Pseudomonas chlororaphis	Pseudomonas chlororaphis	56.7	6e-123
WP_046067919	nitrilase	308	294	Bacteria	Bacteria	Proteobacteria	Gammaproteobacteria	Pseudomonadales	Pseudomonadaceae		Pseudomonas	Pseudomonas fluorescens	Pseudomonas fluorescens	56.7	6e-123
WP_008088650	nitrilase	307	1144339	Bacteria	Bacteria	Proteobacteria	Gammaproteobacteria	Pseudomonadales	Pseudomonadaceae		Pseudomonas	Pseudomonas sp.	Pseudomonas sp. GM80	58.07	7e-123
WP_033900376	nitrilase	308	1284392	Bacteria	Bacteria	Proteobacteria	Gammaproteobacteria	Pseudomonadales	Pseudomonadaceae		Pseudomonas	Pseudomonas sp.	Pseudomonas sp. FH1	57.59	7e-123
WP_009048843	nitrilase	306	587753	Bacteria	Bacteria	Proteobacteria	Gammaproteobacteria	Pseudomonadales	Pseudomonadaceae		Pseudomonas	Pseudomonas chlororaphis	Pseudomonas chlororaphis	56.7	7e-123
WP_032875855	nitrilase	308	1524267	Bacteria	Bacteria	Proteobacteria	Gammaproteobacteria	Pseudomonadales	Pseudomonadaceae		Pseudomonas	Pseudomonas sp.	Pseudomonas sp. BRG-100	57.46	8e-123
WP_034097090	MULTISPECIES: nitrilase	308	286	Bacteria	Bacteria	Proteobacteria	Gammaproteobacteria	Pseudomonadales	Pseudomonadaceae		Pseudomonas	Pseudomonas	Pseudomonas	57.78	9e-123
WP_048805250	nitrilase	307	87883	Bacteria	Bacteria	Proteobacteria	Betaproteobacteria	Burkholderiales	Burkholderiaceae		Burkholderia	Burkholderia multivorans	Burkholderia multivorans	57.32	9e-123
WP_028615908	nitrilase	308	915099	Bacteria	Bacteria	Proteobacteria	Gammaproteobacteria	Pseudomonadales	Pseudomonadaceae		Pseudomonas	Pseudomonas sp.	Pseudomonas sp. 2-92(2010)	57.78	1e-122
WP_045792229	nitrilase	308	294	Bacteria	Bacteria	Proteobacteria	Gammaproteobacteria	Pseudomonadales	Pseudomonadaceae		Pseudomonas	Pseudomonas fluorescens	Pseudomonas fluorescens	57.78	1e-122
WP_026140204	nitrilase	308	76761	Bacteria	Bacteria	Proteobacteria	Gammaproteobacteria	Pseudomonadales	Pseudomonadaceae		Pseudomonas	Pseudomonas veronii	Pseudomonas veronii	57.78	1e-122
WP_034187130	nitrilase	307	95486	Bacteria	Bacteria	Proteobacteria	Betaproteobacteria	Burkholderiales	Burkholderiaceae		Burkholderia	Burkholderia cenocepacia	Burkholderia cenocepacia	57.64	1e-122
WP_010091377	nitrilase	307	101571	Bacteria	Bacteria	Proteobacteria	Betaproteobacteria	Burkholderiales	Burkholderiaceae		Burkholderia	Burkholderia ubonensis	Burkholderia ubonensis	57.32	1e-122
WP_019817808	MULTISPECIES: nitrilase	308	286	Bacteria	Bacteria	Proteobacteria	Gammaproteobacteria	Pseudomonadales	Pseudomonadaceae		Pseudomonas	Pseudomonas	Pseudomonas	56.83	1e-122
WP_034146619	nitrilase	307	294	Bacteria	Bacteria	Proteobacteria	Gammaproteobacteria	Pseudomonadales	Pseudomonadaceae		Pseudomonas	Pseudomonas fluorescens	Pseudomonas fluorescens	58.82	2e-122
WP_009688692	nitrilase/cyanide hydratase	307	95486	Bacteria	Bacteria	Proteobacteria	Betaproteobacteria	Burkholderiales	Burkholderiaceae		Burkholderia	Burkholderia cenocepacia	Burkholderia cenocepacia	57.96	2e-122
WP_025136934	nitrilase	307	1397275	Bacteria	Bacteria	Proteobacteria	Betaproteobacteria	Burkholderiales	Alcaligenaceae		Achromobacter	Achromobacter sp.	Achromobacter sp. DH1f	57.94	2e-122
WP_038845322	nitrilase	308	294	Bacteria	Bacteria	Proteobacteria	Gammaproteobacteria	Pseudomonadales	Pseudomonadaceae		Pseudomonas	Pseudomonas fluorescens	Pseudomonas fluorescens	57.78	2e-122
WP_041067114	nitrilase	307	550743	Bacteria	Bacteria	Proteobacteria	Gammaproteobacteria	Pseudomonadales	Pseudomonadaceae		Pseudomonas	Pseudomonas sp.	Pseudomonas sp. W15Feb9B	57.14	2e-122
WP_008061398	nitrilase	307	1144337	Bacteria	Bacteria	Proteobacteria	Gammaproteobacteria	Pseudomonadales	Pseudomonadaceae		Pseudomonas	Pseudomonas sp.	Pseudomonas sp. GM78	56.83	2e-122
WP_028682401	nitrilase	306	587753	Bacteria	Bacteria	Proteobacteria	Gammaproteobacteria	Pseudomonadales	Pseudomonadaceae		Pseudomonas	Pseudomonas chlororaphis	Pseudomonas chlororaphis	56.7	2e-122
WP_033575655	nitrilase	308	556	Bacteria	Bacteria	Proteobacteria	Gammaproteobacteria	Enterobacteriales	Enterobacteriaceae		Dickeya	Dickeya chrysanthemi	Dickeya chrysanthemi	59.24	3e-122
WP_010564717	nitrilase	308	359110	Bacteria	Bacteria	Proteobacteria	Gammaproteobacteria	Pseudomonadales	Pseudomonadaceae		Pseudomonas	Pseudomonas extremaustralis	Pseudomonas extremaustralis	57.46	3e-122
WP_049708632	nitrilase	308	200450	Bacteria	Bacteria	Proteobacteria	Gammaproteobacteria	Pseudomonadales	Pseudomonadaceae		Pseudomonas	Pseudomonas trivialis	Pseudomonas trivialis	57.32	3e-122
WP_007993528	nitrilase	307	1144331	Bacteria	Bacteria	Proteobacteria	Gammaproteobacteria	Pseudomonadales	Pseudomonadaceae		Pseudomonas	Pseudomonas sp.	Pseudomonas sp. GM49	57.28	3e-122
WP_007983595	nitrilase	307	1144330	Bacteria	Bacteria	Proteobacteria	Gammaproteobacteria	Pseudomonadales	Pseudomonadaceae		Pseudomonas	Pseudomonas sp.	Pseudomonas sp. GM48	57.28	3e-122
WP_007961872	nitrilase	307	1144328	Bacteria	Bacteria	Proteobacteria	Gammaproteobacteria	Pseudomonadales	Pseudomonadaceae		Pseudomonas	Pseudomonas sp.	Pseudomonas sp. GM30	56.83	3e-122
WP_003224596	nitrilase	307	294	Bacteria	Bacteria	Proteobacteria	Gammaproteobacteria	Pseudomonadales	Pseudomonadaceae		Pseudomonas	Pseudomonas fluorescens	Pseudomonas fluorescens	56.83	3e-122
WP_003190906	nitrilase	308	294	Bacteria	Bacteria	Proteobacteria	Gammaproteobacteria	Pseudomonadales	Pseudomonadaceae		Pseudomonas	Pseudomonas fluorescens	Pseudomonas fluorescens	56.51	3e-122
WP_020797176	MULTISPECIES: amidohydrolase	307	286	Bacteria	Bacteria	Proteobacteria	Gammaproteobacteria	Pseudomonadales	Pseudomonadaceae		Pseudomonas	Pseudomonas	Pseudomonas	57.45	4e-122
WP_024075821	nitrilase	308	1415630	Bacteria	Bacteria	Proteobacteria	Gammaproteobacteria	Pseudomonadales	Pseudomonadaceae		Pseudomonas	Pseudomonas sp.	Pseudomonas sp. TKP	57.01	4e-122
WP_016704764	nitrilase	306	587753	Bacteria	Bacteria	Proteobacteria	Gammaproteobacteria	Pseudomonadales	Pseudomonadaceae		Pseudomonas	Pseudomonas chlororaphis	Pseudomonas chlororaphis	56.39	4e-122
WP_019579235	nitrilase	307	75612	Bacteria	Bacteria	Proteobacteria	Gammaproteobacteria	Pseudomonadales	Pseudomonadaceae		Pseudomonas	Pseudomonas mandelii	Pseudomonas mandelii	58.39	5e-122
WP_017138139	nitrilase	308	294	Bacteria	Bacteria	Proteobacteria	Gammaproteobacteria	Pseudomonadales	Pseudomonadaceae		Pseudomonas	Pseudomonas fluorescens	Pseudomonas fluorescens	57.14	5e-122
WP_034127707	nitrilase	308	294	Bacteria	Bacteria	Proteobacteria	Gammaproteobacteria	Pseudomonadales	Pseudomonadaceae		Pseudomonas	Pseudomonas fluorescens	Pseudomonas fluorescens	56.51	5e-122
WP_019846419	nitrilase	308	204042	Bacteria	Bacteria	Proteobacteria	Gammaproteobacteria	Enterobacteriales	Enterobacteriaceae		Dickeya	Dickeya zeae	Dickeya zeae	58.86	6e-122
WP_025809077	nitrilase	306	587753	Bacteria	Bacteria	Proteobacteria	Gammaproteobacteria	Pseudomonadales	Pseudomonadaceae		Pseudomonas	Pseudomonas chlororaphis	Pseudomonas chlororaphis	57.01	6e-122
WP_031363293	nitrilase	307	196367	Bacteria	Bacteria	Proteobacteria	Betaproteobacteria	Burkholderiales	Burkholderiaceae		Burkholderia	Burkholderia sordidicola	Burkholderia sordidicola	56.04	6e-122
WP_047543169	nitrilase	308	321846	Bacteria	Bacteria	Proteobacteria	Gammaproteobacteria	Pseudomonadales	Pseudomonadaceae		Pseudomonas	Pseudomonas simiae	Pseudomonas simiae	57.78	7e-122
WP_027788349	MULTISPECIES: nitrilase	307	87882	Bacteria	Bacteria	Proteobacteria	Betaproteobacteria	Burkholderiales	Burkholderiaceae		Burkholderia	Burkholderia cepacia	Burkholderia cepacia complex	57.32	7e-122
WP_034113214	nitrilase	308	294	Bacteria	Bacteria	Proteobacteria	Gammaproteobacteria	Pseudomonadales	Pseudomonadaceae		Pseudomonas	Pseudomonas fluorescens	Pseudomonas fluorescens	57.46	8e-122
WP_024012899	nitrilase	307	321662	Bacteria	Bacteria	Proteobacteria	Gammaproteobacteria	Pseudomonadales	Pseudomonadaceae		Pseudomonas	Pseudomonas moraviensis	Pseudomonas moraviensis	56.52	8e-122
WP_020301095	nitrilase	308	911240	Bacteria	Bacteria	Proteobacteria	Gammaproteobacteria	Pseudomonadales	Pseudomonadaceae		Pseudomonas	Pseudomonas sp.	Pseudomonas sp. CF150	56.51	8e-122
WP_008029947	MULTISPECIES: nitrilase	306	286	Bacteria	Bacteria	Proteobacteria	Gammaproteobacteria	Pseudomonadales	Pseudomonadaceae		Pseudomonas	Pseudomonas	Pseudomonas	57.63	9e-122
WP_034119306	nitrilase	308	294	Bacteria	Bacteria	Proteobacteria	Gammaproteobacteria	Pseudomonadales	Pseudomonadaceae		Pseudomonas	Pseudomonas fluorescens	Pseudomonas fluorescens	57.28	9e-122
WP_016979399	nitrilase	308	294	Bacteria	Bacteria	Proteobacteria	Gammaproteobacteria	Pseudomonadales	Pseudomonadaceae		Pseudomonas	Pseudomonas fluorescens	Pseudomonas fluorescens	57.78	1e-121
WP_047992135	nitrilase	307	85698	Bacteria	Bacteria	Proteobacteria	Betaproteobacteria	Burkholderiales	Alcaligenaceae		Achromobacter	Achromobacter xylosoxidans	Achromobacter xylosoxidans	57.76	1e-121
WP_040143434	nitrilase	307	95486	Bacteria	Bacteria	Proteobacteria	Betaproteobacteria	Burkholderiales	Burkholderiaceae		Burkholderia	Burkholderia cenocepacia	Burkholderia cenocepacia	57.32	1e-121
WP_043050712	nitrilase	308	294	Bacteria	Bacteria	Proteobacteria	Gammaproteobacteria	Pseudomonadales	Pseudomonadaceae		Pseudomonas	Pseudomonas fluorescens	Pseudomonas fluorescens	57.14	1e-121
WP_027612020	nitrilase	307	1283293	Bacteria	Bacteria	Proteobacteria	Gammaproteobacteria	Pseudomonadales	Pseudomonadaceae		Pseudomonas	Pseudomonas sp.	Pseudomonas sp. URIL14HWK12:I6	57.14	1e-121
WP_005822105	nitrilase	307	51047	Bacteria	Bacteria	Proteobacteria	Gammaproteobacteria	Pasteurellales	Pasteurellaceae		Actinobacillus	Actinobacillus minor	Actinobacillus minor	56.66	1e-121
WP_015094975	nitrilase	307	1207075	Bacteria	Bacteria	Proteobacteria	Gammaproteobacteria	Pseudomonadales	Pseudomonadaceae		Pseudomonas	Pseudomonas sp.	Pseudomonas sp. UW4	56.66	1e-121
WP_014718731	nitrilase	308	294	Bacteria	Bacteria	Proteobacteria	Gammaproteobacteria	Pseudomonadales	Pseudomonadaceae		Pseudomonas	Pseudomonas fluorescens	Pseudomonas fluorescens	56.51	1e-121
WP_038632206	nitrilase	306	587753	Bacteria	Bacteria	Proteobacteria	Gammaproteobacteria	Pseudomonadales	Pseudomonadaceae		Pseudomonas	Pseudomonas chlororaphis	Pseudomonas chlororaphis	56.39	1e-121
KKA02497	hypothetical protein D499_0I00230	325	1246595	Eukaryota	Fungi	Ascomycota	Saccharomycotina	Saccharomycetes	Saccharomycodaceae		Hanseniaspora	Hanseniaspora uvarum	Hanseniaspora uvarum DSM 2768	55.05	1e-121
WP_007937829	nitrilase	307	1144324	Bacteria	Bacteria	Proteobacteria	Gammaproteobacteria	Pseudomonadales	Pseudomonadaceae		Pseudomonas	Pseudomonas sp.	Pseudomonas sp. GM18	58.07	2e-121
WP_013391937	nitrilase	307	85698	Bacteria	Bacteria	Proteobacteria	Betaproteobacteria	Burkholderiales	Alcaligenaceae		Achromobacter	Achromobacter xylosoxidans	Achromobacter xylosoxidans	57.89	2e-121
WP_015855350	nitrilase	306	69223	Bacteria	Bacteria	Proteobacteria	Gammaproteobacteria	Enterobacteriales	Enterobacteriaceae		Dickeya	Dickeya paradisiaca	Dickeya paradisiaca	57.64	2e-121
WP_034104653	nitrilase	308	294	Bacteria	Bacteria	Proteobacteria	Gammaproteobacteria	Pseudomonadales	Pseudomonadaceae		Pseudomonas	Pseudomonas fluorescens	Pseudomonas fluorescens	57.46	2e-121
WP_030142723	nitrilase	307	294	Bacteria	Bacteria	Proteobacteria	Gammaproteobacteria	Pseudomonadales	Pseudomonadaceae		Pseudomonas	Pseudomonas fluorescens	Pseudomonas fluorescens	57.45	2e-121
WP_017528515	nitrilase	308	294	Bacteria	Bacteria	Proteobacteria	Gammaproteobacteria	Pseudomonadales	Pseudomonadaceae		Pseudomonas	Pseudomonas fluorescens	Pseudomonas fluorescens	57.32	2e-121
WP_007970093	nitrilase	307	1144329	Bacteria	Bacteria	Proteobacteria	Gammaproteobacteria	Pseudomonadales	Pseudomonadaceae		Pseudomonas	Pseudomonas sp.	Pseudomonas sp. GM33	56.97	2e-121
WP_047602267	nitrilase	307	1470589	Bacteria	Bacteria	Proteobacteria	Gammaproteobacteria	Pseudomonadales	Pseudomonadaceae		Pseudomonas	Pseudomonas sp.	Pseudomonas sp. RIT288	56.83	2e-121
WP_041479708	nitrilase	307	1500297	Bacteria	Bacteria	Proteobacteria	Gammaproteobacteria	Pseudomonadales	Pseudomonadaceae		Pseudomonas	Pseudomonas sp.	Pseudomonas sp. PTA1	56.66	2e-121
WP_046854997	nitrilase	313	1649877	Bacteria	Bacteria	Proteobacteria	Gammaproteobacteria	Pseudomonadales	Pseudomonadaceae		Pseudomonas	Pseudomonas sp.	Pseudomonas sp. CCOS 191	56.21	2e-121
WP_038916265	nitrilase	308	204042	Bacteria	Bacteria	Proteobacteria	Gammaproteobacteria	Enterobacteriales	Enterobacteriaceae		Dickeya	Dickeya zeae	Dickeya zeae	58.92	3e-121
WP_025213414	nitrilase	307	930166	Bacteria	Bacteria	Proteobacteria	Gammaproteobacteria	Pseudomonadales	Pseudomonadaceae		Pseudomonas	Pseudomonas brassicacearum	Pseudomonas brassicacearum	57.76	3e-121
WP_006389126	MULTISPECIES: nitrilase	307	222	Bacteria	Bacteria	Proteobacteria	Betaproteobacteria	Burkholderiales	Alcaligenaceae		Achromobacter	Achromobacter	Achromobacter	57.45	3e-121
AHC45758	Plant-induced nitrilase, hydrolyses beta-cyano-L-alanine	307	1216976	Bacteria	Bacteria	Proteobacteria	Betaproteobacteria	Burkholderiales	Alcaligenaceae		Achromobacter	Achromobacter xylosoxidans	Achromobacter xylosoxidans NBRC 15126 = ATCC 27061	57.45	3e-121
WP_039134359	MULTISPECIES: nitrilase	307	155493	Bacteria	Bacteria	Proteobacteria	Gammaproteobacteria	Pasteurellales	Pasteurellaceae		Gallibacterium	Gallibacterium	Gallibacterium	56.66	3e-121
WP_027923499	nitrilase	307	1259797	Bacteria	Bacteria	Proteobacteria	Gammaproteobacteria	Pseudomonadales	Pseudomonadaceae		Pseudomonas	Pseudomonas sp.	Pseudomonas sp. URMO17WK12:I12	56.83	4e-121
WP_028940501	nitrilase	307	198618	Bacteria	Bacteria	Proteobacteria	Gammaproteobacteria	Pseudomonadales	Pseudomonadaceae		Pseudomonas	Pseudomonas umsongensis	Pseudomonas umsongensis	57.76	5e-121
WP_046054111	nitrilase	307	294	Bacteria	Bacteria	Proteobacteria	Gammaproteobacteria	Pseudomonadales	Pseudomonadaceae		Pseudomonas	Pseudomonas fluorescens	Pseudomonas fluorescens	57.14	5e-121
WP_018601593	nitrilase	307	911243	Bacteria	Bacteria	Proteobacteria	Gammaproteobacteria	Pseudomonadales	Pseudomonadaceae		Pseudomonas	Pseudomonas sp.	Pseudomonas sp. CFII68	56.83	5e-121
XP_002616859	hypothetical protein CLUG_04100	305	306902	Eukaryota	Fungi	Ascomycota	Saccharomycotina	Saccharomycetes	Metschnikowiaceae		Clavispora	Clavispora lusitaniae	Clavispora lusitaniae ATCC 42720	57.59	6e-121
WP_046042099	nitrilase	307	294	Bacteria	Bacteria	Proteobacteria	Gammaproteobacteria	Pseudomonadales	Pseudomonadaceae		Pseudomonas	Pseudomonas fluorescens	Pseudomonas fluorescens	56.66	6e-121
WP_023630896	nitrilase	313	78327	Bacteria	Bacteria	Proteobacteria	Gammaproteobacteria	Pseudomonadales	Pseudomonadaceae		Pseudomonas	Pseudomonas mosselii	Pseudomonas mosselii	55.59	6e-121
WP_024780177	nitrilase	307	47879	Bacteria	Bacteria	Proteobacteria	Gammaproteobacteria	Pseudomonadales	Pseudomonadaceae		Pseudomonas	Pseudomonas corrugata	Pseudomonas corrugata	57.45	7e-121
WP_017738630	nitrilase	308	1163065	Bacteria	Bacteria	Proteobacteria	Gammaproteobacteria	Pseudomonadales	Pseudomonadaceae		Pseudomonas	Pseudomonas sp.	Pseudomonas sp. CBZ-4	56.83	7e-121
WP_029684300	nitrilase	306	480813	Bacteria	Bacteria	Proteobacteria	Gammaproteobacteria	Enterobacteriales	Enterobacteriaceae		Tatumella	Tatumella saanichensis	Tatumella saanichensis	58.6	8e-121
WP_006393290	nitrilase	307	1287735	Bacteria	Bacteria	Proteobacteria	Betaproteobacteria	Burkholderiales	Alcaligenaceae		Achromobacter	Achromobacter insuavis	Achromobacter insuavis	57.94	9e-121
WP_043205259	nitrilase	308	294	Bacteria	Bacteria	Proteobacteria	Gammaproteobacteria	Pseudomonadales	Pseudomonadaceae		Pseudomonas	Pseudomonas fluorescens	Pseudomonas fluorescens	57.14	9e-121
WP_021183260	Plant-induced nitrilase hydrolyses beta-cyano-L-alanine	306	1332069	Bacteria	Bacteria	Proteobacteria	Gammaproteobacteria	Enterobacteriales	Enterobacteriaceae		Pantoea	Pantoea sp.	Pantoea sp. AS-PWVM4	57.01	9e-121
WP_046033786	nitrilase	308	294	Bacteria	Bacteria	Proteobacteria	Gammaproteobacteria	Pseudomonadales	Pseudomonadaceae		Pseudomonas	Pseudomonas fluorescens	Pseudomonas fluorescens	58.1	1e-120
WP_048638157	nitrilase	308	1109412	Bacteria	Bacteria	Proteobacteria	Gammaproteobacteria	Enterobacteriales	Enterobacteriaceae		Brenneria	Brenneria goodwinii	Brenneria goodwinii	57.85	1e-120
WP_008023130	nitrilase	307	1144333	Bacteria	Bacteria	Proteobacteria	Gammaproteobacteria	Pseudomonadales	Pseudomonadaceae		Pseudomonas	Pseudomonas sp.	Pseudomonas sp. GM55	57.64	1e-120
CAY48939	nitrilase	309	216595	Bacteria	Bacteria	Proteobacteria	Gammaproteobacteria	Pseudomonadales	Pseudomonadaceae		Pseudomonas	Pseudomonas fluorescens	Pseudomonas fluorescens SBW25	57.14	1e-120
WP_020924811	MULTISPECIES: Plant-induced nitrilase	307	222	Bacteria	Bacteria	Proteobacteria	Betaproteobacteria	Burkholderiales	Alcaligenaceae		Achromobacter	Achromobacter	Achromobacter	57.14	1e-120
WP_039760521	nitrilase	307	294	Bacteria	Bacteria	Proteobacteria	Gammaproteobacteria	Pseudomonadales	Pseudomonadaceae		Pseudomonas	Pseudomonas fluorescens	Pseudomonas fluorescens	56.62	1e-120
WP_035563974	nitrilase	312	1500897	Bacteria	Bacteria	Proteobacteria	Betaproteobacteria	Burkholderiales	Burkholderiaceae		Burkholderia	Burkholderia sp.	Burkholderia sp. 9120	56.48	1e-120
WP_046033076	nitrilase	307	294	Bacteria	Bacteria	Proteobacteria	Gammaproteobacteria	Pseudomonadales	Pseudomonadaceae		Pseudomonas	Pseudomonas fluorescens	Pseudomonas fluorescens	57.59	2e-120
WP_045155878	nitrilase	307	294	Bacteria	Bacteria	Proteobacteria	Gammaproteobacteria	Pseudomonadales	Pseudomonadaceae		Pseudomonas	Pseudomonas fluorescens	Pseudomonas fluorescens	57.45	2e-120
WP_039590997	nitrilase	307	104087	Bacteria	Bacteria	Proteobacteria	Gammaproteobacteria	Pseudomonadales	Pseudomonadaceae		Pseudomonas	Pseudomonas frederiksbergensis	Pseudomonas frederiksbergensis	57.45	2e-120
AKP88656	Plant-induced nitrilase	307	85698	Bacteria	Bacteria	Proteobacteria	Betaproteobacteria	Burkholderiales	Alcaligenaceae		Achromobacter	Achromobacter xylosoxidans	Achromobacter xylosoxidans	57.32	2e-120
WP_026382291	MULTISPECIES: nitrilase	307	222	Bacteria	Bacteria	Proteobacteria	Betaproteobacteria	Burkholderiales	Alcaligenaceae		Achromobacter	Achromobacter	Achromobacter	57.14	2e-120
WP_018926099	MULTISPECIES: nitrilase	307	286	Bacteria	Bacteria	Proteobacteria	Gammaproteobacteria	Pseudomonadales	Pseudomonadaceae		Pseudomonas	Pseudomonas	Pseudomonas	57.14	2e-120
WP_046047181	nitrilase	307	294	Bacteria	Bacteria	Proteobacteria	Gammaproteobacteria	Pseudomonadales	Pseudomonadaceae		Pseudomonas	Pseudomonas fluorescens	Pseudomonas fluorescens	56.83	2e-120
WP_003202409	MULTISPECIES: nitrilase	307	286	Bacteria	Bacteria	Proteobacteria	Gammaproteobacteria	Pseudomonadales	Pseudomonadaceae		Pseudomonas	Pseudomonas	Pseudomonas	56.52	2e-120
WP_025109967	nitrilase	307	1397280	Bacteria	Bacteria	Proteobacteria	Gammaproteobacteria	Pseudomonadales	Pseudomonadaceae		Pseudomonas	Pseudomonas sp.	Pseudomonas sp. H1h	56.21	2e-120
WP_042559033	nitrilase	307	294	Bacteria	Bacteria	Proteobacteria	Gammaproteobacteria	Pseudomonadales	Pseudomonadaceae		Pseudomonas	Pseudomonas fluorescens	Pseudomonas fluorescens	56.21	2e-120
WP_033055092	nitrilase	307	75612	Bacteria	Bacteria	Proteobacteria	Gammaproteobacteria	Pseudomonadales	Pseudomonadaceae		Pseudomonas	Pseudomonas mandelii	Pseudomonas mandelii	57.45	3e-120
WP_019649977	nitrilase	307	1151124	Bacteria	Bacteria	Proteobacteria	Gammaproteobacteria	Pseudomonadales	Pseudomonadaceae		Pseudomonas	Pseudomonas sp.	Pseudomonas sp. 45MFCol3.1	57.14	3e-120
WP_047698549	nitrilase	307	183795	Bacteria	Bacteria	Proteobacteria	Gammaproteobacteria	Pseudomonadales	Pseudomonadaceae		Pseudomonas	Pseudomonas mediterranea	Pseudomonas mediterranea	56.21	3e-120
WP_047300980	nitrilase	307	294	Bacteria	Bacteria	Proteobacteria	Gammaproteobacteria	Pseudomonadales	Pseudomonadaceae		Pseudomonas	Pseudomonas fluorescens	Pseudomonas fluorescens	55.9	3e-120
WP_014402230	nitrilase	307	81475	Bacteria	Bacteria	Proteobacteria	Gammaproteobacteria	Xanthomonadales	Rhodanobacteraceae		Frateuria	Frateuria aurantia	Frateuria aurantia	55.59	3e-120
WP_008155232	nitrilase	307	1144708	Bacteria	Bacteria	Proteobacteria	Gammaproteobacteria	Pseudomonadales	Pseudomonadaceae		Pseudomonas	Pseudomonas sp.	Pseudomonas sp. GM41(2012)	57.14	4e-120
WP_052963402	nitrilase	306	317	Bacteria	Bacteria	Proteobacteria	Gammaproteobacteria	Pseudomonadales	Pseudomonadaceae		Pseudomonas	Pseudomonas syringae	Pseudomonas syringae	57.01	5e-120
WP_049055260	nitrilase	307	85698	Bacteria	Bacteria	Proteobacteria	Betaproteobacteria	Burkholderiales	Alcaligenaceae		Achromobacter	Achromobacter xylosoxidans	Achromobacter xylosoxidans	56.83	5e-120
WP_013693493	MULTISPECIES: nitrilase	307	286	Bacteria	Bacteria	Proteobacteria	Gammaproteobacteria	Pseudomonadales	Pseudomonadaceae		Pseudomonas	Pseudomonas	Pseudomonas	56.21	5e-120
WP_042302234	nitrilase	309	984307	Bacteria	Bacteria	Proteobacteria	Betaproteobacteria	Burkholderiales	Burkholderiaceae		Burkholderia	Burkholderia kururiensis	Burkholderia kururiensis	54.8	5e-120
WP_014338132	MULTISPECIES: nitrilase	307	286	Bacteria	Bacteria	Proteobacteria	Gammaproteobacteria	Pseudomonadales	Pseudomonadaceae		Pseudomonas	Pseudomonas	Pseudomonas	56.52	6e-120
WP_040069451	nitrilase	308	226910	Bacteria	Bacteria	Proteobacteria	Gammaproteobacteria	Pseudomonadales	Pseudomonadaceae		Pseudomonas	Pseudomonas batumici	Pseudomonas batumici	56.04	6e-120
WP_007957530	nitrilase	307	1144327	Bacteria	Bacteria	Proteobacteria	Gammaproteobacteria	Pseudomonadales	Pseudomonadaceae		Pseudomonas	Pseudomonas sp.	Pseudomonas sp. GM25	56.52	7e-120
WP_016982858	nitrilase	307	294	Bacteria	Bacteria	Proteobacteria	Gammaproteobacteria	Pseudomonadales	Pseudomonadaceae		Pseudomonas	Pseudomonas fluorescens	Pseudomonas fluorescens	56.52	8e-120
WP_011333987	nitrilase	307	294	Bacteria	Bacteria	Proteobacteria	Gammaproteobacteria	Pseudomonadales	Pseudomonadaceae		Pseudomonas	Pseudomonas fluorescens	Pseudomonas fluorescens	56.52	8e-120
WP_010460647	nitrilase	307	75612	Bacteria	Bacteria	Proteobacteria	Gammaproteobacteria	Pseudomonadales	Pseudomonadaceae		Pseudomonas	Pseudomonas mandelii	Pseudomonas mandelii	56.21	8e-120
WP_025127462	nitrilase	306	1397282	Bacteria	Bacteria	Proteobacteria	Gammaproteobacteria	Pseudomonadales	Pseudomonadaceae		Pseudomonas	Pseudomonas sp.	Pseudomonas sp. PH1b	55.59	8e-120
WP_045048291	nitrilase	308	1513468	Bacteria	Bacteria	Proteobacteria	Gammaproteobacteria	Enterobacteriales	Enterobacteriaceae		Rouxiella	Rouxiella chamberiensis	Rouxiella chamberiensis	58.73	9e-120
WP_043543642	nitrilase	307	1532557	Bacteria	Bacteria	Proteobacteria	Betaproteobacteria	Burkholderiales	Alcaligenaceae		Achromobacter	Achromobacter sp.	Achromobacter sp. RTa	57.96	9e-120
KGY28493	nitrilase	307	85698	Bacteria	Bacteria	Proteobacteria	Betaproteobacteria	Burkholderiales	Alcaligenaceae		Achromobacter	Achromobacter xylosoxidans	Achromobacter xylosoxidans	56.97	9e-120
WP_024687229	nitrilase	308	317	Bacteria	Bacteria	Proteobacteria	Gammaproteobacteria	Pseudomonadales	Pseudomonadaceae		Pseudomonas	Pseudomonas syringae	Pseudomonas syringae	55.42	9e-120
WP_007897384	nitrilase	307	1144321	Bacteria	Bacteria	Proteobacteria	Gammaproteobacteria	Pseudomonadales	Pseudomonadaceae		Pseudomonas	Pseudomonas sp.	Pseudomonas sp. GM102	56.83	1e-119
WP_041023182	nitrilase	307	984195	Bacteria	Bacteria	Proteobacteria	Gammaproteobacteria	Pseudomonadales	Pseudomonadaceae		Pseudomonas	Pseudomonas sp.	Pseudomonas sp. SHC52	56.52	1e-119
WP_015372229	nitrilase	308	200451	Bacteria	Bacteria	Proteobacteria	Gammaproteobacteria	Pseudomonadales	Pseudomonadaceae		Pseudomonas	Pseudomonas poae	Pseudomonas poae	55.76	1e-119
WP_038983472	nitrilase	307	294	Bacteria	Bacteria	Proteobacteria	Gammaproteobacteria	Pseudomonadales	Pseudomonadaceae		Pseudomonas	Pseudomonas fluorescens	Pseudomonas fluorescens	56.83	2e-119
WP_017490769	nitrilase	308	1229485	Bacteria	Bacteria	Proteobacteria	Gammaproteobacteria	Gammaproteobacteria sp.	Gammaproteobacteria sp.		Gammaproteobacteria sp.	Gammaproteobacteria sp.	gamma proteobacterium WG36	56.35	2e-119
WP_039768162	nitrilase	307	294	Bacteria	Bacteria	Proteobacteria	Gammaproteobacteria	Pseudomonadales	Pseudomonadaceae		Pseudomonas	Pseudomonas fluorescens	Pseudomonas fluorescens	56.21	2e-119
WP_024619385	nitrilase	307	294	Bacteria	Bacteria	Proteobacteria	Gammaproteobacteria	Pseudomonadales	Pseudomonadaceae		Pseudomonas	Pseudomonas fluorescens	Pseudomonas fluorescens	55.9	2e-119
WP_051434930	nitrilase	323	217168	Bacteria	Bacteria	Proteobacteria	Alphaproteobacteria	Rhizobiales	Methylobacteriaceae		Microvirga	Microvirga flocculans	Microvirga flocculans	58.28	3e-119
WP_027819048	nitrilase	308	765414	Bacteria	Bacteria	Proteobacteria	Betaproteobacteria	Burkholderiales	Burkholderiaceae		Burkholderia	Burkholderia bannensis	Burkholderia bannensis	56.83	3e-119
WP_048397687	nitrilase	307	163011	Bacteria	Bacteria	Proteobacteria	Gammaproteobacteria	Pseudomonadales	Pseudomonadaceae		Pseudomonas	Pseudomonas lini	Pseudomonas lini	56.83	3e-119
WP_008010753	nitrilase	306	1144332	Bacteria	Bacteria	Proteobacteria	Gammaproteobacteria	Pseudomonadales	Pseudomonadaceae		Pseudomonas	Pseudomonas sp.	Pseudomonas sp. GM50	56.7	3e-119
WP_042609891	nitrilase	307	294	Bacteria	Bacteria	Proteobacteria	Gammaproteobacteria	Pseudomonadales	Pseudomonadaceae		Pseudomonas	Pseudomonas fluorescens	Pseudomonas fluorescens	56.52	3e-119
WP_034156001	nitrilase	307	294	Bacteria	Bacteria	Proteobacteria	Gammaproteobacteria	Pseudomonadales	Pseudomonadaceae		Pseudomonas	Pseudomonas fluorescens	Pseudomonas fluorescens	56.52	3e-119
ERO60182	nitrilase	306	1387231	Bacteria	Bacteria	Proteobacteria	Gammaproteobacteria	Pseudomonadales	Pseudomonadaceae		Pseudomonas	Pseudomonas sp.	Pseudomonas sp. CMAA1215	54.66	3e-119
WP_017338662	nitrilase	307	294	Bacteria	Bacteria	Proteobacteria	Gammaproteobacteria	Pseudomonadales	Pseudomonadaceae		Pseudomonas	Pseudomonas fluorescens	Pseudomonas fluorescens	55.9	5e-119
WP_047304554	nitrilase	306	294	Bacteria	Bacteria	Proteobacteria	Gammaproteobacteria	Pseudomonadales	Pseudomonadaceae		Pseudomonas	Pseudomonas fluorescens	Pseudomonas fluorescens	54.97	6e-119
WP_017905545	nitrilase	308	50340	Bacteria	Bacteria	Proteobacteria	Gammaproteobacteria	Pseudomonadales	Pseudomonadaceae		Pseudomonas	Pseudomonas fuscovaginae	Pseudomonas fuscovaginae	54.8	6e-119
WP_017125825	nitrilase	308	117681	Bacteria	Bacteria	Proteobacteria	Gammaproteobacteria	Pseudomonadales	Pseudomonadaceae		Pseudomonas	Pseudomonas gingeri	Pseudomonas gingeri	55.11	7e-119
WP_050683416	nitrilase	307	163011	Bacteria	Bacteria	Proteobacteria	Gammaproteobacteria	Pseudomonadales	Pseudomonadaceae		Pseudomonas	Pseudomonas lini	Pseudomonas lini	56.52	8e-119
WP_007947645	nitrilase	307	1144325	Bacteria	Bacteria	Proteobacteria	Gammaproteobacteria	Pseudomonadales	Pseudomonadaceae		Pseudomonas	Pseudomonas sp.	Pseudomonas sp. GM21	56.21	8e-119
KPA95169	putative amidohydrolase	308	50340	Bacteria	Bacteria	Proteobacteria	Gammaproteobacteria	Pseudomonadales	Pseudomonadaceae		Pseudomonas	Pseudomonas fuscovaginae	Pseudomonas fuscovaginae	54.8	8e-119
WP_046348064	nitrilase	316	529705	Bacteria	Bacteria	Proteobacteria	Alphaproteobacteria	Sphingomonadales	Sphingomonadaceae		Sphingomonas	Sphingomonas changbaiensis	Sphingomonas changbaiensis	56.87	9e-119
BAQ74865	nitrilase	306	1500686	Bacteria	Bacteria	Proteobacteria	Gammaproteobacteria	Pseudomonadales	Pseudomonadaceae		Pseudomonas	Pseudomonas sp.	Pseudomonas sp. Os17	55.28	1e-118
WP_051616532	nitrilase	318	71657	Bacteria	Bacteria	Proteobacteria	Gammaproteobacteria	Enterobacteriales	Enterobacteriaceae		Lonsdalea	Lonsdalea quercina	Lonsdalea quercina	59.05	2e-118
WP_047528520	nitrilase	307	1506582	Bacteria	Bacteria	Proteobacteria	Gammaproteobacteria	Pseudomonadales	Pseudomonadaceae		Pseudomonas	Pseudomonas sp.	Pseudomonas sp. 11/12A	57.45	2e-118
WP_008054137	nitrilase	307	1144336	Bacteria	Bacteria	Proteobacteria	Gammaproteobacteria	Pseudomonadales	Pseudomonadaceae		Pseudomonas	Pseudomonas sp.	Pseudomonas sp. GM74	57.01	2e-118
WP_030433010	nitrilase	296	211114	Bacteria	Bacteria	Actinobacteria	Actinobacteria	Pseudonocardiales	Pseudonocardiaceae		Allokutzneria	Allokutzneria albata	Allokutzneria albata	56.11	2e-118
WP_045883267	nitrilase	314	587753	Bacteria	Bacteria	Proteobacteria	Gammaproteobacteria	Pseudomonadales	Pseudomonadaceae		Pseudomonas	Pseudomonas chlororaphis	Pseudomonas chlororaphis	56.07	2e-118
WP_038363078	nitrilase	307	587753	Bacteria	Bacteria	Proteobacteria	Gammaproteobacteria	Pseudomonadales	Pseudomonadaceae		Pseudomonas	Pseudomonas chlororaphis	Pseudomonas chlororaphis	55.9	2e-118
WP_027979497	nitrilase	306	1229486	Bacteria	Bacteria	Proteobacteria	Gammaproteobacteria	Gammaproteobacteria sp.	Gammaproteobacteria sp.		Gammaproteobacteria sp.	Gammaproteobacteria sp.	Gamma proteobacterium L18	55.76	2e-118
WP_047336734	nitrilase	306	294	Bacteria	Bacteria	Proteobacteria	Gammaproteobacteria	Pseudomonadales	Pseudomonadaceae		Pseudomonas	Pseudomonas fluorescens	Pseudomonas fluorescens	54.97	2e-118
WP_010445559	nitrilase	308	50340	Bacteria	Bacteria	Proteobacteria	Gammaproteobacteria	Pseudomonadales	Pseudomonadaceae		Pseudomonas	Pseudomonas fuscovaginae	Pseudomonas fuscovaginae	54.49	2e-118
WP_027350676	nitrilase	311	376489	Bacteria	Bacteria	Proteobacteria	Gammaproteobacteria	Oceanospirillales	Halomonadaceae		Halotalea	Halotalea alkalilenta	Halotalea alkalilenta	57.01	3e-118
WP_028692588	nitrilase	313	78327	Bacteria	Bacteria	Proteobacteria	Gammaproteobacteria	Pseudomonadales	Pseudomonadaceae		Pseudomonas	Pseudomonas mosselii	Pseudomonas mosselii	55.9	3e-118
KOY02651	nitrilase	307	1705718	Bacteria	Bacteria	Proteobacteria	Gammaproteobacteria	Pseudomonadales	Pseudomonadaceae		Pseudomonas	Pseudomonas sp.	Pseudomonas sp. 655	55.28	3e-118
WP_011534641	nitrilase	307	312306	Bacteria	Bacteria	Proteobacteria	Gammaproteobacteria	Pseudomonadales	Pseudomonadaceae		Pseudomonas	Pseudomonas entomophila	Pseudomonas entomophila	55.14	3e-118
WP_011061198	MULTISPECIES: nitrilase	306	136843	Bacteria	Bacteria	Proteobacteria	Gammaproteobacteria	Pseudomonadales	Pseudomonadaceae		Pseudomonas	Pseudomonas fluorescens	Pseudomonas fluorescens group	54.97	3e-118
WP_047286414	nitrilase	306	294	Bacteria	Bacteria	Proteobacteria	Gammaproteobacteria	Pseudomonadales	Pseudomonadaceae		Pseudomonas	Pseudomonas fluorescens	Pseudomonas fluorescens	54.97	4e-118
WP_044462979	nitrilase	314	1611770	Bacteria	Bacteria	Proteobacteria	Gammaproteobacteria	Pseudomonadales	Pseudomonadaceae		Pseudomonas	Pseudomonas sp.	Pseudomonas sp. MRSN12121	56.07	5e-118
WP_044399570	nitrilase	309	1604022	Bacteria	Bacteria	Proteobacteria	Gammaproteobacteria	Pseudomonadales	Pseudomonadaceae		Pseudomonas	Pseudomonas sp.	Pseudomonas sp. FeS53a	55.42	6e-118
KPA90409	putative amidohydrolase	308	50340	Bacteria	Bacteria	Proteobacteria	Gammaproteobacteria	Pseudomonadales	Pseudomonadaceae		Pseudomonas	Pseudomonas fuscovaginae	Pseudomonas fuscovaginae	54.8	7e-118
WP_046820034	nitrilase	307	303	Bacteria	Bacteria	Proteobacteria	Gammaproteobacteria	Pseudomonadales	Pseudomonadaceae		Pseudomonas	Pseudomonas putida	Pseudomonas putida	56.21	8e-118
WP_020298145	nitrilase	306	911241	Bacteria	Bacteria	Proteobacteria	Gammaproteobacteria	Pseudomonadales	Pseudomonadaceae		Pseudomonas	Pseudomonas sp.	Pseudomonas sp. CF161	54.97	9e-118
WP_009634944	nitrilase	308	932213	Bacteria	Bacteria	Proteobacteria	Gammaproteobacteria	Enterobacteriales	Enterobacteriaceae		Serratia	Serratia sp.	Serratia sp. M24T3	55.52	1e-117
WP_050704892	nitrilase	313	1478142	Bacteria	Bacteria	Proteobacteria	Gammaproteobacteria	Pseudomonadales	Pseudomonadaceae		Pseudomonas	Pseudomonas sp.	Pseudomonas sp. 250J	55.28	1e-117
WP_027620905	nitrilase	306	1380376	Bacteria	Bacteria	Proteobacteria	Gammaproteobacteria	Pseudomonadales	Pseudomonadaceae		Pseudomonas	Pseudomonas sp.	Pseudomonas sp. URHB0015	56.07	2e-117
WP_013509073	nitrilase	306	592316	Bacteria	Bacteria	Proteobacteria	Gammaproteobacteria	Enterobacteriales	Enterobacteriaceae		Pantoea	Pantoea sp.	Pantoea sp. At-9b	55.73	2e-117
WP_042732616	MULTISPECIES: nitrilase	307	286	Bacteria	Bacteria	Proteobacteria	Gammaproteobacteria	Pseudomonadales	Pseudomonadaceae		Pseudomonas	Pseudomonas	Pseudomonas	54.8	2e-117
WP_025260070	nitrilase	308	36746	Bacteria	Bacteria	Proteobacteria	Gammaproteobacteria	Pseudomonadales	Pseudomonadaceae		Pseudomonas	Pseudomonas cichorii	Pseudomonas cichorii	56.39	3e-117
WP_047899829	nitrilase	307	60550	Bacteria	Bacteria	Proteobacteria	Betaproteobacteria	Burkholderiales	Burkholderiaceae		Burkholderia	Burkholderia pyrrocinia	Burkholderia pyrrocinia	57.32	5e-117
WP_015270308	amidohydrolase	307	303	Bacteria	Bacteria	Proteobacteria	Gammaproteobacteria	Pseudomonadales	Pseudomonadaceae		Pseudomonas	Pseudomonas putida	Pseudomonas putida	54.8	8e-117
WP_008161257	nitrilase	307	1147684	Bacteria	Bacteria	Proteobacteria	Betaproteobacteria	Burkholderiales	Alcaligenaceae		Achromobacter	Achromobacter arsenitoxydans	Achromobacter arsenitoxydans	56.7	1e-116
WP_007748945	nitrilase	310	1144309	Bacteria	Bacteria	Proteobacteria	Betaproteobacteria	Burkholderiales	Burkholderiaceae		Burkholderia	Burkholderia sp.	Burkholderia sp. BT03	56.65	1e-116
WP_045495021	nitrilase	306	1028989	Bacteria	Bacteria	Proteobacteria	Gammaproteobacteria	Pseudomonadales	Pseudomonadaceae		Pseudomonas	Pseudomonas sp.	Pseudomonas sp. StFLB209	55.73	2e-116
WP_034893483	nitrilase	307	371042	Bacteria	Bacteria	Proteobacteria	Gammaproteobacteria	Enterobacteriales	Enterobacteriaceae		Erwinia	Erwinia typographi	Erwinia typographi	57.81	3e-116
WP_008069218	nitrilase	307	1144338	Bacteria	Bacteria	Proteobacteria	Gammaproteobacteria	Pseudomonadales	Pseudomonadaceae		Pseudomonas	Pseudomonas sp.	Pseudomonas sp. GM79	55.59	4e-116
WP_007854626	nitrilase	307	1144317	Bacteria	Bacteria	Proteobacteria	Betaproteobacteria	Burkholderiales	Comamonadaceae		Acidovorax	Acidovorax sp.	Acidovorax sp. CF316	55.21	7e-116
WP_010226576	MULTISPECIES: nitrilase	309	286	Bacteria	Bacteria	Proteobacteria	Gammaproteobacteria	Pseudomonadales	Pseudomonadaceae		Pseudomonas	Pseudomonas	Pseudomonas	55.14	9e-116
WP_028633968	nitrilase	307	157782	Bacteria	Bacteria	Proteobacteria	Gammaproteobacteria	Pseudomonadales	Pseudomonadaceae		Pseudomonas	Pseudomonas parafulva	Pseudomonas parafulva	54.78	9e-116
WP_017224358	nitrilase	307	68895	Bacteria	Bacteria	Proteobacteria	Betaproteobacteria	Burkholderiales	Burkholderiaceae		Cupriavidus	Cupriavidus basilensis	Cupriavidus basilensis	56.37	1e-115
WP_007581056	nitrilase	310	311230	Bacteria	Bacteria	Proteobacteria	Betaproteobacteria	Burkholderiales	Burkholderiaceae		Burkholderia	Burkholderia terrae	Burkholderia terrae	55.56	2e-115
WP_007928580	nitrilase	306	1144323	Bacteria	Bacteria	Proteobacteria	Gammaproteobacteria	Pseudomonadales	Pseudomonadaceae		Pseudomonas	Pseudomonas sp.	Pseudomonas sp. GM17	57.46	5e-115
WP_028204439	nitrilase	308	392320	Bacteria	Bacteria	Proteobacteria	Betaproteobacteria	Burkholderiales	Burkholderiaceae		Burkholderia	Burkholderia nodosa	Burkholderia nodosa	55.7	5e-115
WP_034932901	nitrilase	308	69222	Bacteria	Bacteria	Proteobacteria	Gammaproteobacteria	Enterobacteriales	Enterobacteriaceae		Erwinia	Erwinia mallotivora	Erwinia mallotivora	53.56	5e-115
WP_036048617	nitrilase	307	28095	Bacteria	Bacteria	Proteobacteria	Betaproteobacteria	Burkholderiales	Burkholderiaceae		Burkholderia	Burkholderia gladioli	Burkholderia gladioli	55.76	1e-114
WP_038995980	nitrilase	307	303	Bacteria	Bacteria	Proteobacteria	Gammaproteobacteria	Pseudomonadales	Pseudomonadaceae		Pseudomonas	Pseudomonas putida	Pseudomonas putida	54.18	1e-114
WP_025100574	nitrilase	307	148446	Bacteria	Bacteria	Proteobacteria	Betaproteobacteria	Burkholderiales	Burkholderiaceae		Burkholderia	Burkholderia sp.	Burkholderia sp. A1	55.76	2e-114
WP_009398466	hypothetical protein	308	303	Bacteria	Bacteria	Proteobacteria	Gammaproteobacteria	Pseudomonadales	Pseudomonadaceae		Pseudomonas	Pseudomonas putida	Pseudomonas putida	54.78	2e-114
WP_013696251	nitrilase	307	28095	Bacteria	Bacteria	Proteobacteria	Betaproteobacteria	Burkholderiales	Burkholderiaceae		Burkholderia	Burkholderia gladioli	Burkholderia gladioli	55.45	4e-114
WP_033350926	nitrilase	309	984307	Bacteria	Bacteria	Proteobacteria	Betaproteobacteria	Burkholderiales	Burkholderiaceae		Burkholderia	Burkholderia kururiensis	Burkholderia kururiensis	54.8	4e-114
WP_012734259	nitrilase	307	337	Bacteria	Bacteria	Proteobacteria	Betaproteobacteria	Burkholderiales	Burkholderiaceae		Burkholderia	Burkholderia glumae	Burkholderia glumae	54.46	4e-114
WP_013596812	nitrilase	316	80867	Bacteria	Bacteria	Proteobacteria	Betaproteobacteria	Burkholderiales	Comamonadaceae		Acidovorax	Acidovorax avenae	Acidovorax avenae	54.25	5e-114
WP_036036571	nitrilase	307	28095	Bacteria	Bacteria	Proteobacteria	Betaproteobacteria	Burkholderiales	Burkholderiaceae		Burkholderia	Burkholderia gladioli	Burkholderia gladioli	55.45	6e-114
WP_053845872	nitrilase	316	80867	Bacteria	Bacteria	Proteobacteria	Betaproteobacteria	Burkholderiales	Comamonadaceae		Acidovorax	Acidovorax avenae	Acidovorax avenae	54.25	7e-114
WP_036167738	nitrilase	308	1500894	Bacteria	Bacteria	Proteobacteria	Betaproteobacteria	Burkholderiales	Oxalobacteraceae		Massilia	Massilia sp.	Massilia sp. 9096	56.66	1e-113
WP_026228874	nitrilase	308	667585	Bacteria	Bacteria	Proteobacteria	Betaproteobacteria	Burkholderiales	Burkholderiaceae		Burkholderia	Burkholderia sp.	Burkholderia sp. JPY251	54.49	1e-113
WP_017424508	nitrilase, partial	298	337	Bacteria	Bacteria	Proteobacteria	Betaproteobacteria	Burkholderiales	Burkholderiaceae		Burkholderia	Burkholderia glumae	Burkholderia glumae	54.14	3e-113
WP_032887037	nitrilase	308	1470593	Bacteria	Bacteria	Proteobacteria	Gammaproteobacteria	Pseudomonadales	Pseudomonadaceae		Pseudomonas	Pseudomonas sp.	Pseudomonas sp. RIT357	56.83	5e-113
WP_046580275	nitrilase	307	28095	Bacteria	Bacteria	Proteobacteria	Betaproteobacteria	Burkholderiales	Burkholderiaceae		Burkholderia	Burkholderia gladioli	Burkholderia gladioli	55.45	9e-113
WP_041713777	nitrilase	306	288	Bacteria	Bacteria	Proteobacteria	Gammaproteobacteria	Alteromonadales	Pseudoalteromonadaceae		Pseudoalteromonas	Pseudoalteromonas atlantica	Pseudoalteromonas atlantica	54.46	1e-112
WP_010172902	nitrilase	308	1125977	Bacteria	Bacteria	Proteobacteria	Gammaproteobacteria	Pseudomonadales	Pseudomonadaceae		Pseudomonas	Pseudomonas sp.	Pseudomonas sp. PAMC 25886	57.96	2e-112
WP_042623537	MULTISPECIES: nitrilase	307	32008	Bacteria	Bacteria	Proteobacteria	Betaproteobacteria	Burkholderiales	Burkholderiaceae		Burkholderia	Burkholderia	Burkholderia	53.97	2e-112
ABG40915	Nitrilase/cyanide hydratase and apolipoprotein N-acyltransferase	323	342610	Bacteria	Bacteria	Proteobacteria	Gammaproteobacteria	Alteromonadales	Pseudoalteromonadaceae		Pseudoalteromonas	Pseudoalteromonas atlantica	Pseudoalteromonas atlantica T6c	54.46	3e-112
WP_028301660	nitrilase	304	64976	Bacteria	Bacteria	Proteobacteria	Gammaproteobacteria	Oceanospirillales	Oceanospirillaceae		Oceanospirillum	Oceanospirillum beijerinckii	Oceanospirillum beijerinckii	54.05	3e-112
WP_008432044	nitrilase	308	1197727	Bacteria	Bacteria	Proteobacteria	Gammaproteobacteria	Pseudomonadales	Pseudomonadaceae		Pseudomonas	Pseudomonas sp.	Pseudomonas sp. Ag1	57.64	9e-112
WP_026077900	nitrilase	307	1240676	Bacteria	Bacteria	Proteobacteria	Gammaproteobacteria	Pseudomonadales	Pseudomonadaceae		Pseudomonas	Pseudomonas sp.	Pseudomonas sp. PAMC 26793	57.01	1e-111
WP_007104461	beta-cyano-L-alanine hydratase/nitrilase	305	222814	Bacteria	Bacteria	Proteobacteria	Gammaproteobacteria	Alteromonadales	Alteromonadaceae		Paraglaciecola	Paraglaciecola polaris	Paraglaciecola polaris	55.27	2e-111
WP_019572197	MULTISPECIES: nitrilase	307	281915	Bacteria	Bacteria	Proteobacteria	Betaproteobacteria	Burkholderiales	Comamonadaceae		Curvibacter	Curvibacter	Curvibacter	54.14	2e-111
WP_043196742	nitrilase	307	303	Bacteria	Bacteria	Proteobacteria	Gammaproteobacteria	Pseudomonadales	Pseudomonadaceae		Pseudomonas	Pseudomonas putida	Pseudomonas putida	54.49	4e-111
WP_033185355	nitrilase	310	1547444	Bacteria	Bacteria	Proteobacteria	Gammaproteobacteria	Alteromonadales	Pseudoalteromonadaceae		Pseudoalteromonas	Pseudoalteromonas sp.	Pseudoalteromonas sp. PLSV	54.46	5e-111
WP_003217964	nitrilase	308	294	Bacteria	Bacteria	Proteobacteria	Gammaproteobacteria	Pseudomonadales	Pseudomonadaceae		Pseudomonas	Pseudomonas fluorescens	Pseudomonas fluorescens	57.01	8e-111
WP_006990900	beta-cyano-L-alanine hydratase/nitrilase	310	197222	Bacteria	Bacteria	Proteobacteria	Gammaproteobacteria	Alteromonadales	Alteromonadaceae		Paraglaciecola	Paraglaciecola mesophila	Paraglaciecola mesophila	54.29	1e-110
WP_017921606	nitrilase	307	28095	Bacteria	Bacteria	Proteobacteria	Betaproteobacteria	Burkholderiales	Burkholderiaceae		Burkholderia	Burkholderia gladioli	Burkholderia gladioli	55.14	4e-110
ADM98318	Nitrilase/cyanide hydratase and apolipoprotein N-acyltransferase	270	198628	Bacteria	Bacteria	Proteobacteria	Gammaproteobacteria	Enterobacteriales	Enterobacteriaceae		Dickeya	Dickeya dadantii	Dickeya dadantii 3937	60.51	1e-109
WP_045201544	nitrilase	307	1619950	Bacteria	Bacteria	Proteobacteria	Gammaproteobacteria	Pseudomonadales	Pseudomonadaceae		Pseudomonas	Pseudomonas sp.	Pseudomonas sp. 2(2015)	53.87	1e-109
EPY15006	nitrilase	320	59799	Eukaryota	Euglenozoa		Kinetoplastida		Trypanosomatidae		Angomonas	Angomonas deanei	Angomonas deanei	53.27	8e-109
WP_017255976	nitrilase, partial	267	29442	Bacteria	Bacteria	Proteobacteria	Gammaproteobacteria	Pseudomonadales	Pseudomonadaceae		Pseudomonas	Pseudomonas tolaasii	Pseudomonas tolaasii	58.76	1e-106
WP_049030823	nitrilase, partial	240	95486	Bacteria	Bacteria	Proteobacteria	Betaproteobacteria	Burkholderiales	Burkholderiaceae		Burkholderia	Burkholderia cenocepacia	Burkholderia cenocepacia	59.35	4e-97
WP_011241028	nitrilase	329	542	Bacteria	Bacteria	Proteobacteria	Alphaproteobacteria	Sphingomonadales	Sphingomonadaceae		Zymomonas	Zymomonas mobilis	Zymomonas mobilis	48.74	1e-96
WP_014848232	nitrilase	329	542	Bacteria	Bacteria	Proteobacteria	Alphaproteobacteria	Sphingomonadales	Sphingomonadaceae		Zymomonas	Zymomonas mobilis	Zymomonas mobilis	48.74	2e-96
WP_023593052	amidohydrolase	329	542	Bacteria	Bacteria	Proteobacteria	Alphaproteobacteria	Sphingomonadales	Sphingomonadaceae		Zymomonas	Zymomonas mobilis	Zymomonas mobilis	48.74	1e-95
WP_014500341	nitrilase	329	542	Bacteria	Bacteria	Proteobacteria	Alphaproteobacteria	Sphingomonadales	Sphingomonadaceae		Zymomonas	Zymomonas mobilis	Zymomonas mobilis	48.74	3e-95
WP_048841512	nitrilase	322	146474	Bacteria	Bacteria	Proteobacteria	Alphaproteobacteria	Rhodospirillales	Acetobacteraceae		Acetobacter	Acetobacter orientalis	Acetobacter orientalis	47.95	6e-95
WP_012816911	nitrilase	329	542	Bacteria	Bacteria	Proteobacteria	Alphaproteobacteria	Sphingomonadales	Sphingomonadaceae		Zymomonas	Zymomonas mobilis	Zymomonas mobilis	48.74	8e-95
GAN66474	nitrilase	324	1231341	Bacteria	Bacteria	Proteobacteria	Alphaproteobacteria	Rhodospirillales	Acetobacteraceae		Acetobacter	Acetobacter orientalis	Acetobacter orientalis 21F-2	47.95	9e-95
XP_007265585	carbon-nitrogen hydrolase	318	694068	Eukaryota	Fungi	Basidiomycota	Agaricomycotina	Agaricomycetes	Agaricomycetes incertae sedis		Fomitiporia	Fomitiporia mediterranea	Fomitiporia mediterranea MF3/22	47.78	2e-94
KIK70890	hypothetical protein GYMLUDRAFT_210494	316	944289	Eukaryota	Fungi	Basidiomycota	Agaricomycotina	Agaricomycetes	Agaricomycetidae		Gymnopus	Gymnopus luxurians	Gymnopus luxurians FD-317 M1	49.84	4e-94
WP_038862136	nitrilase, partial	227	1144884	Bacteria	Bacteria	Proteobacteria	Gammaproteobacteria	Pseudomonadales	Pseudomonadaceae		Pseudomonas	Pseudomonas sp.	Pseudomonas sp. R62	60.7	5e-94
WP_051970845	MULTISPECIES: nitrilase	335	379	Bacteria	Bacteria	Proteobacteria	Alphaproteobacteria	Rhizobiales	Rhizobiaceae		Rhizobium	Rhizobium	Rhizobium	48.7	9e-94
WP_025826817	nitrilase	322	1076596	Bacteria	Bacteria	Proteobacteria	Alphaproteobacteria	Rhodospirillales	Acetobacteraceae		Acetobacter	Acetobacter persici	Acetobacter persici	47.92	1e-93
WP_003460346	MULTISPECIES: nitrilase	324	1224	Bacteria	Bacteria	environmental samples					environmental samples	uncultured bacterium	uncultured bacterium	49.68	3e-93
WP_019644331	hypothetical protein	321	189	Bacteria	Bacteria	Proteobacteria	Alphaproteobacteria	Rhodospirillales	Rhodospirillaceae		Novispirillum	Novispirillum itersonii	Novispirillum itersonii	48.56	3e-93
WP_048837849	nitrilase	322	146475	Bacteria	Bacteria	Proteobacteria	Alphaproteobacteria	Rhodospirillales	Acetobacteraceae		Acetobacter	Acetobacter cibinongensis	Acetobacter cibinongensis	47.68	3e-93
AFW02778	nitrilase	342	1224746	Bacteria	Bacteria	Proteobacteria	Alphaproteobacteria	Rhodospirillales	Acetobacteraceae		Gluconobacter	Gluconobacter oxydans	Gluconobacter oxydans H24	47.2	4e-93
WP_016738321	hypothetical protein	322	442	Bacteria	Bacteria	Proteobacteria	Alphaproteobacteria	Rhodospirillales	Acetobacteraceae		Gluconobacter	Gluconobacter oxydans	Gluconobacter oxydans	47.2	5e-93
AJF63533	nitrilase	304	362257	Bacteria	Bacteria	Actinobacteria	Actinobacteria	Streptomycetales	Streptomycetaceae		Streptomyces	Streptomyces vietnamensis	Streptomyces vietnamensis	49.33	1e-92
WP_012911990	nitrilase	302	125	Bacteria	Bacteria	Planctomycetes	Planctomycetia	Planctomycetales	Planctomycetaceae		Pirellula	Pirellula staleyi	Pirellula staleyi	48.57	2e-92
WP_037914666	nitrilase	319	89050	Bacteria	Bacteria	Actinobacteria	Actinobacteria	Streptomycetales	Streptomycetaceae		Streptomyces	Streptomyces yeochonensis	Streptomyces yeochonensis	47.15	2e-92
WP_050463626	nitrilase	326	180195	Bacteria	Bacteria	Proteobacteria	Betaproteobacteria	Burkholderiales	Oxalobacteraceae		Herbaspirillum	Herbaspirillum autotrophicum	Herbaspirillum autotrophicum	45.34	2e-92
WP_052498882	nitrilase	315	362257	Bacteria	Bacteria	Actinobacteria	Actinobacteria	Streptomycetales	Streptomycetaceae		Streptomyces	Streptomyces vietnamensis	Streptomyces vietnamensis	49.33	3e-92
WP_046902156	nitrilase	322	442	Bacteria	Bacteria	Proteobacteria	Alphaproteobacteria	Rhodospirillales	Acetobacteraceae		Gluconobacter	Gluconobacter oxydans	Gluconobacter oxydans	46.89	4e-92
WP_052350903	nitrilase	313	85558	Bacteria	Bacteria	Actinobacteria	Actinobacteria	Streptomycetales	Streptomycetaceae		Streptomyces	Streptomyces turgidiscabies	Streptomyces turgidiscabies	50.83	6e-92
ELP66617	hydrolase, carbon-nitrogen family	304	698760	Bacteria	Bacteria	Actinobacteria	Actinobacteria	Streptomycetales	Streptomycetaceae		Streptomyces	Streptomyces turgidiscabies	Streptomyces turgidiscabies Car8	50.83	7e-92
AFW03099	nitrilase (plasmid)	327	1224746	Bacteria	Bacteria	Proteobacteria	Alphaproteobacteria	Rhodospirillales	Acetobacteraceae		Gluconobacter	Gluconobacter oxydans	Gluconobacter oxydans H24	46.89	7e-92
WP_016738651	hypothetical protein	322	442	Bacteria	Bacteria	Proteobacteria	Alphaproteobacteria	Rhodospirillales	Acetobacteraceae		Gluconobacter	Gluconobacter oxydans	Gluconobacter oxydans	46.89	7e-92
WP_033377899	nitrilase	306	541095	Bacteria	Bacteria	Actinobacteria	Actinobacteria	Corynebacteriales	Corynebacteriaceae		Corynebacterium	Corynebacterium lubricantis	Corynebacterium lubricantis	48.38	1e-91
XP_007842729	nitrilase 4	315	1381753	Eukaryota	Fungi	Basidiomycota	Agaricomycotina	Agaricomycetes	Agaricomycetidae		Moniliophthora	Moniliophthora roreri	Moniliophthora roreri MCA 2997	46.58	1e-91
WP_052229666	nitrilase	321	1553907	Bacteria	Bacteria	Actinobacteria	Actinobacteria	Streptomycetales	Streptomycetaceae		Streptomyces	Streptomyces sp.	Streptomyces sp. CT34	50.35	2e-91
XP_007336441	carbon-nitrogen hydrolase	318	717982	Eukaryota	Fungi	Basidiomycota	Agaricomycotina	Agaricomycetes	Agaricomycetes incertae sedis		Auricularia	Auricularia subglabra	Auricularia subglabra TFB-10046 SS5	48.1	4e-91
KII93875	hypothetical protein PLICRDRAFT_36097	312	944288	Eukaryota	Fungi	Basidiomycota	Agaricomycotina	Agaricomycetes	Agaricomycetidae		Plicaturopsis	Plicaturopsis crispa	Plicaturopsis crispa FD-325 SS-3	46.27	7e-91
WP_041111589	nitrilase	321	442	Bacteria	Bacteria	Proteobacteria	Alphaproteobacteria	Rhodospirillales	Acetobacteraceae		Gluconobacter	Gluconobacter oxydans	Gluconobacter oxydans	47.06	8e-91
KIP12511	hypothetical protein PHLGIDRAFT_124044	317	745531	Eukaryota	Fungi	Basidiomycota	Agaricomycotina	Agaricomycetes	Agaricomycetes incertae sedis		Phlebiopsis	Phlebiopsis gigantea	Phlebiopsis gigantea 11061_1 CR5-6	45.37	8e-91
KFF97819	nitrilase	304	1930	Bacteria	Bacteria	Actinobacteria	Actinobacteria	Streptomycetales	Streptomycetaceae		Streptomyces	Streptomyces scabiei	Streptomyces scabiei	49.66	1e-90
WP_051948155	nitrilase	315	1930	Bacteria	Bacteria	Actinobacteria	Actinobacteria	Streptomycetales	Streptomycetaceae		Streptomyces	Streptomyces scabiei	Streptomyces scabiei	49.66	1e-90
WP_050399134	nitrilase	313	146820	Bacteria	Bacteria	Actinobacteria	Actinobacteria	Streptomycetales	Streptomycetaceae		Streptomyces	Streptomyces stelliscabiei	Streptomyces stelliscabiei	48.84	2e-90
WP_051919654	nitrilase	322	1463859	Bacteria	Bacteria	Actinobacteria	Actinobacteria	Streptomycetales	Streptomycetaceae		Streptomyces	Streptomyces sp.	Streptomyces sp. NRRL F-5140	48.84	2e-90
KND41654	nitrilase	304	146820	Bacteria	Bacteria	Actinobacteria	Actinobacteria	Streptomycetales	Streptomycetaceae		Streptomyces	Streptomyces stelliscabiei	Streptomyces stelliscabiei	48.84	2e-90
XP_007360414	carbon-nitrogen hydrolase	319	732165	Eukaryota	Fungi	Basidiomycota	Agaricomycotina	Agaricomycetes	Agaricomycetes incertae sedis		Dichomitus	Dichomitus squalens	Dichomitus squalens LYAD-421 SS1	47.48	2e-90
KDQ30886	hypothetical protein PLEOSDRAFT_1036479	322	1137138	Eukaryota	Fungi	Basidiomycota	Agaricomycotina	Agaricomycetes	Agaricomycetidae		Pleurotus	Pleurotus ostreatus	Pleurotus ostreatus PC15	48.26	4e-90
WP_007996854	nitrilase	329	1144331	Bacteria	Bacteria	Proteobacteria	Gammaproteobacteria	Pseudomonadales	Pseudomonadaceae		Pseudomonas	Pseudomonas sp.	Pseudomonas sp. GM49	46.06	5e-90
KLO14490	carbon-nitrogen hydrolase	325	27342	Eukaryota	Fungi	Basidiomycota	Agaricomycotina	Agaricomycetes	Agaricomycetes incertae sedis		Schizopora	Schizopora paradoxa	Schizopora paradoxa	44.85	5e-90
WP_052395802	nitrilase	311	345341	Bacteria	Bacteria	Actinobacteria	Actinobacteria	Pseudonocardiales	Pseudonocardiaceae		Kutzneria	Kutzneria sp.	Kutzneria sp. 744	48.56	6e-90
WP_031510153	nitrilase	317	44060	Bacteria	Bacteria	Actinobacteria	Actinobacteria	Streptomycetales	Streptomycetaceae		Streptomyces	Streptomyces megasporus	Streptomyces megasporus	46.18	6e-90
WP_041313219	nitrilase	304	103731	Bacteria	Bacteria	Actinobacteria	Actinobacteria	Pseudonocardiales	Pseudonocardiaceae		Saccharothrix	Saccharothrix espanaensis	Saccharothrix espanaensis	48.71	7e-90
WP_053709627	nitrilase	322	1519493	Bacteria	Bacteria	Actinobacteria	Actinobacteria	Streptomycetales	Streptomycetaceae		Streptomyces	Streptomyces sp.	Streptomyces sp. NRRL B-3648	46.86	8e-90
CCH31134	Bifunctional nitrilase/nitrile hydratase	324	1179773	Bacteria	Bacteria	Actinobacteria	Actinobacteria	Pseudonocardiales	Pseudonocardiaceae		Saccharothrix	Saccharothrix espanaensis	Saccharothrix espanaensis DSM 44229	48.71	1e-89
WP_042191939	nitrilase	311	703222	Bacteria	Bacteria	Actinobacteria	Actinobacteria	Pseudonocardiales	Pseudonocardiaceae		Kibdelosporangium	Kibdelosporangium sp.	Kibdelosporangium sp. MJ126-NF4	48.68	1e-89
WP_019158835	hypothetical protein	309	1033736	Bacteria	Bacteria	Actinobacteria	Actinobacteria	Micrococcales	Brevibacteriaceae		Brevibacterium	Brevibacterium senegalense	Brevibacterium senegalense	48.41	1e-89
WP_043779021	nitrilase, partial	267	287986	Bacteria	Bacteria	Actinobacteria	Actinobacteria	Pseudonocardiales	Pseudonocardiaceae		Amycolatopsis	Amycolatopsis rifamycinica	Amycolatopsis rifamycinica	48.88	2e-89
XP_012088441	PREDICTED: bifunctional nitrilase/nitrile hydratase NIT4A	350	180498	Eukaryota	Viridiplantae	Tracheophyta	Pentapetalae	Malpighiales	Euphorbiaceae	Crotonoideae	Jatropha	Jatropha curcas	Jatropha curcas	48.69	2e-89
WP_053663094	nitrilase	320	1415544	Bacteria	Bacteria	Actinobacteria	Actinobacteria	Streptomycetales	Streptomycetaceae		Streptomyces	Streptomyces sp.	Streptomyces sp. MMG1121	48.1	2e-89
WP_026399341	nitrilase	322	285268	Bacteria	Bacteria	Proteobacteria	Alphaproteobacteria	Rhodospirillales	Acetobacteraceae		Acetobacter	Acetobacter nitrogenifigens	Acetobacter nitrogenifigens	45.37	2e-89
WP_043792807	nitrilase	270	208443	Bacteria	Bacteria	Actinobacteria	Actinobacteria	Pseudonocardiales	Pseudonocardiaceae		Amycolatopsis	Amycolatopsis balhimycina	Amycolatopsis balhimycina	50.16	3e-89
XP_008032838	carbon-nitrogen hydrolase	320	717944	Eukaryota	Fungi	Basidiomycota	Agaricomycotina	Agaricomycetes	Agaricomycetes incertae sedis		Trametes	Trametes versicolor	Trametes versicolor FP-101664 SS1	46.63	3e-89
WP_022522683	bifunctional nitrilase/nitrile hydratase NIT4B	311	1346287	Bacteria	Bacteria	Proteobacteria	Gammaproteobacteria	Oceanospirillales	Halomonadaceae		Halomonas	Halomonas sp.	Halomonas sp. A3H3	46.13	3e-89
WP_029556546	nitrilase	310	1117244	Bacteria	Bacteria	Proteobacteria	Alphaproteobacteria	Rhizobiales	Xanthobacteraceae		Xanthobacter	Xanthobacter sp.	Xanthobacter sp. 91	48.7	4e-89
WP_041158179	nitrilase	311	866350	Bacteria	Bacteria	Proteobacteria	Gammaproteobacteria	Oceanospirillales	Halomonadaceae		Halomonas	Halomonas sp.	Halomonas sp. KHS3	46.58	4e-89
WP_024281128	nitrilase	310	1131814	Bacteria	Bacteria	Proteobacteria	Alphaproteobacteria	Rhizobiales	Xanthobacteraceae		Xanthobacter	Xanthobacter sp.	Xanthobacter sp. 126	48.38	7e-89
WP_007739893	nitrilase	329	1144309	Bacteria	Bacteria	Proteobacteria	Betaproteobacteria	Burkholderiales	Burkholderiaceae		Burkholderia	Burkholderia sp.	Burkholderia sp. BT03	45.2	8e-89
WP_043548304	nitrilase	310	1532557	Bacteria	Bacteria	Proteobacteria	Betaproteobacteria	Burkholderiales	Alcaligenaceae		Achromobacter	Achromobacter sp.	Achromobacter sp. RTa	47.88	9e-89
WP_003808910	nitrilase	310	518	Bacteria	Bacteria	Proteobacteria	Betaproteobacteria	Burkholderiales	Alcaligenaceae		Bordetella	Bordetella bronchiseptica	Bordetella bronchiseptica	44.51	9e-89
WP_009287628	nitrilase/cyanide hydratase	311	664683	Bacteria	Bacteria	Proteobacteria	Gammaproteobacteria	Oceanospirillales	Halomonadaceae		Halomonas	Halomonas titanicae	Halomonas titanicae	46.13	1e-88
WP_017776051	nitrilase	329	984307	Bacteria	Bacteria	Proteobacteria	Betaproteobacteria	Burkholderiales	Burkholderiaceae		Burkholderia	Burkholderia kururiensis	Burkholderia kururiensis	44.69	1e-88
WP_020204891	nitrilase	326	1312922	Bacteria	Bacteria	Proteobacteria	Betaproteobacteria	Burkholderiales	Burkholderiaceae		Cupriavidus	Cupriavidus sp.	Cupriavidus sp. WS	48.15	2e-88
XP_009540410	hypothetical protein HETIRDRAFT_59470	315	747525	Eukaryota	Fungi	Basidiomycota	Agaricomycotina	Agaricomycetes	Agaricomycetes incertae sedis		Heterobasidion	Heterobasidion irregulare	Heterobasidion irregulare TC 32-1	46.88	2e-88
WP_027960114	MULTISPECIES: nitrilase	311	2745	Bacteria	Bacteria	Proteobacteria	Gammaproteobacteria	Oceanospirillales	Halomonadaceae		Halomonas	Halomonas	Halomonas	46.25	2e-88
WP_003818728	nitrilase	310	518	Bacteria	Bacteria	Proteobacteria	Betaproteobacteria	Burkholderiales	Alcaligenaceae		Bordetella	Bordetella bronchiseptica	Bordetella bronchiseptica	44.51	2e-88
AKN74823	nitrilase	319	1577075	Bacteria	Bacteria	Actinobacteria	Actinobacteria	Streptomycetales	Streptomycetaceae		Streptomyces	Streptomyces sp.	Streptomyces sp. PBH53	48.05	3e-88
WP_050986235	nitrilase	315	360056	Bacteria	Bacteria	Planctomycetes	Planctomycetia	Planctomycetales	Planctomycetaceae		Schlesneria	Schlesneria paludicola	Schlesneria paludicola	47.76	3e-88
WP_021009871	MULTISPECIES: nitrilase	307	46352	Bacteria	Bacteria	Actinobacteria	Actinobacteria	Micrococcales	Microbacteriaceae		Agrococcus	Agrococcus	Agrococcus	47.34	3e-88
WP_033839426	nitrilase	310	518	Bacteria	Bacteria	Proteobacteria	Betaproteobacteria	Burkholderiales	Alcaligenaceae		Bordetella	Bordetella bronchiseptica	Bordetella bronchiseptica	44.51	3e-88
WP_053664282	nitrilase	308	1415544	Bacteria	Bacteria	Actinobacteria	Actinobacteria	Streptomycetales	Streptomycetaceae		Streptomyces	Streptomyces sp.	Streptomyces sp. MMG1121	51.08	4e-88
WP_051790411	nitrilase	322	1463880	Bacteria	Bacteria	Actinobacteria	Actinobacteria	Streptomycetales	Streptomycetaceae		Streptomyces	Streptomyces sp.	Streptomyces sp. NRRL S-1022	46.23	4e-88
WP_013210033	nitrilase	326	305	Bacteria	Bacteria	Proteobacteria	Betaproteobacteria	Burkholderiales	Burkholderiaceae		Ralstonia	Ralstonia solanacearum	Ralstonia solanacearum	45.31	4e-88
WP_042997376	nitrilase	310	518	Bacteria	Bacteria	Proteobacteria	Betaproteobacteria	Burkholderiales	Alcaligenaceae		Bordetella	Bordetella bronchiseptica	Bordetella bronchiseptica	44.51	5e-88
WP_041793748	nitrilase	313	1084	Bacteria	Bacteria	Proteobacteria	Alphaproteobacteria	Rhodospirillales	Rhodospirillaceae		Pararhodospirillum	Pararhodospirillum photometricum	Pararhodospirillum photometricum	46.06	6e-88
WP_015064421	nitrilase	310	518	Bacteria	Bacteria	Proteobacteria	Betaproteobacteria	Burkholderiales	Alcaligenaceae		Bordetella	Bordetella bronchiseptica	Bordetella bronchiseptica	44.2	7e-88
EIN02211	Nitrilase/cyanide hydratase and apolipoprotein N-acyltransferase	336	1171375	Bacteria	Bacteria	Proteobacteria	Betaproteobacteria	Burkholderiales	Burkholderiaceae		Burkholderia	Burkholderia terrae	Burkholderia terrae BS001	45.98	8e-88
XP_002523857	Nitrilase, putative	351	3988	Eukaryota	Viridiplantae	Tracheophyta	Pentapetalae	Malpighiales	Euphorbiaceae	Acalyphoideae	Ricinus	Ricinus communis	Ricinus communis	48.53	1e-87
XP_007312849	hypothetical protein SERLADRAFT_455401	311	578457	Eukaryota	Fungi	Basidiomycota	Agaricomycotina	Agaricomycetes	Agaricomycetidae		Serpula	Serpula lacrymans	Serpula lacrymans var. lacrymans S7.9	47.85	1e-87
EYF04368	Plant-induced nitrilase	345	1192034	Bacteria	Bacteria	Proteobacteria	Deltaproteobacteria	Myxococcales	Polyangiaceae		Chondromyces	Chondromyces apiculatus	Chondromyces apiculatus DSM 436	47.54	1e-87
WP_006217852	nitrilase	318	72556	Bacteria	Bacteria	Proteobacteria	Betaproteobacteria	Burkholderiales	Alcaligenaceae		Achromobacter	Achromobacter piechaudii	Achromobacter piechaudii	46.65	1e-87
WP_008158888	nitrilase	320	1147684	Bacteria	Bacteria	Proteobacteria	Betaproteobacteria	Burkholderiales	Alcaligenaceae		Achromobacter	Achromobacter arsenitoxydans	Achromobacter arsenitoxydans	46.75	2e-87
KGY28478	nitrilase	316	85698	Bacteria	Bacteria	Proteobacteria	Betaproteobacteria	Burkholderiales	Alcaligenaceae		Achromobacter	Achromobacter xylosoxidans	Achromobacter xylosoxidans	46.01	2e-87
WP_033434060	nitrilase	308	103733	Bacteria	Bacteria	Actinobacteria	Actinobacteria	Pseudonocardiales	Pseudonocardiaceae		Saccharothrix	Saccharothrix syringae	Saccharothrix syringae	48.99	3e-87
WP_022679192	nitrilase	306	210512	Bacteria	Bacteria	Proteobacteria	Alphaproteobacteria	Sphingomonadales	Sphingomonadaceae		Sandarakinorhabdus	Sandarakinorhabdus limnophila	Sandarakinorhabdus limnophila	47.95	3e-87
KIK46442	hypothetical protein CY34DRAFT_800450	316	930992	Eukaryota	Fungi	Basidiomycota	Agaricomycotina	Agaricomycetes	Agaricomycetidae		Suillus	Suillus luteus	Suillus luteus UH-Slu-Lm8-n1	45.67	3e-87
XP_010031540	PREDICTED: bifunctional nitrilase/nitrile hydratase NIT4B	354	71139	Eukaryota	Viridiplantae	Tracheophyta	Pentapetalae	Myrtales	Myrtaceae	Myrtoideae	Eucalyptus	Eucalyptus grandis	Eucalyptus grandis	49.02	4e-87
WP_046803367	nitrilase	318	1120623	Bacteria	Bacteria	Proteobacteria	Betaproteobacteria	Burkholderiales	Alcaligenaceae		Achromobacter	Achromobacter sp.	Achromobacter sp. LC458	46.65	4e-87
KGY25260	nitrilase	310	85698	Bacteria	Bacteria	Proteobacteria	Betaproteobacteria	Burkholderiales	Alcaligenaceae		Achromobacter	Achromobacter xylosoxidans	Achromobacter xylosoxidans	47.56	5e-87
EMD41986	hypothetical protein CERSUDRAFT_110529	317	914234	Eukaryota	Fungi	Basidiomycota	Agaricomycotina	Agaricomycetes	Agaricomycetes incertae sedis		Gelatoporia	Gelatoporia subvermispora	Gelatoporia subvermispora B	46.37	6e-87
WP_024577373	MULTISPECIES: nitrilase	320	1033	Bacteria	Bacteria	Proteobacteria	Alphaproteobacteria	Rhizobiales	Bradyrhizobiaceae		Afipia	Afipia	Afipia	43.61	6e-87
WP_030178239	MULTISPECIES: hypothetical protein, partial	320	1883	Bacteria	Bacteria	Actinobacteria	Actinobacteria	Streptomycetales	Streptomycetaceae		Streptomyces	Streptomyces	Streptomyces	46.37	7e-87
WP_033044342	MULTISPECIES: nitrilase	320	1883	Bacteria	Bacteria	Actinobacteria	Actinobacteria	Streptomycetales	Streptomycetaceae		Streptomyces	Streptomyces	Streptomyces	46.37	7e-87
WP_002718141	MULTISPECIES: nitrilase	332	1033	Bacteria	Bacteria	Proteobacteria	Alphaproteobacteria	Rhizobiales	Bradyrhizobiaceae		Afipia	Afipia	Afipia	44.16	7e-87
XP_004139500	PREDICTED: bifunctional nitrilase/nitrile hydratase NIT4A	350	3659	Eukaryota	Viridiplantae	Tracheophyta	Pentapetalae	Cucurbitales	Cucurbitaceae	Benincaseae	Cucumis	Cucumis sativus	Cucumis sativus	48.37	8e-87
KIJ68545	hypothetical protein HYDPIDRAFT_106750	316	994086	Eukaryota	Fungi	Basidiomycota	Agaricomycotina	Agaricomycetes	Agaricomycetidae		Hydnomerulius	Hydnomerulius pinastri	Hydnomerulius pinastri MD-312	47.17	8e-87
WP_053801018	nitrilase	320	1927	Bacteria	Bacteria	Actinobacteria	Actinobacteria	Streptomycetales	Streptomycetaceae		Streptomyces	Streptomyces rimosus	Streptomyces rimosus	46.37	8e-87
XP_010265778	PREDICTED: bifunctional nitrilase/nitrile hydratase NIT4B-like isoform X1	356	4432	Eukaryota	Viridiplantae	Tracheophyta	eudicotyledons	Proteales	Nelumbonaceae	Nelumbo	Nelumbo	Nelumbo nucifera	Nelumbo nucifera	48.08	9e-87
KNA13158	hypothetical protein SOVF_119350 isoform B	348	3562	Eukaryota	Viridiplantae	Tracheophyta	Pentapetalae	Caryophyllales	Chenopodioideae	Anserineae	Spinacia	Spinacia oleracea	Spinacia oleracea	46.62	9e-87
WP_013391922	nitrilase	319	85698	Bacteria	Bacteria	Proteobacteria	Betaproteobacteria	Burkholderiales	Alcaligenaceae		Achromobacter	Achromobacter xylosoxidans	Achromobacter xylosoxidans	46.01	9e-87
XP_012850391	PREDICTED: bifunctional nitrilase/nitrile hydratase NIT4A	349	4155	Eukaryota	Viridiplantae	Tracheophyta	Pentapetalae	Lamiales	Phrymaceae	Erythranthe	Erythranthe	Erythranthe guttata	Erythranthe guttata	49.32	1e-86
WP_047308354	nitrilase	317	1076	Bacteria	Bacteria	Proteobacteria	Alphaproteobacteria	Rhizobiales	Bradyrhizobiaceae		Rhodopseudomonas	Rhodopseudomonas palustris	Rhodopseudomonas palustris	48.42	1e-86
WP_012497426	nitrilase	317	1076	Bacteria	Bacteria	Proteobacteria	Alphaproteobacteria	Rhizobiales	Bradyrhizobiaceae		Rhodopseudomonas	Rhodopseudomonas palustris	Rhodopseudomonas palustris	48.41	1e-86
WP_050508751	nitrilase	317	1927	Bacteria	Bacteria	Actinobacteria	Actinobacteria	Streptomycetales	Streptomycetaceae		Streptomyces	Streptomyces rimosus	Streptomyces rimosus	46.95	1e-86
WP_046188908	nitrilase	314	342002	Bacteria	Bacteria	Actinobacteria	Actinobacteria	Corynebacteriales	Mycobacteriaceae		Mycobacterium	Mycobacterium arupense	Mycobacterium arupense	45.6	1e-86
WP_014332611	nitrilase	308	380	Bacteria	Bacteria	Proteobacteria	Alphaproteobacteria	Rhizobiales	Rhizobiaceae		Sinorhizobium	Sinorhizobium fredii	Sinorhizobium fredii	45.34	1e-86
WP_011159701	nitrilase	317	1076	Bacteria	Bacteria	Proteobacteria	Alphaproteobacteria	Rhizobiales	Bradyrhizobiaceae		Rhodopseudomonas	Rhodopseudomonas palustris	Rhodopseudomonas palustris	48.1	2e-86
WP_047636244	nitrilase	309	398	Bacteria	Bacteria	Proteobacteria	Alphaproteobacteria	Rhizobiales	Rhizobiaceae		Rhizobium	Rhizobium tropici	Rhizobium tropici	46.28	2e-86
WP_050447186	nitrilase	322	217203	Bacteria	Bacteria	Proteobacteria	Betaproteobacteria	Burkholderiales	Alcaligenaceae		Achromobacter	Achromobacter spanius	Achromobacter spanius	46.01	2e-86
WP_007388517	MULTISPECIES: nitrilase	318	1883	Bacteria	Bacteria	Actinobacteria	Actinobacteria	Streptomycetales	Streptomycetaceae		Streptomyces	Streptomyces	Streptomyces	45.31	2e-86
WP_013959088	nitrilase	326	106590	Bacteria	Bacteria	Proteobacteria	Betaproteobacteria	Burkholderiales	Burkholderiaceae		Cupriavidus	Cupriavidus necator	Cupriavidus necator	45.28	2e-86
XP_008463648	PREDICTED: bifunctional nitrilase/nitrile hydratase NIT4A	350	3656	Eukaryota	Viridiplantae	Tracheophyta	Pentapetalae	Cucurbitales	Cucurbitaceae	Benincaseae	Cucumis	Cucumis melo	Cucumis melo	48.82	3e-86
XP_011088937	PREDICTED: bifunctional nitrilase/nitrile hydratase NIT4A	377	4182	Eukaryota	Viridiplantae	Tracheophyta	Pentapetalae	Lamiales	Pedaliaceae	Sesamum	Sesamum	Sesamum indicum	Sesamum indicum	48.04	3e-86
KHN08817	Bifunctional nitrilase/nitrile hydratase NIT4A	350	3848	Eukaryota	Viridiplantae	Tracheophyta	Pentapetalae	Fabales	Fabaceae	Papilionoideae	Glycine	Glycine soja	Glycine soja	47.71	3e-86
WP_017669415	hypothetical protein	306	1248916	Bacteria	Bacteria	Proteobacteria	Alphaproteobacteria	Sphingomonadales	Sphingomonadaceae		Sandarakinorhabdus	Sandarakinorhabdus sp.	Sandarakinorhabdus sp. AAP62	47.42	3e-86
ADO51750	nitrilase	362	4442	Eukaryota	Viridiplantae	Tracheophyta	Pentapetalae	Ericales	Theaceae	Camellia	Camellia	Camellia sinensis	Camellia sinensis	47.13	3e-86
XP_010503081	PREDICTED: nitrilase 2-like	340	90675	Eukaryota	Viridiplantae	Tracheophyta	Pentapetalae	Brassicales	Brassicaceae	Camelineae	Camelina	Camelina sativa	Camelina sativa	46.62	3e-86
XP_010425847	PREDICTED: nitrilase 2	346	90675	Eukaryota	Viridiplantae	Tracheophyta	Pentapetalae	Brassicales	Brassicaceae	Camelineae	Camelina	Camelina sativa	Camelina sativa	46.5	3e-86
WP_020227894	hypothetical protein	320	1268622	Bacteria	Bacteria	Proteobacteria	Betaproteobacteria	Burkholderiales	Comamonadaceae		Acidovorax	Acidovorax sp.	Acidovorax sp. MR-S7	46.45	3e-86
XP_006291436	hypothetical protein CARUB_v10017572mg	342	81985	Eukaryota	Viridiplantae	Tracheophyta	Pentapetalae	Brassicales	Brassicaceae	Camelineae	Capsella	Capsella rubella	Capsella rubella	46.18	3e-86
WP_033027108	nitrilase	320	1927	Bacteria	Bacteria	Actinobacteria	Actinobacteria	Streptomycetales	Streptomycetaceae		Streptomyces	Streptomyces rimosus	Streptomyces rimosus	46.06	3e-86
CCG06979	Nitrilase/cyanide hydratase and apolipoprotein N-acyltransferase	397	1150469	Bacteria	Bacteria	Proteobacteria	Alphaproteobacteria	Rhodospirillales	Rhodospirillaceae		Pararhodospirillum	Pararhodospirillum photometricum	Pararhodospirillum photometricum DSM 122	46.06	3e-86
WP_018699220	nitrilase	307	340680	Bacteria	Bacteria	Proteobacteria	Alphaproteobacteria	Rhizobiales	Rhodobiaceae		Amorphus	Amorphus coralli	Amorphus coralli	45.25	3e-86
WP_031014005	nitrilase	321	1463871	Bacteria	Bacteria	Actinobacteria	Actinobacteria	Streptomycetales	Streptomycetaceae		Streptomyces	Streptomyces sp.	Streptomyces sp. NRRL F-5727	51.47	4e-86
KHN21170	Bifunctional nitrilase/nitrile hydratase NIT4B	350	3848	Eukaryota	Viridiplantae	Tracheophyta	Pentapetalae	Fabales	Fabaceae	Papilionoideae	Glycine	Glycine soja	Glycine soja	48.04	4e-86
XP_010918400	PREDICTED: bifunctional nitrilase/nitrile hydratase NIT4B-like	355	51953	Eukaryota	Viridiplantae	Tracheophyta	Liliopsida	Arecales	Cocoseae	Elaeidinae	Elaeis	Elaeis guineensis	Elaeis guineensis	47.4	4e-86
WP_050510763	nitrilase	317	1463936	Bacteria	Bacteria	Actinobacteria	Actinobacteria	Streptomycetales	Streptomycetaceae		Streptomyces	Streptomyces sp.	Streptomyces sp. NRRL WC-3773	47.27	4e-86
WP_012080333	nitrilase	316	375286	Bacteria	Bacteria	Proteobacteria	Betaproteobacteria	Burkholderiales	Oxalobacteraceae		Janthinobacterium	Janthinobacterium sp.	Janthinobacterium sp. Marseille	46.77	4e-86
WP_044562927	nitrilase	312	95605	Bacteria	Bacteria	Proteobacteria	Alphaproteobacteria	Rhodospirillales	Rhodospirillaceae		Azospirillum	Azospirillum sp.	Azospirillum sp. B4	46.08	4e-86
XP_007298960	carbon-nitrogen hydrolase	312	721885	Eukaryota	Fungi	Basidiomycota	Agaricomycotina	Agaricomycetes	Agaricomycetes incertae sedis		Stereum	Stereum hirsutum	Stereum hirsutum FP-91666 SS1	45.34	4e-86
XP_010514769	PREDICTED: nitrilase 2-like	346	90675	Eukaryota	Viridiplantae	Tracheophyta	Pentapetalae	Brassicales	Brassicaceae	Camelineae	Camelina	Camelina sativa	Camelina sativa	46.18	5e-86
WP_033041640	nitrilase	320	1927	Bacteria	Bacteria	Actinobacteria	Actinobacteria	Streptomycetales	Streptomycetaceae		Streptomyces	Streptomyces rimosus	Streptomyces rimosus	46.06	5e-86
WP_013504034	nitrilase	317	1076	Bacteria	Bacteria	Proteobacteria	Alphaproteobacteria	Rhizobiales	Bradyrhizobiaceae		Rhodopseudomonas	Rhodopseudomonas palustris	Rhodopseudomonas palustris	48.1	6e-86
KOM50515	hypothetical protein LR48_Vigan08g134200	350	3914	Eukaryota	Viridiplantae	Tracheophyta	Pentapetalae	Fabales	Fabaceae	Papilionoideae	Vigna	Vigna angularis	Vigna angularis	48.04	6e-86
XP_009604786	PREDICTED: bifunctional nitrilase/nitrile hydratase NIT4A isoform X1	349	4098	Eukaryota	Viridiplantae	Tracheophyta	Pentapetalae	Solanales	Solanaceae	Nicotianoideae	Nicotiana	Nicotiana tomentosiformis	Nicotiana tomentosiformis	47.56	6e-86
KDQ08029	hypothetical protein BOTBODRAFT_59581	328	930990	Eukaryota	Fungi	Basidiomycota	Agaricomycotina	Agaricomycetes	Agaricomycetes incertae sedis		Botryobasidium	Botryobasidium botryosum	Botryobasidium botryosum FD-172 SS1	45.99	6e-86
XP_007015744	Nitrilase 4 isoform 2	371	3641	Eukaryota	Viridiplantae	Tracheophyta	Pentapetalae	Malvales	Malvaceae	Byttnerioideae	Theobroma	Theobroma cacao	Theobroma cacao	48.34	8e-86
XP_002272837	PREDICTED: bifunctional nitrilase/nitrile hydratase NIT4B	347	29760	Eukaryota	Viridiplantae	Tracheophyta	Pentapetalae	Vitales	Vitaceae	Vitis	Vitis	Vitis vinifera	Vitis vinifera	47.91	8e-86
WP_028031800	nitrilase	309	220343	Bacteria	Bacteria	Proteobacteria	Alphaproteobacteria	Rhodobacterales	Rhodobacteraceae		Gemmobacter	Gemmobacter nectariphilus	Gemmobacter nectariphilus	46.6	8e-86
XP_001773765	predicted protein	344	3218	Eukaryota	Viridiplantae	Bryophyta	Bryopsida	Funariales	Funariaceae	Physcomitrella	Physcomitrella	Physcomitrella patens	Physcomitrella patens	48.37	9e-86
Q42965	RecName: Full=Bifunctional nitrilase/nitrile hydratase NIT4A; Short=TNIT4A; AltName: Full=3-cyanoalanine hydratase; AltName: Full=Cyanoalanine nitrilase A; AltName: Full=Nitrilase 4A	349	4097	Eukaryota	Viridiplantae	Tracheophyta	Pentapetalae	Solanales	Solanaceae	Nicotianoideae	Nicotiana	Nicotiana tabacum	Nicotiana tabacum	47.56	9e-86
WP_028272322	nitrilase	309	1449044	Bacteria	Bacteria	Actinobacteria	Actinobacteria	Micrococcales	Micrococcaceae		Arthrobacter	Arthrobacter sp.	Arthrobacter sp. UNC362MFTsu5.1	45.37	9e-86
WP_051627189	MULTISPECIES: nitrilase	320	32008	Bacteria	Bacteria	Proteobacteria	Betaproteobacteria	Burkholderiales	Burkholderiaceae		Burkholderia	Burkholderia	Burkholderia	45.05	9e-86
EGO05225	hypothetical protein SERLA73DRAFT_45017	306	936435	Eukaryota	Fungi	Basidiomycota	Agaricomycotina	Agaricomycetes	Agaricomycetidae		Serpula	Serpula lacrymans	Serpula lacrymans var. lacrymans S7.3	48.59	1e-85
XP_009787919	PREDICTED: bifunctional nitrilase/nitrile hydratase NIT4B isoform X1	348	4096	Eukaryota	Viridiplantae	Tracheophyta	Pentapetalae	Solanales	Solanaceae	Nicotianoideae	Nicotiana	Nicotiana sylvestris	Nicotiana sylvestris	48.37	1e-85
NP_001241587	uncharacterized protein LOC100810230	350	3847	Eukaryota	Viridiplantae	Tracheophyta	Pentapetalae	Fabales	Fabaceae	Papilionoideae	Glycine	Glycine max	Glycine max	48.04	1e-85
EOD57705	nitrilase/cyanide hydratase and apolipoprotein N-acyltransferase	275	1292037	Bacteria	Bacteria	Actinobacteria	Actinobacteria	Pseudonocardiales	Pseudonocardiaceae		Amycolatopsis	Amycolatopsis vancoresmycina	Amycolatopsis vancoresmycina DSM 44592	47.65	1e-85
WP_033261837	nitrilase	270	208444	Bacteria	Bacteria	Actinobacteria	Actinobacteria	Pseudonocardiales	Pseudonocardiaceae		Amycolatopsis	Amycolatopsis vancoresmycina	Amycolatopsis vancoresmycina	47.65	1e-85
XP_003037202	hypothetical protein SCHCODRAFT_255433	317	578458	Eukaryota	Fungi	Basidiomycota	Agaricomycotina	Agaricomycetes	Agaricomycetidae		Schizophyllum	Schizophyllum commune	Schizophyllum commune H4-8	47.04	1e-85
WP_011699163	nitrilase	328	119484	Bacteria	Bacteria	Proteobacteria	Deltaproteobacteria	Syntrophobacterales	Syntrophobacteraceae		Syntrophobacter	Syntrophobacter fumaroxidans	Syntrophobacter fumaroxidans	45.74	1e-85
WP_011773102	nitrilase	309	43663	Bacteria	Bacteria	Actinobacteria	Actinobacteria	Micrococcales	Micrococcaceae		Arthrobacter	Arthrobacter aurescens	Arthrobacter aurescens	45.45	1e-85
WP_028603447	nitrilase	320	219182	Bacteria	Bacteria	Proteobacteria	Betaproteobacteria	Burkholderiales	Comamonadaceae		Ottowia	Ottowia thiooxydans	Ottowia thiooxydans	44.84	1e-85
WP_051788031	nitrilase	325	1996	Bacteria	Bacteria	Actinobacteria	Actinobacteria	Streptosporangiales	Streptosporangiaceae		Microtetraspora	Microtetraspora glauca	Microtetraspora glauca	49.47	2e-85
XP_004251080	PREDICTED: bifunctional nitrilase/nitrile hydratase NIT4B	351	4081	Eukaryota	Viridiplantae	Tracheophyta	Pentapetalae	Solanales	Solanaceae	Solanoideae	Solanum	Solanum lycopersicum	Solanum lycopersicum	48.48	2e-85
XP_007205478	hypothetical protein PRUPE_ppa008090mg	345	3760	Eukaryota	Viridiplantae	Tracheophyta	Pentapetalae	Rosales	Rosaceae	Maloideae	Prunus	Prunus persica	Prunus persica	48.15	2e-85
XP_007132470	hypothetical protein PHAVU_011G096700g	350	3885	Eukaryota	Viridiplantae	Tracheophyta	Pentapetalae	Fabales	Fabaceae	Papilionoideae	Phaseolus	Phaseolus vulgaris	Phaseolus vulgaris	47.71	2e-85
Q5QGZ8	RecName: Full=Bifunctional nitrilase/nitrile hydratase NIT4A; Short=LaNIT4A; AltName: Full=3-cyanoalanine hydratase; AltName: Full=Cyanoalanine nitrilase A	349	3871	Eukaryota	Viridiplantae	Tracheophyta	Pentapetalae	Fabales	Fabaceae	Papilionoideae	Lupinus	Lupinus angustifolius	Lupinus angustifolius	47.71	2e-85
WP_006223601	nitrilase	319	72556	Bacteria	Bacteria	Proteobacteria	Betaproteobacteria	Burkholderiales	Alcaligenaceae		Achromobacter	Achromobacter piechaudii	Achromobacter piechaudii	46.75	2e-85
WP_020067970	hypothetical protein	312	420952	Bacteria	Bacteria	Proteobacteria	Betaproteobacteria	Burkholderiales	Burkholderiaceae		Burkholderia	Burkholderia bryophila	Burkholderia bryophila	46.06	2e-85
XP_008229925	PREDICTED: bifunctional nitrilase/nitrile hydratase NIT4A	345	102107	Eukaryota	Viridiplantae	Tracheophyta	Pentapetalae	Rosales	Rosaceae	Maloideae	Prunus	Prunus mume	Prunus mume	45.4	2e-85
WP_044350613	nitrilase	318	1429043	Bacteria	Bacteria	Proteobacteria	Deltaproteobacteria	Desulfarculales	Desulfarculaceae		Dethiosulfatarculus	Dethiosulfatarculus sandiegensis	Dethiosulfatarculus sandiegensis	43.09	2e-85
WP_032963035	nitrilase	311	103855	Bacteria	Bacteria	Proteobacteria	Betaproteobacteria	Burkholderiales	Alcaligenaceae		Bordetella	Bordetella hinzii	Bordetella hinzii	46.52	3e-85
KIJ21834	nitrilase	315	664439	Eukaryota	Fungi	Basidiomycota	Agaricomycotina	Agaricomycetes	Agaricomycetidae		Paxillus	Paxillus involutus	Paxillus involutus ATCC 200175	44.97	3e-85
WP_043543665	nitrilase	319	1532557	Bacteria	Bacteria	Proteobacteria	Betaproteobacteria	Burkholderiales	Alcaligenaceae		Achromobacter	Achromobacter sp.	Achromobacter sp. RTa	44.76	3e-85
WP_030617708	hypothetical protein, partial	316	285535	Bacteria	Bacteria	Actinobacteria	Actinobacteria	Streptomycetales	Streptomycetaceae		Streptomyces	Streptomyces fulvoviolaceus	Streptomyces fulvoviolaceus	49.16	4e-85
XP_009377806	PREDICTED: LOW QUALITY PROTEIN: bifunctional nitrilase/nitrile hydratase NIT4A	331	225117	Eukaryota	Viridiplantae	Tracheophyta	Pentapetalae	Rosales	Rosaceae	Maloideae	Pyrus	Pyrus x bretschneideri	Pyrus x bretschneideri	47.59	4e-85
XP_003538102	PREDICTED: bifunctional nitrilase/nitrile hydratase NIT4A	350	3847	Eukaryota	Viridiplantae	Tracheophyta	Pentapetalae	Fabales	Fabaceae	Papilionoideae	Glycine	Glycine max	Glycine max	47.39	4e-85
WP_014199538	nitrilase	323	192	Bacteria	Bacteria	Proteobacteria	Alphaproteobacteria	Rhodospirillales	Rhodospirillaceae		Azospirillum	Azospirillum brasilense	Azospirillum brasilense	45.54	4e-85
XP_006291365	hypothetical protein CARUB_v10017504mg	362	81985	Eukaryota	Viridiplantae	Tracheophyta	Pentapetalae	Brassicales	Brassicaceae	Camelineae	Capsella	Capsella rubella	Capsella rubella	45.66	5e-85
ERF85273	nitrilase	320	1230476	Bacteria	Bacteria	Proteobacteria	Alphaproteobacteria	Rhizobiales	Bradyrhizobiaceae		Bradyrhizobium	Bradyrhizobium sp.	Bradyrhizobium sp. DFCI-1	44.9	5e-85
XP_008361132	PREDICTED: bifunctional nitrilase/nitrile hydratase NIT4B	346	3750	Eukaryota	Viridiplantae	Tracheophyta	Pentapetalae	Rosales	Rosaceae	Maloideae	Malus	Malus domestica	Malus domestica	47.59	6e-85
BAA77679	nitrilase-like protein	362	39947	Eukaryota	Viridiplantae	Tracheophyta	Liliopsida	Poales	Oryzoideae	Oryzeae	Oryza	Oryza sativa	Oryza sativa Japonica Group	47.17	6e-85
XP_002523855	Nitrilase, putative	342	3988	Eukaryota	Viridiplantae	Tracheophyta	Pentapetalae	Malpighiales	Euphorbiaceae	Acalyphoideae	Ricinus	Ricinus communis	Ricinus communis	46.91	6e-85
WP_040137637	nitrilase	323	192	Bacteria	Bacteria	Proteobacteria	Alphaproteobacteria	Rhodospirillales	Rhodospirillaceae		Azospirillum	Azospirillum brasilense	Azospirillum brasilense	45.54	6e-85
WP_043131861	nitrilase	313	1545044	Bacteria	Bacteria	Proteobacteria	Alphaproteobacteria	Rhodobacterales	Rhodobacteraceae		Paracoccus	Paracoccus sanguinis	Paracoccus sanguinis	45.25	6e-85
WP_029581574	nitrilase	310	103855	Bacteria	Bacteria	Proteobacteria	Betaproteobacteria	Burkholderiales	Alcaligenaceae		Bordetella	Bordetella hinzii	Bordetella hinzii	47.23	7e-85
NP_001047518	Os02g0635200	362	39947	Eukaryota	Viridiplantae	Tracheophyta	Liliopsida	Poales	Oryzoideae	Oryzeae	Oryza	Oryza sativa	Oryza sativa Japonica Group	47.17	7e-85
CDJ94019	Nitrilase cyanide hydratase and apolipoprotein N-acyltransferase domain containing protein	304	6289	Eukaryota	Nematoda			Chromadorea	Trichostrongyloidea		Haemonchus	Haemonchus contortus	Haemonchus contortus	47.12	7e-85
WP_036732405	nitrilase	313	1545044	Bacteria	Bacteria	Proteobacteria	Alphaproteobacteria	Rhodobacterales	Rhodobacteraceae		Paracoccus	Paracoccus sanguinis	Paracoccus sanguinis	45.14	7e-85
WP_048645643	nitrilase	313	1670619	Bacteria	Bacteria	Proteobacteria	Alphaproteobacteria	Rhizobiales	Phyllobacteriaceae		Nitratireductor	Nitratireductor sp.	Nitratireductor sp. ZZ-1	45.14	8e-85
WP_053525719	nitrilase, partial	210	95486	Bacteria	Bacteria	Proteobacteria	Betaproteobacteria	Burkholderiales	Burkholderiaceae		Burkholderia	Burkholderia cenocepacia	Burkholderia cenocepacia	60.56	9e-85
CDP06876	unnamed protein product	352	49390	Eukaryota	Viridiplantae	Tracheophyta	Pentapetalae	Gentianales	Rubiaceae	Ixoroideae	Coffea	Coffea canephora	Coffea canephora	47.71	9e-85
XP_012477164	PREDICTED: bifunctional nitrilase/nitrile hydratase NIT4A	350	29730	Eukaryota	Viridiplantae	Tracheophyta	Pentapetalae	Malvales	Malvaceae	Malvoideae	Gossypium	Gossypium raimondii	Gossypium raimondii	48.68	1e-84
XP_006362863	PREDICTED: bifunctional nitrilase/nitrile hydratase NIT4B-like	351	4113	Eukaryota	Viridiplantae	Tracheophyta	Pentapetalae	Solanales	Solanaceae	Solanoideae	Solanum	Solanum tuberosum	Solanum tuberosum	48.15	1e-84
AFK41272	unknown	346	34305	Eukaryota	Viridiplantae	Tracheophyta	Pentapetalae	Fabales	Fabaceae	Papilionoideae	Lotus	Lotus japonicus	Lotus japonicus	47.47	1e-84
XP_003569940	PREDICTED: bifunctional nitrilase/nitrile hydratase NIT4	360	15368	Eukaryota	Viridiplantae	Tracheophyta	Liliopsida	Poales	Pooideae	Brachypodieae	Brachypodium	Brachypodium distachyon	Brachypodium distachyon	47.42	1e-84
XP_006424150	hypothetical protein CICLE_v10028755mg	345	85681	Eukaryota	Viridiplantae	Tracheophyta	Pentapetalae	Sapindales	Rutaceae	Aurantioideae	Citrus	Citrus clementina	Citrus clementina	47.39	1e-84
WP_032956984	nitrilase	310	103855	Bacteria	Bacteria	Proteobacteria	Betaproteobacteria	Burkholderiales	Alcaligenaceae		Bordetella	Bordetella hinzii	Bordetella hinzii	47.23	1e-84
WP_032979158	nitrilase	310	103855	Bacteria	Bacteria	Proteobacteria	Betaproteobacteria	Burkholderiales	Alcaligenaceae		Bordetella	Bordetella hinzii	Bordetella hinzii	47.23	1e-84
XP_010514771	PREDICTED: nitrilase 3-like	359	90675	Eukaryota	Viridiplantae	Tracheophyta	Pentapetalae	Brassicales	Brassicaceae	Camelineae	Camelina	Camelina sativa	Camelina sativa	46.62	1e-84
XP_002523854	Nitrilase, putative	325	3988	Eukaryota	Viridiplantae	Tracheophyta	Pentapetalae	Malpighiales	Euphorbiaceae	Acalyphoideae	Ricinus	Ricinus communis	Ricinus communis	46.52	1e-84
NP_190018	nitrilase 3	346	3702	Eukaryota	Viridiplantae	Tracheophyta	Pentapetalae	Brassicales	Brassicaceae	Camelineae	Arabidopsis	Arabidopsis thaliana	Arabidopsis thaliana	45.22	1e-84
WP_036707660	nitrilase	313	1545044	Bacteria	Bacteria	Proteobacteria	Alphaproteobacteria	Rhodobacterales	Rhodobacteraceae		Paracoccus	Paracoccus sanguinis	Paracoccus sanguinis	45.14	1e-84
XP_002875658	hypothetical protein ARALYDRAFT_484849	346	81972	Eukaryota	Viridiplantae	Tracheophyta	Pentapetalae	Brassicales	Brassicaceae	Camelineae	Arabidopsis	Arabidopsis lyrata	Arabidopsis lyrata subsp. lyrata	44.9	1e-84
XP_010102024	Bifunctional nitrilase/nitrile hydratase NIT4A	349	981085	Eukaryota	Viridiplantae	Tracheophyta	Pentapetalae	Rosales	Moraceae	Morus	Morus	Morus notabilis	Morus notabilis	46.73	2e-84
XP_010503083	PREDICTED: nitrilase 3-like isoform X1	359	90675	Eukaryota	Viridiplantae	Tracheophyta	Pentapetalae	Brassicales	Brassicaceae	Camelineae	Camelina	Camelina sativa	Camelina sativa	46.3	2e-84
XP_002452498	hypothetical protein SORBIDRAFT_04g026950	361	4558	Eukaryota	Viridiplantae	Tracheophyta	Liliopsida	Poales	Panicoideae	Andropogonodae	Sorghum	Sorghum bicolor	Sorghum bicolor	46.23	2e-84
XP_008787083	PREDICTED: bifunctional nitrilase/nitrile hydratase NIT4B-like	305	42345	Eukaryota	Viridiplantae	Tracheophyta	Liliopsida	Arecales	Phoeniceae	Phoenix	Phoenix	Phoenix dactylifera	Phoenix dactylifera	46.23	2e-84
WP_025135736	nitrilase	321	1397275	Bacteria	Bacteria	Proteobacteria	Betaproteobacteria	Burkholderiales	Alcaligenaceae		Achromobacter	Achromobacter sp.	Achromobacter sp. DH1f	43.69	2e-84
XP_006854746	PREDICTED: bifunctional nitrilase/nitrile hydratase NIT4B isoform X1	344	13333	Eukaryota	Viridiplantae	Tracheophyta	Amborellales	Amborellales	Amborellaceae	Amborella	Amborella	Amborella trichopoda	Amborella trichopoda	49.16	3e-84
WP_005883363	nitrilase	283	53363	Bacteria	Bacteria	Actinobacteria	Actinobacteria	Micrococcales	Brevibacteriaceae		Brevibacterium	Brevibacterium mcbrellneri	Brevibacterium mcbrellneri	49.1	3e-84
WP_034465879	nitrilase	311	1429916	Bacteria	Bacteria	Proteobacteria	Alphaproteobacteria	Rhizobiales	Bradyrhizobiaceae		Afipia	Afipia sp.	Afipia sp. P52-10	47.13	3e-84
Q3LRV4	RecName: Full=Bifunctional nitrilase/nitrile hydratase NIT4B; Short=LaNIT4B; AltName: Full=3-cyanoalanine hydratase; AltName: Full=Cyanoalanine nitrilase B	350	3871	Eukaryota	Viridiplantae	Tracheophyta	Pentapetalae	Fabales	Fabaceae	Papilionoideae	Lupinus	Lupinus angustifolius	Lupinus angustifolius	47.06	3e-84
EMS49275	Bifunctional nitrilase/nitrile hydratase NIT4	364	4572	Eukaryota	Viridiplantae	Tracheophyta	Liliopsida	Poales	Pooideae	Triticodae	Triticum	Triticum urartu	Triticum urartu	45.71	3e-84
XP_002875656	nitrilase 2	340	81972	Eukaryota	Viridiplantae	Tracheophyta	Pentapetalae	Brassicales	Brassicaceae	Camelineae	Arabidopsis	Arabidopsis lyrata	Arabidopsis lyrata subsp. lyrata	45.34	3e-84
KIJ45626	hypothetical protein M422DRAFT_46676	317	990650	Eukaryota	Fungi	Basidiomycota	Agaricomycotina	Agaricomycetes	Phallomycetidae		Sphaerobolus	Sphaerobolus stellatus	Sphaerobolus stellatus SS14	45.11	3e-84
KIM75390	hypothetical protein PILCRDRAFT_827302, partial	260	765440	Eukaryota	Fungi	Basidiomycota	Agaricomycotina	Agaricomycetes	Agaricomycetidae		Piloderma	Piloderma croceum	Piloderma croceum F 1598	50	4e-84
XP_009413115	PREDICTED: bifunctional nitrilase/nitrile hydratase NIT4A-like	407	214687	Eukaryota	Viridiplantae	Tracheophyta	Liliopsida	Zingiberales	Musaceae	Musa	Musa	Musa acuminata	Musa acuminata subsp. malaccensis	47.45	4e-84
EPB71885	hydrolase, carbon-nitrogen family	306	53326	Eukaryota	Nematoda			Chromadorea	Ancylostomatoidea		Ancylostoma	Ancylostoma ceylanicum	Ancylostoma ceylanicum	45.83	4e-84
WP_025977704	nitrilase	317	588932	Bacteria	Bacteria	Proteobacteria	Alphaproteobacteria	Caulobacterales	Caulobacteraceae		Brevundimonas	Brevundimonas naejangsanensis	Brevundimonas naejangsanensis	45.42	4e-84
NP_851011	nitrilase 1	346	3702	Eukaryota	Viridiplantae	Tracheophyta	Pentapetalae	Brassicales	Brassicaceae	Camelineae	Arabidopsis	Arabidopsis thaliana	Arabidopsis thaliana	44.59	4e-84
ELQ84735	nitrilase	288	1265868	Bacteria	Bacteria	Actinobacteria	Actinobacteria	Streptomycetales	Streptomycetaceae		Streptomyces	Streptomyces rimosus	Streptomyces rimosus subsp. rimosus ATCC 10970	48.94	5e-84
KHG14425	Bifunctional nitrilase/nitrile hydratase NIT4A	350	29729	Eukaryota	Viridiplantae	Tracheophyta	Pentapetalae	Malvales	Malvaceae	Malvoideae	Gossypium	Gossypium arboreum	Gossypium arboreum	47.88	5e-84
XP_006481512	PREDICTED: bifunctional nitrilase/nitrile hydratase NIT4A-like	345	2711	Eukaryota	Viridiplantae	Tracheophyta	Pentapetalae	Sapindales	Rutaceae	Aurantioideae	Citrus	Citrus sinensis	Citrus sinensis	47.06	5e-84
WP_029577683	nitrilase	311	103855	Bacteria	Bacteria	Proteobacteria	Betaproteobacteria	Burkholderiales	Alcaligenaceae		Bordetella	Bordetella hinzii	Bordetella hinzii	46.2	5e-84
WP_014784539	nitrilase	290	392734	Bacteria	Bacteria	Acidobacteria	Acidobacteriia	Acidobacteriales	Acidobacteriaceae		Terriglobus	Terriglobus roseus	Terriglobus roseus	45.87	5e-84
NP_190016	nitrilase 2	339	3702	Eukaryota	Viridiplantae	Tracheophyta	Pentapetalae	Brassicales	Brassicaceae	Camelineae	Arabidopsis	Arabidopsis thaliana	Arabidopsis thaliana	45.66	5e-84
AAM65056	nitrilase 3	346	3702	Eukaryota	Viridiplantae	Tracheophyta	Pentapetalae	Brassicales	Brassicaceae	Camelineae	Arabidopsis	Arabidopsis thaliana	Arabidopsis thaliana	44.9	5e-84
WP_036702252	nitrilase	313	1545044	Bacteria	Bacteria	Proteobacteria	Alphaproteobacteria	Rhodobacterales	Rhodobacteraceae		Paracoccus	Paracoccus sanguinis	Paracoccus sanguinis	44.83	5e-84
XP_010425848	PREDICTED: nitrilase 3 isoform X1	359	90675	Eukaryota	Viridiplantae	Tracheophyta	Pentapetalae	Brassicales	Brassicaceae	Camelineae	Camelina	Camelina sativa	Camelina sativa	46.3	6e-84
ACG41188	nitrilase 4	361	4577	Eukaryota	Viridiplantae	Tracheophyta	Liliopsida	Poales	Panicoideae	Andropogonodae	Zea	Zea mays	Zea mays	45.91	6e-84
AAL16248	AT3g44310/T10D17_100	346	3702	Eukaryota	Viridiplantae	Tracheophyta	Pentapetalae	Brassicales	Brassicaceae	Camelineae	Arabidopsis	Arabidopsis thaliana	Arabidopsis thaliana	44.73	6e-84
XP_007390669	hypothetical protein PHACADRAFT_111598	318	650164	Eukaryota	Fungi	Basidiomycota	Agaricomycotina	Agaricomycetes	Agaricomycetes incertae sedis		Phanerochaete	Phanerochaete carnosa	Phanerochaete carnosa HHB-10118-sp	42.59	6e-84
XP_013455790	nitrilase/nitrile hydratase NIT4A-like protein	350	3880	Eukaryota	Viridiplantae	Tracheophyta	Pentapetalae	Fabales	Fabaceae	Papilionoideae	Medicago	Medicago truncatula	Medicago truncatula	47.14	7e-84
KDO58273	hypothetical protein CISIN_1g019166mg	345	2711	Eukaryota	Viridiplantae	Tracheophyta	Pentapetalae	Sapindales	Rutaceae	Aurantioideae	Citrus	Citrus sinensis	Citrus sinensis	47.06	7e-84
WP_022540181	hypothetical protein	317	329	Bacteria	Bacteria	Proteobacteria	Betaproteobacteria	Burkholderiales	Burkholderiaceae		Ralstonia	Ralstonia pickettii	Ralstonia pickettii	46.33	7e-84
CAA68934	nitrilase 2	339	3702	Eukaryota	Viridiplantae	Tracheophyta	Pentapetalae	Brassicales	Brassicaceae	Camelineae	Arabidopsis	Arabidopsis thaliana	Arabidopsis thaliana	45.66	7e-84
EAY86816	hypothetical protein OsI_08193	362	39946	Eukaryota	Viridiplantae	Tracheophyta	Liliopsida	Poales	Oryzoideae	Oryzeae	Oryza	Oryza sativa	Oryza sativa Indica Group	46.86	8e-84
XP_010685413	PREDICTED: bifunctional nitrilase/nitrile hydratase NIT4A	341	3555	Eukaryota	Viridiplantae	Tracheophyta	Pentapetalae	Caryophyllales	Amaranthaceae	Beta	Beta	Beta vulgaris	Beta vulgaris subsp. vulgaris	45.22	8e-84
XP_006384774	NIT4 family protein	377	3694	Eukaryota	Viridiplantae	Tracheophyta	Pentapetalae	Malpighiales	Salicaceae	Saliceae	Populus	Populus trichocarpa	Populus trichocarpa	45.54	9e-84
WP_017522906	hypothetical protein	312	305977	Bacteria	Bacteria	Proteobacteria	Betaproteobacteria	Burkholderiales	Alcaligenaceae		Pusillimonas	Pusillimonas noertemannii	Pusillimonas noertemannii	47.51	1e-83
WP_040167453	nitrilase	306	1231063	Bacteria	Bacteria	Actinobacteria	Actinobacteria	Micrococcales	Microbacteriaceae		Microbacterium	Microbacterium sp.	Microbacterium sp. G3	45.78	1e-83
XP_011006624	PREDICTED: bifunctional nitrilase/nitrile hydratase NIT4A	377	75702	Eukaryota	Viridiplantae	Tracheophyta	Pentapetalae	Malpighiales	Salicaceae	Saliceae	Populus	Populus euphratica	Populus euphratica	45.54	1e-83
KIY65145	carbon-nitrogen hydrolase	311	1314674	Eukaryota	Fungi	Basidiomycota	Agaricomycotina	Agaricomycetes	Agaricomycetes incertae sedis		Cylindrobasidium	Cylindrobasidium torrendii	Cylindrobasidium torrendii FP15055 ss-10	49.82	2e-83
XP_006647571	PREDICTED: bifunctional nitrilase/nitrile hydratase NIT4-like	362	4533	Eukaryota	Viridiplantae	Tracheophyta	Liliopsida	Poales	Oryzoideae	Oryzeae	Oryza	Oryza brachyantha	Oryza brachyantha	46.54	2e-83
ABO93186	nitrilase 2	361	4577	Eukaryota	Viridiplantae	Tracheophyta	Liliopsida	Poales	Panicoideae	Andropogonodae	Zea	Zea mays	Zea mays	45.91	2e-83
NP_001105196	nitrilase 2	361	4577	Eukaryota	Viridiplantae	Tracheophyta	Liliopsida	Poales	Panicoideae	Andropogonodae	Zea	Zea mays	Zea mays	45.91	2e-83
WP_032956386	nitrilase	311	103855	Bacteria	Bacteria	Proteobacteria	Betaproteobacteria	Burkholderiales	Alcaligenaceae		Bordetella	Bordetella hinzii	Bordetella hinzii	45.89	2e-83
AAB05220	nitrilase 2	339	3702	Eukaryota	Viridiplantae	Tracheophyta	Pentapetalae	Brassicales	Brassicaceae	Camelineae	Arabidopsis	Arabidopsis thaliana	Arabidopsis thaliana	45.66	2e-83
WP_040843234	nitrilase	313	28077	Bacteria	Bacteria	Proteobacteria	Alphaproteobacteria	Rhodospirillales	Rhodospirillaceae		Nitrospirillum	Nitrospirillum amazonense	Nitrospirillum amazonense	45.28	2e-83
WP_043210425	MULTISPECIES: nitrilase	311	506	Bacteria	Bacteria	Proteobacteria	Betaproteobacteria	Burkholderiales	Alcaligenaceae		Alcaignaceae sp.	Alcaignaceae sp.	Alcaignaceae sp.	45.25	2e-83
WP_010859355	nitrilase	312	1421	Bacteria	Bacteria	Firmicutes	Bacilli	Bacillales	Bacillaceae		Lysinibacillus	Lysinibacillus sphaericus	Lysinibacillus sphaericus	44.79	2e-83
XP_004291690	PREDICTED: bifunctional nitrilase/nitrile hydratase NIT4B	364	101020	Eukaryota	Viridiplantae	Tracheophyta	Pentapetalae	Rosales	Rosaceae	Rosoideae	Fragaria	Fragaria vesca	Fragaria vesca subsp. vesca	48.04	3e-83
KNZ75542	Bifunctional nitrilase/nitrile hydratase NIT4	314	1306850	Eukaryota	Fungi	Basidiomycota	Agaricomycotina	Agaricomycetes	Agaricomycetidae		Termitomyces	Termitomyces sp.	Termitomyces sp. J132	46.67	3e-83
AAO11742	nitrilase 2	361	4577	Eukaryota	Viridiplantae	Tracheophyta	Liliopsida	Poales	Panicoideae	Andropogonodae	Zea	Zea mays	Zea mays	45.91	3e-83
WP_003167580	aliphatic nitrilase	317	293	Bacteria	Bacteria	Proteobacteria	Alphaproteobacteria	Caulobacterales	Caulobacteraceae		Brevundimonas	Brevundimonas diminuta	Brevundimonas diminuta	45.6	3e-83
WP_024574158	MULTISPECIES: nitrilase	320	1033	Bacteria	Bacteria	Proteobacteria	Alphaproteobacteria	Rhizobiales	Bradyrhizobiaceae		Afipia	Afipia	Afipia	44.59	3e-83
WP_050433702	nitrilase	318	52	Bacteria	Bacteria	Proteobacteria	Deltaproteobacteria	Myxococcales	Polyangiaceae		Chondromyces	Chondromyces crocatus	Chondromyces crocatus	48.2	4e-83
WP_020204162	nitrilase	316	1312922	Bacteria	Bacteria	Proteobacteria	Betaproteobacteria	Burkholderiales	Burkholderiaceae		Cupriavidus	Cupriavidus sp.	Cupriavidus sp. WS	45.31	4e-83
EGY02385	nitrilase	334	1003237	Bacteria	Bacteria	Proteobacteria	Alphaproteobacteria	Rhodospirillales	Rhodospirillaceae		Nitrospirillum	Nitrospirillum amazonense	Nitrospirillum amazonense Y2	45.28	4e-83
WP_046295409	nitrilase	314	1545692	Bacteria	Bacteria	Actinobacteria	Actinobacteria	Corynebacteriales	Mycobacteriaceae		Mycobacterium	Mycobacterium sp.	Mycobacterium sp. UM_Kg17	45.21	4e-83
CAA45041	nitrilase I	346	3702	Eukaryota	Viridiplantae	Tracheophyta	Pentapetalae	Brassicales	Brassicaceae	Camelineae	Arabidopsis	Arabidopsis thaliana	Arabidopsis thaliana	44.27	5e-83
CEJ12051	Nitrilase	317	1522316	Bacteria	Bacteria	Unclassified Bacteria	Unclassified Bacteria	Unclassified Bacteria	Unclassified Bacteria		Unclassified Bacteria	Unclassified Bacteria	bacterium YEK0313	44.27	5e-83
WP_050468549	nitrilase	310	211589	Bacteria	Bacteria	Proteobacteria	Betaproteobacteria	Burkholderiales	Oxalobacteraceae		Herbaspirillum	Herbaspirillum chlorophenolicum	Herbaspirillum chlorophenolicum	45.28	6e-83
XP_006400735	hypothetical protein EUTSA_v10013949mg	356	72664	Eukaryota	Viridiplantae	Tracheophyta	Pentapetalae	Brassicales	Brassicaceae	Eutremeae	Eutrema	Eutrema salsugineum	Eutrema salsugineum	45.86	7e-83
BAJ99340	predicted protein	360	112509	Eukaryota	Viridiplantae	Tracheophyta	Liliopsida	Poales	Pooideae	Triticodae	Hordeum	Hordeum vulgare	Hordeum vulgare subsp. vulgare	45.83	7e-83
BAJ99864	predicted protein	360	112509	Eukaryota	Viridiplantae	Tracheophyta	Liliopsida	Poales	Pooideae	Triticodae	Hordeum	Hordeum vulgare	Hordeum vulgare subsp. vulgare	45.83	7e-83
WP_046321702	nitrilase	325	1545691	Bacteria	Bacteria	Actinobacteria	Actinobacteria	Corynebacteriales	Mycobacteriaceae		Mycobacterium	Mycobacterium sp.	Mycobacterium sp. UM_Kg1	44.69	7e-83
KIY50558	carbon-nitrogen hydrolase	331	1128425	Eukaryota	Fungi	Basidiomycota	Agaricomycotina	Agaricomycetes	Agaricomycetidae		Fistulina	Fistulina hepatica	Fistulina hepatica ATCC 64428	43.66	8e-83
WP_003805062	nitrilase	316	511	Bacteria	Bacteria	Proteobacteria	Betaproteobacteria	Burkholderiales	Alcaligenaceae		Alcaligenes	Alcaligenes faecalis	Alcaligenes faecalis	43.45	8e-83
XP_006404473	hypothetical protein EUTSA_v10010499mg	352	72664	Eukaryota	Viridiplantae	Tracheophyta	Pentapetalae	Brassicales	Brassicaceae	Eutremeae	Eutrema	Eutrema salsugineum	Eutrema salsugineum	44.87	9e-83
WP_020399529	hypothetical protein	309	288022	Bacteria	Bacteria	Proteobacteria	Alphaproteobacteria	Kordiimonadales	Kordiimonadaceae		Kordiimonas	Kordiimonas gwangyangensis	Kordiimonas gwangyangensis	46.86	1e-82
XP_010535707	PREDICTED: bifunctional nitrilase/nitrile hydratase NIT4	357	28532	Eukaryota	Viridiplantae	Tracheophyta	Pentapetalae	Brassicales	Cleomaceae	Tarenaya	Tarenaya	Tarenaya hassleriana	Tarenaya hassleriana	46.8	1e-82
XP_006286521	hypothetical protein CARUB_v10001274mg	357	81985	Eukaryota	Viridiplantae	Tracheophyta	Pentapetalae	Brassicales	Brassicaceae	Camelineae	Capsella	Capsella rubella	Capsella rubella	46.45	1e-82
XP_010495899	PREDICTED: nitrilase 2-like	339	90675	Eukaryota	Viridiplantae	Tracheophyta	Pentapetalae	Brassicales	Brassicaceae	Camelineae	Camelina	Camelina sativa	Camelina sativa	45.02	1e-82
XP_007763492	carbon-nitrogen hydrolase	330	741705	Eukaryota	Fungi	Basidiomycota	Agaricomycotina	Agaricomycetes	Agaricomycetidae		Coniophora	Coniophora puteana	Coniophora puteana RWD-64-598 SS2	44.88	1e-82
XP_006284056	hypothetical protein CARUB_v10005182mg	342	81985	Eukaryota	Viridiplantae	Tracheophyta	Pentapetalae	Brassicales	Brassicaceae	Camelineae	Capsella	Capsella rubella	Capsella rubella	44.84	1e-82
WP_042485940	MULTISPECIES: nitrilase	316	506	Bacteria	Bacteria	Proteobacteria	Betaproteobacteria	Burkholderiales	Alcaligenaceae		Alcaignaceae sp.	Alcaignaceae sp.	Alcaignaceae sp.	43.45	1e-82
WP_021447211	MULTISPECIES: nitrilase	316	507	Bacteria	Bacteria	Proteobacteria	Betaproteobacteria	Burkholderiales	Alcaligenaceae		Alcaligenes	Alcaligenes	Alcaligenes	43.45	1e-82
KFK33875	hypothetical protein AALP_AA5G071600	348	50452	Eukaryota	Viridiplantae	Tracheophyta	Pentapetalae	Brassicales	Brassicaceae	Arabideae	Arabis	Arabis alpina	Arabis alpina	45.45	2e-82
CDO38404	Bifunctional nitrilase/nitrile hydratase NIT4	311	1478134	Bacteria	Bacteria	Proteobacteria	Alphaproteobacteria	Sphingomonadales	Sphingomonadaceae		Novosphingobium	Novosphingobium sp.	Novosphingobium sp. KN65.2	44.12	2e-82
WP_045929528	nitrilase	316	511	Bacteria	Bacteria	Proteobacteria	Betaproteobacteria	Burkholderiales	Alcaligenaceae		Alcaligenes	Alcaligenes faecalis	Alcaligenes faecalis	43.45	2e-82
XP_004953206	PREDICTED: bifunctional nitrilase/nitrile hydratase NIT4	361	4555	Eukaryota	Viridiplantae	Tracheophyta	Liliopsida	Poales	Panicoideae	Panicodae	Setaria	Setaria italica	Setaria italica	45.91	3e-82
WP_029630256	nitrilase	316	360055	Bacteria	Bacteria	Planctomycetes	Planctomycetia	Planctomycetales	Planctomycetaceae		Zavarzinella	Zavarzinella formosa	Zavarzinella formosa	45.16	3e-82
KIS31806	nitrilase	313	1609758	Bacteria	Bacteria	Proteobacteria	Alphaproteobacteria	Sphingomonadales	Sphingomonadaceae		Novosphingobium	Novosphingobium sp.	Novosphingobium sp. P6W	43.79	3e-82
XP_004506205	PREDICTED: bifunctional nitrilase/nitrile hydratase NIT4A	377	3827	Eukaryota	Viridiplantae	Tracheophyta	Pentapetalae	Fabales	Fabaceae	Papilionoideae	Cicer	Cicer arietinum	Cicer arietinum	47.14	4e-82
XP_009604787	PREDICTED: bifunctional nitrilase/nitrile hydratase NIT4A isoform X2	341	4098	Eukaryota	Viridiplantae	Tracheophyta	Pentapetalae	Solanales	Solanaceae	Nicotianoideae	Nicotiana	Nicotiana tomentosiformis	Nicotiana tomentosiformis	47.06	4e-82
KFK23155	hypothetical protein AALP_AAs64104U000900	356	50452	Eukaryota	Viridiplantae	Tracheophyta	Pentapetalae	Brassicales	Brassicaceae	Arabideae	Arabis	Arabis alpina	Arabis alpina	46.8	4e-82
NP_197622	bifunctional nitrilase/nitrile hydratase NIT4	355	3702	Eukaryota	Viridiplantae	Tracheophyta	Pentapetalae	Brassicales	Brassicaceae	Camelineae	Arabidopsis	Arabidopsis thaliana	Arabidopsis thaliana	46.64	4e-82
WP_045835279	nitrilase	315	1163419	Bacteria	Bacteria	Proteobacteria	Alphaproteobacteria	Rhizobiales	Hyphomicrobiaceae		Hyphomicrobium	Hyphomicrobium sp.	Hyphomicrobium sp. 99	46.56	4e-82
WP_025030834	nitrilase	315	204799	Bacteria	Bacteria	Proteobacteria	Alphaproteobacteria	Rhizobiales	Phyllobacteriaceae		Nitratireductor	Nitratireductor aquibiodomus	Nitratireductor aquibiodomus	44.2	4e-82
WP_027194738	nitrilase	317	948107	Bacteria	Bacteria	Proteobacteria	Betaproteobacteria	Burkholderiales	Burkholderiaceae		Burkholderia	Burkholderia sprentiae	Burkholderia sprentiae	43.83	4e-82
WP_043975641	nitrilase	321	1609758	Bacteria	Bacteria	Proteobacteria	Alphaproteobacteria	Sphingomonadales	Sphingomonadaceae		Novosphingobium	Novosphingobium sp.	Novosphingobium sp. P6W	43.79	4e-82
AAM65906	Nitrilase 4 (sp P46011)	346	3702	Eukaryota	Viridiplantae	Tracheophyta	Pentapetalae	Brassicales	Brassicaceae	Camelineae	Arabidopsis	Arabidopsis thaliana	Arabidopsis thaliana	46.64	5e-82
WP_034737512	nitrilase	304	1280947	Bacteria	Bacteria	Proteobacteria	Alphaproteobacteria	Rhodobacterales	Hyphomonadaceae		Hyphomonas	Hyphomonas chukchiensis	Hyphomonas chukchiensis	44.94	5e-82
XP_013680091	PREDICTED: bifunctional nitrilase/nitrile hydratase NIT4-like	357	3708	Eukaryota	Viridiplantae	Tracheophyta	Pentapetalae	Brassicales	Brassicaceae	Brassiceae	Brassica	Brassica napus	Brassica napus	43.98	5e-82
CDY09130	BnaA02g05560D	357	3708	Eukaryota	Viridiplantae	Tracheophyta	Pentapetalae	Brassicales	Brassicaceae	Brassiceae	Brassica	Brassica napus	Brassica napus	43.98	5e-82
WP_025292215	nitrilase	309	397260	Bacteria	Bacteria	Proteobacteria	Alphaproteobacteria	Sphingomonadales	Sphingomonadaceae		Sphingomonas	Sphingomonas sanxanigenens	Sphingomonas sanxanigenens	43.63	5e-82
AJP70793	nitrilase	311	1609977	Bacteria	Bacteria	Proteobacteria	Alphaproteobacteria	Sphingomonadales	Sphingomonadaceae		Sphingomonas	Sphingomonas hengshuiensis	Sphingomonas hengshuiensis	42.64	5e-82
XP_010493303	PREDICTED: bifunctional nitrilase/nitrile hydratase NIT4-like isoform X1	361	90675	Eukaryota	Viridiplantae	Tracheophyta	Pentapetalae	Brassicales	Brassicaceae	Camelineae	Camelina	Camelina sativa	Camelina sativa	47.02	6e-82
WP_042346565	nitrilase	320	1243664	Bacteria	Bacteria	Firmicutes	Bacilli	Bacillales	Bacillaceae		Bacillus	Bacillus massiliogorillae	Bacillus massiliogorillae	44.94	6e-82
NP_001288932	bifunctional nitrilase/nitrile hydratase NIT4	357	3711	Eukaryota	Viridiplantae	Tracheophyta	Pentapetalae	Brassicales	Brassicaceae	Brassiceae	Brassica	Brassica rapa	Brassica rapa	43.98	6e-82
XP_009787920	PREDICTED: bifunctional nitrilase/nitrile hydratase NIT4B isoform X2	340	4096	Eukaryota	Viridiplantae	Tracheophyta	Pentapetalae	Solanales	Solanaceae	Nicotianoideae	Nicotiana	Nicotiana sylvestris	Nicotiana sylvestris	47.39	7e-82
WP_020714250	hypothetical protein	290	1267534	Bacteria	Bacteria	Acidobacteria	Acidobacteriia	Acidobacteriales	Acidobacteriaceae		Acidobacteriaceae sp.	Acidobacteriaceae bacterium	Acidobacteriaceae bacterium KBS 89	45.45	7e-82
XP_002452497	hypothetical protein SORBIDRAFT_04g026930	348	4558	Eukaryota	Viridiplantae	Tracheophyta	Liliopsida	Poales	Panicoideae	Andropogonodae	Sorghum	Sorghum bicolor	Sorghum bicolor	44.27	7e-82
XP_006647570	PREDICTED: bifunctional nitrilase/nitrile hydratase NIT4-like isoform X1	359	4533	Eukaryota	Viridiplantae	Tracheophyta	Liliopsida	Poales	Oryzoideae	Oryzeae	Oryza	Oryza brachyantha	Oryza brachyantha	46.93	8e-82
WP_008832876	nitrilase	316	473781	Bacteria	Bacteria	Proteobacteria	Alphaproteobacteria	Sphingomonadales	Sphingomonadaceae		Sphingomonas	Sphingomonas sp.	Sphingomonas sp. LH128	45.42	9e-82
XP_002871997	predicted protein	356	81972	Eukaryota	Viridiplantae	Tracheophyta	Pentapetalae	Brassicales	Brassicaceae	Camelineae	Arabidopsis	Arabidopsis lyrata	Arabidopsis lyrata subsp. lyrata	46.46	1e-81
KNA13157	hypothetical protein SOVF_119350 isoform A	339	3562	Eukaryota	Viridiplantae	Tracheophyta	Pentapetalae	Caryophyllales	Chenopodioideae	Anserineae	Spinacia	Spinacia oleracea	Spinacia oleracea	45.98	1e-81
WP_036526607	nitrilase	316	158500	Bacteria	Bacteria	Proteobacteria	Alphaproteobacteria	Sphingomonadales	Sphingomonadaceae		Novosphingobium	Novosphingobium resinovorum	Novosphingobium resinovorum	44.77	1e-81
WP_053223136	nitrilase	311	1566026	Bacteria	Bacteria	Bacteroidetes	Cytophagia	Cytophagales	Flammeovirgaceae		Roseivirga	Roseivirga sp.	Roseivirga sp. D-25	41.8	1e-81
KHN75744	Bifunctional nitrilase/nitrile hydratase NIT4B, partial	647	6265	Eukaryota	Nematoda			Chromadorea	Toxocaridae		Toxocara	Toxocara canis	Toxocara canis	45.98	2e-81
CUA68841	nitrilase	320	456999	Eukaryota	Fungi	Basidiomycota	Agaricomycotina	Agaricomycetes	Agaricomycetes incertae sedis		Rhizoctonia	Rhizoctonia solani	Rhizoctonia solani	44.14	2e-81
XP_013723523	PREDICTED: bifunctional nitrilase/nitrile hydratase NIT4	356	3708	Eukaryota	Viridiplantae	Tracheophyta	Pentapetalae	Brassicales	Brassicaceae	Brassiceae	Brassica	Brassica napus	Brassica napus	43.96	2e-81
KMS50565	nitrilase	321	1114963	Bacteria	Bacteria	Proteobacteria	Alphaproteobacteria	Sphingomonadales	Sphingomonadaceae		Novosphingobium	Novosphingobium barchaimii	Novosphingobium barchaimii LL02	43.79	2e-81
WP_015244826	nitrilase	337	466153	Bacteria	Bacteria	Planctomycetes	Planctomycetia	Planctomycetales	Isosphaeraceae		Singulisphaera	Singulisphaera acidiphila	Singulisphaera acidiphila	43.43	2e-81
XP_003107554	CRE-NIT-1 protein	321	31234	Eukaryota	Nematoda			Chromadorea	Rhabditidae		Caenorhabditis	Caenorhabditis remanei	Caenorhabditis remanei	43.17	2e-81
AGW90311	nitrilase	340	1366050	Bacteria	Bacteria	Proteobacteria	Betaproteobacteria	Burkholderiales	Burkholderiaceae		Ralstonia	Ralstonia pickettii	Ralstonia pickettii DTP0602	42.59	2e-81
XP_010257357	PREDICTED: bifunctional nitrilase/nitrile hydratase NIT4B-like	346	4432	Eukaryota	Viridiplantae	Tracheophyta	eudicotyledons	Proteales	Nelumbonaceae	Nelumbo	Nelumbo	Nelumbo nucifera	Nelumbo nucifera	48.49	3e-81
XP_010421016	PREDICTED: bifunctional nitrilase/nitrile hydratase NIT4	361	90675	Eukaryota	Viridiplantae	Tracheophyta	Pentapetalae	Brassicales	Brassicaceae	Camelineae	Camelina	Camelina sativa	Camelina sativa	46.69	3e-81
WP_012873198	nitrilase	363	2057	Bacteria	Bacteria	Chloroflexi	Thermomicrobia	Sphaerobacterales	Sphaerobacteraceae		Sphaerobacter	Sphaerobacter thermophilus	Sphaerobacter thermophilus	46	3e-81
CEM30686	unnamed protein product	306	1169540	Eukaryota	Alveolata		Chromerida		Vitrellaceae		Vitrella	Vitrella brassicaformis	Vitrella brassicaformis CCMP3155	45.12	3e-81
WP_053246332	nitrilase	319	1688405	Bacteria	Bacteria	Proteobacteria	Betaproteobacteria	Burkholderiales	Alcaligenaceae		Achromobacter	Achromobacter sp.	Achromobacter sp. DMS1	44.66	3e-81
XP_013621189	PREDICTED: bifunctional nitrilase/nitrile hydratase NIT4	357	109376	Eukaryota	Viridiplantae	Tracheophyta	Pentapetalae	Brassicales	Brassicaceae	Brassiceae	Brassica	Brassica oleracea	Brassica oleracea var. oleracea	43.96	3e-81
ESQ81393	nitrilase	333	1121022	Bacteria	Bacteria	Proteobacteria	Alphaproteobacteria	Caulobacterales	Caulobacteraceae		Asticcacaulis	Asticcacaulis benevestitus	Asticcacaulis benevestitus DSM 16100 = ATCC BAA-896	46.03	4e-81
WP_022667108	nitrilase	313	53329	Bacteria	Bacteria	Proteobacteria	Deltaproteobacteria	Desulfobacterales	Desulfobacteraceae		Desulfospira	Desulfospira joergensenii	Desulfospira joergensenii	42.11	4e-81
WP_044330038	nitrilase	325	1609977	Bacteria	Bacteria	Proteobacteria	Alphaproteobacteria	Sphingomonadales	Sphingomonadaceae		Sphingomonas	Sphingomonas hengshuiensis	Sphingomonas hengshuiensis	42.02	4e-81
WP_049823989	nitrilase	320	1188263	Bacteria	Bacteria	Proteobacteria	Alphaproteobacteria	Rhizobiales	Bradyrhizobiaceae		Bradyrhizobium	Bradyrhizobium sp.	Bradyrhizobium sp. WSM2254	44.48	5e-81
WP_007006928	nitrilase	315	204799	Bacteria	Bacteria	Proteobacteria	Alphaproteobacteria	Rhizobiales	Phyllobacteriaceae		Nitratireductor	Nitratireductor aquibiodomus	Nitratireductor aquibiodomus	44.9	6e-81
WP_024354874	nitrilase	317	588932	Bacteria	Bacteria	Proteobacteria	Alphaproteobacteria	Caulobacterales	Caulobacteraceae		Brevundimonas	Brevundimonas naejangsanensis	Brevundimonas naejangsanensis	45.6	8e-81
WP_023558503	nitrilase	315	497735	Bacteria	Bacteria	Firmicutes	Bacilli	Bacillales	Paenibacillaceae		Brevibacillus	Brevibacillus panacihumi	Brevibacillus panacihumi	43.67	9e-81
BAJ95211	predicted protein	341	112509	Eukaryota	Viridiplantae	Tracheophyta	Liliopsida	Poales	Pooideae	Triticodae	Hordeum	Hordeum vulgare	Hordeum vulgare subsp. vulgare	46.47	1e-80
EMT03870	Bifunctional nitrilase/nitrile hydratase NIT4	341	37682	Eukaryota	Viridiplantae	Tracheophyta	Liliopsida	Poales	Pooideae	Triticodae	Aegilops	Aegilops tauschii	Aegilops tauschii	46.47	1e-80
XP_010454492	PREDICTED: bifunctional nitrilase/nitrile hydratase NIT4-like	355	90675	Eukaryota	Viridiplantae	Tracheophyta	Pentapetalae	Brassicales	Brassicaceae	Camelineae	Camelina	Camelina sativa	Camelina sativa	46.36	1e-80
XP_007379045	carbon-nitrogen hydrolase	314	741275	Eukaryota	Fungi	Basidiomycota	Agaricomycotina	Agaricomycetes	Agaricomycetes incertae sedis		Punctularia	Punctularia strigosozonata	Punctularia strigosozonata HHB-11173 SS5	45.65	1e-80
WP_019119563	nitrilase	318	1118054	Bacteria	Bacteria	Firmicutes	Bacilli	Bacillales	Paenibacillaceae		Brevibacillus	Brevibacillus massiliensis	Brevibacillus massiliensis	44.95	1e-80
WP_028172022	MULTISPECIES: nitrilase	321	374	Bacteria	Bacteria	Proteobacteria	Alphaproteobacteria	Rhizobiales	Bradyrhizobiaceae		Bradyrhizobium	Bradyrhizobium	Bradyrhizobium	44.48	1e-80
WP_027093312	nitrilase	316	329858	Bacteria	Bacteria	Firmicutes	Bacilli	Bacillales	Paenibacillaceae		Cohnella	Cohnella thermotolerans	Cohnella thermotolerans	42.68	1e-80
EGA82425	Nit1p	182	764098	Eukaryota	Fungi	Ascomycota	Saccharomycotina	Saccharomycetes	Saccharomycetaceae		Saccharomyces	Saccharomyces cerevisiae	Saccharomyces cerevisiae Lalvin QA23	75.71	2e-80
GAK34166	nitrilase	344	1492281	Bacteria	Bacteria	Proteobacteria	Alphaproteobacteria	Alphaproteobacteria sp.			Alphaproteobacteria sp.	Alphaproteobacteria sp.	alpha proteobacterium Q-1	44.16	2e-80
KFK44999	hypothetical protein AALP_AA1G330900	346	50452	Eukaryota	Viridiplantae	Tracheophyta	Pentapetalae	Brassicales	Brassicaceae	Arabideae	Arabis	Arabis alpina	Arabis alpina	44.06	2e-80
KKA68790	nit-1, partial	316	54126	Eukaryota	Nematoda			Chromadorea	Neodiplogasteridae		Pristionchus	Pristionchus pacificus	Pristionchus pacificus	43.08	2e-80
XP_013699468	PREDICTED: nitrilase 2	343	3708	Eukaryota	Viridiplantae	Tracheophyta	Pentapetalae	Brassicales	Brassicaceae	Brassiceae	Brassica	Brassica napus	Brassica napus	46.03	3e-80
NP_001047517	Os02g0635000	357	39947	Eukaryota	Viridiplantae	Tracheophyta	Liliopsida	Poales	Oryzoideae	Oryzeae	Oryza	Oryza sativa	Oryza sativa Japonica Group	45.98	3e-80
NP_001105582	nitrilase 1	351	4577	Eukaryota	Viridiplantae	Tracheophyta	Liliopsida	Poales	Panicoideae	Andropogonodae	Zea	Zea mays	Zea mays	44.94	3e-80
WP_042086951	nitrilase	304	1492281	Bacteria	Bacteria	Proteobacteria	Alphaproteobacteria	Alphaproteobacteria sp.	Alphaproteobacteria sp.		Alphaproteobacteria sp.	Alphaproteobacteria sp.	alpha proteobacterium Q-1	44.16	3e-80
WP_011086181	nitrilase	321	1355477	Bacteria	Bacteria	Proteobacteria	Alphaproteobacteria	Rhizobiales	Bradyrhizobiaceae		Bradyrhizobium	Bradyrhizobium diazoefficiens	Bradyrhizobium diazoefficiens	44.48	4e-80
XP_006404472	hypothetical protein EUTSA_v10010504mg	349	72664	Eukaryota	Viridiplantae	Tracheophyta	Pentapetalae	Brassicales	Brassicaceae	Eutremeae	Eutrema	Eutrema salsugineum	Eutrema salsugineum	43.73	4e-80
NP_497791	NITrilase	305	6239	Eukaryota	Nematoda			Chromadorea	Rhabditidae		Caenorhabditis	Caenorhabditis elegans	Caenorhabditis elegans	42.9	5e-80
WP_010837148	nitrilase	322	38312	Bacteria	Bacteria	Actinobacteria	Actinobacteria	Corynebacteriales	Nocardiaceae		Rhodococcus	Rhodococcus rhodnii	Rhodococcus rhodnii	45.05	6e-80
ADW09012	nitrilase	340	4565	Eukaryota	Viridiplantae	Tracheophyta	Liliopsida	Poales	Pooideae	Triticodae	Triticum	Triticum aestivum	Triticum aestivum	45.51	7e-80
XP_006487760	PREDICTED: bifunctional nitrilase/nitrile hydratase NIT4A-like isoform X1	354	2711	Eukaryota	Viridiplantae	Tracheophyta	Pentapetalae	Sapindales	Rutaceae	Aurantioideae	Citrus	Citrus sinensis	Citrus sinensis	44.05	7e-80
WP_051055405	nitrilase	341	37919	Bacteria	Bacteria	Actinobacteria	Actinobacteria	Corynebacteriales	Nocardiaceae		Rhodococcus	Rhodococcus opacus	Rhodococcus opacus	43.67	7e-80
WP_019394351	MULTISPECIES: nitrilase	320	1386	Bacteria	Bacteria	Firmicutes	Bacilli	Bacillales	Bacillaceae		Bacillus	Bacillus	Bacillus	42.59	7e-80
WP_022678560	nitrilase	325	1298855	Bacteria	Bacteria	Proteobacteria	Alphaproteobacteria	Sphingomonadales	Sphingomonadaceae		Novosphingobium	Novosphingobium sp.	Novosphingobium sp. B-7	46.69	8e-80
WP_053377069	nitrilase	315	1684143	Bacteria	Bacteria	Firmicutes	Bacilli	Bacillales	Paenibacillaceae		Paenibacillus	Paenibacillus sp.	Paenibacillus sp. FJAT-27812	42.99	8e-80
EEE57436	hypothetical protein OsJ_07640	338	39947	Eukaryota	Viridiplantae	Tracheophyta	Liliopsida	Poales	Oryzoideae	Oryzeae	Oryza	Oryza sativa	Oryza sativa Japonica Group	46.53	9e-80
ABR16443	unknown	346	3332	Eukaryota	Viridiplantae	Tracheophyta	Acrogymnospermae	Pinales	Pinaceae	Picea	Picea	Picea sitchensis	Picea sitchensis	46.08	1e-79
XP_009132305	PREDICTED: nitrilase 2	343	3711	Eukaryota	Viridiplantae	Tracheophyta	Pentapetalae	Brassicales	Brassicaceae	Brassiceae	Brassica	Brassica rapa	Brassica rapa	46.03	1e-79
WP_015447584	nitrilase	329	666685	Bacteria	Bacteria	Proteobacteria	Gammaproteobacteria	Xanthomonadales	Rhodanobacteraceae		Rhodanobacter	Rhodanobacter denitrificans	Rhodanobacter denitrificans	46.01	1e-79
EMS53142	Bifunctional nitrilase/nitrile hydratase NIT4	340	4572	Eukaryota	Viridiplantae	Tracheophyta	Liliopsida	Poales	Pooideae	Triticodae	Triticum	Triticum urartu	Triticum urartu	45.83	1e-79
WP_003464945	MULTISPECIES: nitrilase	309	286	Bacteria	Bacteria	Proteobacteria	Gammaproteobacteria	Pseudomonadales	Pseudomonadaceae		Pseudomonas	Pseudomonas	Pseudomonas	44.3	1e-79
WP_035535787	nitrilase	304	81033	Bacteria	Bacteria	Proteobacteria	Alphaproteobacteria	Rhodobacterales	Hyphomonadaceae		Hyphomonas	Hyphomonas oceanitis	Hyphomonas oceanitis	43.67	1e-79
WP_009572007	nitrilase	310	875171	Bacteria	Bacteria	Proteobacteria	Alphaproteobacteria	Rhodobacterales	Rhodobacteraceae		Celeribacter	Celeribacter baekdonensis	Celeribacter baekdonensis	43.46	1e-79
WP_026380513	nitrilase	320	209897	Bacteria	Bacteria	Proteobacteria	Alphaproteobacteria	Rhizobiales	Rhodobiaceae		Afifella	Afifella pfennigii	Afifella pfennigii	43.34	1e-79
WP_012279524	nitrilase	311	366602	Bacteria	Bacteria	Proteobacteria	Alphaproteobacteria	Caulobacterales	Caulobacteraceae		Caulobacter	Caulobacter sp.	Caulobacter sp. K31	43.22	1e-79
XP_002970924	hypothetical protein SELMODRAFT_171766	354	88036	Eukaryota	Viridiplantae	Tracheophyta	Lycopodiidae	Selaginellales	Selaginellaceae	Selaginella	Selaginella	Selaginella moellendorffii	Selaginella moellendorffii	44.66	2e-79
WP_012113592	nitrilase	308	280	Bacteria	Bacteria	Proteobacteria	Alphaproteobacteria	Rhizobiales	Xanthobacteraceae		Xanthobacter	Xanthobacter autotrophicus	Xanthobacter autotrophicus	43.75	2e-79
WP_044630784	nitrilase	308	29570	Bacteria	Bacteria	Proteobacteria	Gammaproteobacteria	Oceanospirillales	Halomonadaceae		Halomonas	Halomonas meridiana	Halomonas meridiana	43.32	2e-79
WP_037482930	nitrilase	312	13689	Bacteria	Bacteria	Proteobacteria	Alphaproteobacteria	Sphingomonadales	Sphingomonadaceae		Sphingomonas	Sphingomonas paucimobilis	Sphingomonas paucimobilis	43.17	2e-79
WP_046217301	nitrilase	320	135735	Bacteria	Bacteria	Firmicutes	Bacilli	Bacillales	Bacillaceae		Bacillus	Bacillus endophyticus	Bacillus endophyticus	42.59	2e-79
XP_006836095	PREDICTED: bifunctional nitrilase/nitrile hydratase NIT4B	331	13333	Eukaryota	Viridiplantae	Tracheophyta	Amborellales	Amborellales	Amborellaceae	Amborella	Amborella	Amborella trichopoda	Amborella trichopoda	46.36	3e-79
XP_013627177	PREDICTED: nitrilase 2-like	343	109376	Eukaryota	Viridiplantae	Tracheophyta	Pentapetalae	Brassicales	Brassicaceae	Brassiceae	Brassica	Brassica oleracea	Brassica oleracea var. oleracea	45.7	3e-79
ABO93185	nitrilase 1	351	4577	Eukaryota	Viridiplantae	Tracheophyta	Liliopsida	Poales	Panicoideae	Andropogonodae	Zea	Zea mays	Zea mays	44.94	3e-79
XP_002269361	PREDICTED: bifunctional nitrilase/nitrile hydratase NIT4B	329	29760	Eukaryota	Viridiplantae	Tracheophyta	Pentapetalae	Vitales	Vitaceae	Vitis	Vitis	Vitis vinifera	Vitis vinifera	45.93	4e-79
WP_053347707	MULTISPECIES: nitrilase	327	1386	Bacteria	Bacteria	Firmicutes	Bacilli	Bacillales	Bacillaceae		Bacillus	Bacillus	Bacillus	42.24	4e-79
XP_004953205	PREDICTED: bifunctional nitrilase/nitrile hydratase NIT4-like	357	4555	Eukaryota	Viridiplantae	Tracheophyta	Liliopsida	Poales	Panicoideae	Panicodae	Setaria	Setaria italica	Setaria italica	44.87	5e-79
WP_029420395	nitrilase	316	392015	Bacteria	Bacteria	Firmicutes	Bacilli	Bacillales	Alicyclobacillaceae		Alicyclobacillus	Alicyclobacillus macrosporangiidus	Alicyclobacillus macrosporangiidus	44.09	5e-79
XP_006487761	PREDICTED: bifunctional nitrilase/nitrile hydratase NIT4A-like isoform X2	353	2711	Eukaryota	Viridiplantae	Tracheophyta	Pentapetalae	Sapindales	Rutaceae	Aurantioideae	Citrus	Citrus sinensis	Citrus sinensis	43.73	5e-79
WP_002623028	Plant-induced nitrilase, hydrolyses beta-cyano-L-alanine	333	43	Bacteria	Bacteria	Proteobacteria	Deltaproteobacteria	Myxococcales	Cystobacteraceae		Cystobacter	Cystobacter fuscus	Cystobacter fuscus	42.99	5e-79
CAY80343	EC1118_1I12_0034p	119	643680	Eukaryota	Fungi	Ascomycota	Saccharomycotina	Saccharomycetes	Saccharomycetaceae		Saccharomyces	Saccharomyces cerevisiae	Saccharomyces cerevisiae EC1118	100	7e-79
XP_006442755	hypothetical protein CICLE_v10020864mg	353	85681	Eukaryota	Viridiplantae	Tracheophyta	Pentapetalae	Sapindales	Rutaceae	Aurantioideae	Citrus	Citrus clementina	Citrus clementina	43.73	7e-79
WP_013959093	nitrilase	308	106590	Bacteria	Bacteria	Proteobacteria	Betaproteobacteria	Burkholderiales	Burkholderiaceae		Cupriavidus	Cupriavidus necator	Cupriavidus necator	42.41	7e-79
XP_010665075	PREDICTED: bifunctional nitrilase/nitrile hydratase NIT4B-like	334	29760	Eukaryota	Viridiplantae	Tracheophyta	Pentapetalae	Vitales	Vitaceae	Vitis	Vitis	Vitis vinifera	Vitis vinifera	45.6	8e-79
WP_042162059	nitrilase	318	1243662	Bacteria	Bacteria	Firmicutes	Bacilli	Bacillales	Paenibacillaceae		Paenibacillus	Paenibacillus sp.	Paenibacillus sp. G1	41.88	8e-79
XP_010031541	PREDICTED: bifunctional nitrilase/nitrile hydratase NIT4B-like	343	71139	Eukaryota	Viridiplantae	Tracheophyta	Pentapetalae	Myrtales	Myrtaceae	Myrtoideae	Eucalyptus	Eucalyptus grandis	Eucalyptus grandis	45.72	1e-78
WP_051672715	nitrilase	337	60547	Bacteria	Bacteria	Proteobacteria	Betaproteobacteria	Burkholderiales	Burkholderiaceae		Burkholderia	Burkholderia glathei	Burkholderia glathei	44.41	1e-78
WP_047154098	nitrilase	322	1443435	Bacteria	Bacteria	Firmicutes	Bacilli	Bacillales	Paenibacillaceae		Aneurinibacillus group	Aneurinibacillus tyrosinisolvens	Aneurinibacillus tyrosinisolvens	43.95	1e-78
AJR47990	hypothetical protein H805_YJM1385I00009	119	1294357	Eukaryota	Fungi	Ascomycota	Saccharomycotina	Saccharomycetes	Saccharomycetaceae		Saccharomyces	Saccharomyces cerevisiae	Saccharomyces cerevisiae YJM1385	99.16	2e-78
AJR51375	hypothetical protein H823_YJM1447I00008	119	1294375	Eukaryota	Fungi	Ascomycota	Saccharomycotina	Saccharomycetes	Saccharomycetaceae		Saccharomyces	Saccharomyces cerevisiae	Saccharomyces cerevisiae YJM1447	99.16	2e-78
NP_012101	hypothetical protein YIL165C	119	559292	Eukaryota	Fungi	Ascomycota	Saccharomycotina	Saccharomycetes	Saccharomycetaceae		Saccharomyces	Saccharomyces cerevisiae	Saccharomyces cerevisiae S288c	99.16	2e-78
XP_003569938	PREDICTED: bifunctional nitrilase/nitrile hydratase NIT4-like	342	15368	Eukaryota	Viridiplantae	Tracheophyta	Liliopsida	Poales	Pooideae	Brachypodieae	Brachypodium	Brachypodium distachyon	Brachypodium distachyon	46.51	2e-78
XP_006391934	hypothetical protein EUTSA_v10023557mg	353	72664	Eukaryota	Viridiplantae	Tracheophyta	Pentapetalae	Brassicales	Brassicaceae	Eutremeae	Eutrema	Eutrema salsugineum	Eutrema salsugineum	43.73	2e-78
WP_036681191	nitrilase	319	1501230	Bacteria	Bacteria	Firmicutes	Bacilli	Bacillales	Paenibacillaceae		Paenibacillus	Paenibacillus sp.	Paenibacillus sp. MSt1	42.68	2e-78
WP_026965749	nitrilase	322	204470	Bacteria	Bacteria	Firmicutes	Bacilli	Bacillales	Alicyclobacillaceae		Alicyclobacillus	Alicyclobacillus pomorum	Alicyclobacillus pomorum	42.24	2e-78
KMZ65323	Nitrilase 1	337	29655	Eukaryota	Viridiplantae	Tracheophyta	Liliopsida	Alismatales	Zosteraceae	Zostera	Zostera	Zostera marina	Zostera marina	47.89	3e-78
KDN41742	hypothetical protein RSAG8_07273, partial	322	1287689	Eukaryota	Fungi	Basidiomycota	Agaricomycotina	Agaricomycetes	Agaricomycetes incertae sedis		Rhizoctonia	Rhizoctonia solani	Rhizoctonia solani AG-8 WAC10335	44.52	3e-78
WP_025847085	nitrilase	317	79264	Bacteria	Bacteria	Firmicutes	Bacilli	Bacillales	Paenibacillaceae		Paenibacillus	Paenibacillus ehimensis	Paenibacillus ehimensis	43.03	3e-78
XP_002991152	hypothetical protein SELMODRAFT_133005	354	88036	Eukaryota	Viridiplantae	Tracheophyta	Lycopodiidae	Selaginellales	Selaginellaceae	Selaginella	Selaginella	Selaginella moellendorffii	Selaginella moellendorffii	44.01	5e-78
WP_004434422	nitrilase	315	1471	Bacteria	Bacteria	Firmicutes	Bacilli	Bacillales	Bacillaceae		Bacillus	Bacillus methanolicus	Bacillus methanolicus	42.77	5e-78
XP_009595559	PREDICTED: bifunctional nitrilase/nitrile hydratase NIT4A-like isoform X1	334	4098	Eukaryota	Viridiplantae	Tracheophyta	Pentapetalae	Solanales	Solanaceae	Nicotianoideae	Nicotiana	Nicotiana tomentosiformis	Nicotiana tomentosiformis	45	6e-78
AJR37914	hypothetical protein H754_YJM320I00007	119	947042	Eukaryota	Fungi	Ascomycota	Saccharomycotina	Saccharomycetes	Saccharomycetaceae		Saccharomyces	Saccharomyces cerevisiae	Saccharomyces cerevisiae YJM320	98.32	7e-78
WP_033239120	nitrilase	315	1911	Bacteria	Bacteria	Actinobacteria	Actinobacteria	Streptomycetales	Streptomycetaceae		Streptomyces	Streptomyces griseus	Streptomyces griseus	43.59	8e-78
AJR44573	hypothetical protein H788_YJM1248I00005	119	1294340	Eukaryota	Fungi	Ascomycota	Saccharomycotina	Saccharomycetes	Saccharomycetaceae		Saccharomyces	Saccharomyces cerevisiae	Saccharomyces cerevisiae YJM1248	98.32	9e-78
WP_047862587	nitrilase	333	48	Bacteria	Bacteria	Proteobacteria	Deltaproteobacteria	Myxococcales	Cystobacteraceae		Archangium	Archangium gephyra	Archangium gephyra	42.09	9e-78
WP_043271953	nitrilase	309	1502784	Bacteria	Bacteria	Proteobacteria	Gammaproteobacteria	Pseudomonadales	Pseudomonadaceae		Pseudomonas	Pseudomonas sp.	Pseudomonas sp. AAC	44.81	1e-77
XP_002523856	Nitrilase, putative	331	3988	Eukaryota	Viridiplantae	Tracheophyta	Pentapetalae	Malpighiales	Euphorbiaceae	Acalyphoideae	Ricinus	Ricinus communis	Ricinus communis	44	1e-77
WP_019415570	nitrilase	318	1211706	Bacteria	Bacteria	Firmicutes	Bacilli	Bacillales	Planococcaceae		Paenisporosarcina	Paenisporosarcina sp.	Paenisporosarcina sp. TG20	43.67	1e-77
KIX79016	nitrilase	315	1592330	Bacteria	Bacteria	Actinobacteria	Actinobacteria	Streptomycetales	Streptomycetaceae		Streptomyces	Streptomyces sp.	Streptomyces sp. MBRL 601	43.59	1e-77
WP_004436607	nitrilase	315	1471	Bacteria	Bacteria	Firmicutes	Bacilli	Bacillales	Bacillaceae		Bacillus	Bacillus methanolicus	Bacillus methanolicus	43.23	1e-77
WP_030697548	MULTISPECIES: nitrilase	315	1883	Bacteria	Bacteria	Actinobacteria	Actinobacteria	Streptomycetales	Streptomycetaceae		Streptomyces	Streptomyces	Streptomyces	43.17	1e-77
WP_009033738	nitrilase	302	579922	Bacteria	Bacteria	Bacteroidetes	Cytophagia	Cytophagales	Cyclobacteriaceae		Indibacter	Indibacter alkaliphilus	Indibacter alkaliphilus	41.64	1e-77
AJR48373	hypothetical protein H807_YJM1387I00012	119	1294359	Eukaryota	Fungi	Ascomycota	Saccharomycotina	Saccharomycetes	Saccharomycetaceae		Saccharomyces	Saccharomyces cerevisiae	Saccharomyces cerevisiae YJM1387	98.32	2e-77
WP_016907414	nitrilase	313	1565415	Bacteria	Bacteria	Actinobacteria	Actinobacteria	Streptomycetales	Streptomycetaceae		Streptomyces	Streptomyces xiaopingdaonensis	Streptomyces xiaopingdaonensis	47.14	2e-77
EKT79066	nitrilase/cyanide hydratase and apolipoprotein N-acyltransferase	317	1129896	Bacteria	Bacteria	Actinobacteria	Actinobacteria	Corynebacteriales	Nocardiaceae		Rhodococcus	Rhodococcus opacus	Rhodococcus opacus M213	46.32	2e-77
XP_009595562	PREDICTED: bifunctional nitrilase/nitrile hydratase NIT4A-like isoform X4	291	4098	Eukaryota	Viridiplantae	Tracheophyta	Pentapetalae	Solanales	Solanaceae	Nicotianoideae	Nicotiana	Nicotiana tomentosiformis	Nicotiana tomentosiformis	46.18	2e-77
AFK48411	unknown	330	34305	Eukaryota	Viridiplantae	Tracheophyta	Pentapetalae	Fabales	Fabaceae	Papilionoideae	Lotus	Lotus japonicus	Lotus japonicus	45.39	2e-77
XP_003631498	PREDICTED: bifunctional nitrilase/nitrile hydratase NIT4B	329	29760	Eukaryota	Viridiplantae	Tracheophyta	Pentapetalae	Vitales	Vitaceae	Vitis	Vitis	Vitis vinifera	Vitis vinifera	44.95	2e-77
WP_035570287	nitrilase	304	81029	Bacteria	Bacteria	Proteobacteria	Alphaproteobacteria	Rhodobacterales	Hyphomonadaceae		Hyphomonas	Hyphomonas adhaerens	Hyphomonas adhaerens	43.95	2e-77
WP_018395300	nitrilase	313	1132442	Bacteria	Bacteria	Firmicutes	Bacilli	Bacillales	Bacillaceae		Bacillus	Bacillus sp.	Bacillus sp. 37MA	42.64	2e-77
WP_034288290	nitrilase	313	1131816	Bacteria	Bacteria	Firmicutes	Bacilli	Bacillales	Bacillaceae		Bacillus	Bacillus sp.	Bacillus sp. 72	42.33	2e-77
WP_019545023	nitrilase	313	47758	Bacteria	Bacteria	Actinobacteria	Actinobacteria	Streptomycetales	Streptomycetaceae		Streptomyces	Streptomyces sulphureus	Streptomyces sulphureus	47.14	3e-77
WP_043316448	nitrilase	309	1582493	Bacteria	Bacteria	Proteobacteria	Gammaproteobacteria	Pseudomonadales	Pseudomonadaceae		Pseudomonas	Pseudomonas sp.	Pseudomonas sp. PI1	44.81	3e-77
WP_028550298	nitrilase	317	1449063	Bacteria	Bacteria	Firmicutes	Bacilli	Bacillales	Paenibacillaceae		Paenibacillus	Paenibacillus sp.	Paenibacillus sp. UNC451MF	42.59	3e-77
WP_051790854	nitrilase	327	330084	Bacteria	Bacteria	Actinobacteria	Actinobacteria	Pseudonocardiales	Pseudonocardiaceae		Amycolatopsis	Amycolatopsis jejuensis	Amycolatopsis jejuensis	43.34	4e-77
WP_003950974	MULTISPECIES: nitrilase	315	1883	Bacteria	Bacteria	Actinobacteria	Actinobacteria	Streptomycetales	Streptomycetaceae		Streptomyces	Streptomyces	Streptomyces	43.27	4e-77
WP_019424612	nitrilase	319	1196323	Bacteria	Bacteria	Firmicutes	Bacilli	Bacillales	Paenibacillaceae		Paenibacillus	Paenibacillus sp.	Paenibacillus sp. OSY-SE	42.28	4e-77
EGT45570	CBN-NIT-1 protein	325	135651	Eukaryota	Nematoda			Chromadorea	Rhabditidae		Caenorhabditis	Caenorhabditis brenneri	Caenorhabditis brenneri	40.96	4e-77
AJR46674	hypothetical protein H798_YJM1338I00012	119	1294350	Eukaryota	Fungi	Ascomycota	Saccharomycotina	Saccharomycetes	Saccharomycetaceae		Saccharomyces	Saccharomyces cerevisiae	Saccharomyces cerevisiae YJM1338	96.64	5e-77
WP_030772231	nitrilase	315	1911	Bacteria	Bacteria	Actinobacteria	Actinobacteria	Streptomycetales	Streptomycetaceae		Streptomyces	Streptomyces griseus	Streptomyces griseus	43.27	5e-77
WP_008887889	nitrilase	310	501479	Bacteria	Bacteria	Proteobacteria	Alphaproteobacteria	Rhodobacterales	Rhodobacteraceae		Citreicella	Citreicella sp.	Citreicella sp. SE45	42.48	5e-77
CEL62656	nitrilase	386	1108050	Eukaryota	Fungi	Basidiomycota	Agaricomycotina	Agaricomycetes	Agaricomycetes incertae sedis		Rhizoctonia	Rhizoctonia solani	Rhizoctonia solani AG-1 IB	44.23	6e-77
XP_002269438	PREDICTED: bifunctional nitrilase/nitrile hydratase NIT4B	329	29760	Eukaryota	Viridiplantae	Tracheophyta	Pentapetalae	Vitales	Vitaceae	Vitis	Vitis	Vitis vinifera	Vitis vinifera	44.63	7e-77
CAN67533	hypothetical protein VITISV_000202	329	29760	Eukaryota	Viridiplantae	Tracheophyta	Pentapetalae	Vitales	Vitaceae	Vitis	Vitis	Vitis vinifera	Vitis vinifera	44.63	7e-77
XP_002270126	PREDICTED: bifunctional nitrilase/nitrile hydratase NIT4B	329	29760	Eukaryota	Viridiplantae	Tracheophyta	Pentapetalae	Vitales	Vitaceae	Vitis	Vitis	Vitis vinifera	Vitis vinifera	44.63	7e-77
WP_018470863	MULTISPECIES: nitrilase	315	1883	Bacteria	Bacteria	Actinobacteria	Actinobacteria	Streptomycetales	Streptomycetaceae		Streptomyces	Streptomyces	Streptomyces	43.27	7e-77
CAN74858	hypothetical protein VITISV_030443	334	29760	Eukaryota	Viridiplantae	Tracheophyta	Pentapetalae	Vitales	Vitaceae	Vitis	Vitis	Vitis vinifera	Vitis vinifera	44.95	8e-77
WP_005834566	MULTISPECIES: nitrilase	319	1385	Bacteria	Bacteria	Firmicutes	Bacilli	Bacillales	Bacillales sp.		Bacillales sp.	Bacillales sp.	Bacillales sp.	43.53	9e-77
EKD37779	hypothetical protein ACD_75C00996G0003, partial	299	77133	Bacteria	Bacteria	environmental samples						uncultured bacterium	uncultured bacterium	45.61	1e-76
WP_045207230	nitrilase	309	1619948	Bacteria	Bacteria	Proteobacteria	Gammaproteobacteria	Pseudomonadales	Pseudomonadaceae		Pseudomonas	Pseudomonas sp.	Pseudomonas sp. 21	43.83	1e-76
WP_046234330	nitrilase	318	684063	Bacteria	Bacteria	Firmicutes	Bacilli	Bacillales	Paenibacillaceae		Paenibacillus	Paenibacillus algorifonticola	Paenibacillus algorifonticola	43.59	1e-76
WP_010642111	nitrilase	315	889487	Bacteria	Bacteria	Actinobacteria	Actinobacteria	Streptomycetales	Streptomycetaceae		Streptomyces	Streptomyces sp.	Streptomyces sp. S4	43.27	1e-76
WP_019004602	nitrilase	317	380174	Bacteria	Bacteria	Firmicutes	Bacilli	Bacillales	Paenibacillaceae		Cohnella	Cohnella laeviribosi	Cohnella laeviribosi	42.81	1e-76
XP_013620895	PREDICTED: nitrilase 2-like	359	109376	Eukaryota	Viridiplantae	Tracheophyta	Pentapetalae	Brassicales	Brassicaceae	Brassiceae	Brassica	Brassica oleracea	Brassica oleracea var. oleracea	42.22	1e-76
XP_013721245	PREDICTED: nitrilase 2-like	350	3708	Eukaryota	Viridiplantae	Tracheophyta	Pentapetalae	Brassicales	Brassicaceae	Brassiceae	Brassica	Brassica napus	Brassica napus	41.49	1e-76
XP_013733724	PREDICTED: nitrilase 2-like	350	3708	Eukaryota	Viridiplantae	Tracheophyta	Pentapetalae	Brassicales	Brassicaceae	Brassiceae	Brassica	Brassica napus	Brassica napus	41.49	1e-76
WP_009622954	nitrilase 4	309	95619	Bacteria	Bacteria	Proteobacteria	Gammaproteobacteria	Pseudomonadales	Pseudomonadaceae		Pseudomonas	Pseudomonas sp.	Pseudomonas sp. M1	44.81	2e-76
XP_010664545	PREDICTED: bifunctional nitrilase/nitrile hydratase NIT4B-like	328	29760	Eukaryota	Viridiplantae	Tracheophyta	Pentapetalae	Vitales	Vitaceae	Vitis	Vitis	Vitis vinifera	Vitis vinifera	44.63	2e-76
KJH52873	hydrolase, carbon-nitrogen family	333	29172	Eukaryota	Nematoda			Chromadorea	Trichostrongyloidea		Dictyocaulus	Dictyocaulus viviparus	Dictyocaulus viviparus	43.12	2e-76
WP_047140351	nitrilase	315	1638939	Bacteria	Bacteria	Actinobacteria	Actinobacteria	Streptomycetales	Streptomycetaceae		Streptomyces	Streptomyces sp.	Streptomyces sp. KE1	42.95	2e-76
WP_010676588	nitrilase	327	1033734	Bacteria	Bacteria	Firmicutes	Bacilli	Bacillales	Bacillaceae		Bacillus	Bacillus timonensis	Bacillus timonensis	41.9	2e-76
ABH04285	nitrilase	323	33936	Bacteria	Bacteria	Firmicutes	Bacilli	Bacillales	Bacillaceae		Aeribacillus	Aeribacillus pallidus	Aeribacillus pallidus	41.67	2e-76
CDY47302	BnaA06g38980D	350	3708	Eukaryota	Viridiplantae	Tracheophyta	Pentapetalae	Brassicales	Brassicaceae	Brassiceae	Brassica	Brassica napus	Brassica napus	41.49	2e-76
AJR52318	hypothetical protein H828_YJM1478I00007	119	1294380	Eukaryota	Fungi	Ascomycota	Saccharomycotina	Saccharomycetes	Saccharomycetaceae		Saccharomyces	Saccharomyces cerevisiae	Saccharomyces cerevisiae YJM1478	98.32	3e-76
CDO73495	hypothetical protein BN946_scf185013.g130	289	5643	Eukaryota	Fungi	Basidiomycota	Agaricomycotina	Agaricomycetes	Agaricomycetes incertae sedis		Trametes	Trametes cinnabarina	Trametes cinnabarina	48.67	3e-76
WP_028167729	nitrilase	334	29448	Bacteria	Bacteria	Proteobacteria	Alphaproteobacteria	Rhizobiales	Bradyrhizobiaceae		Bradyrhizobium	Bradyrhizobium elkanii	Bradyrhizobium elkanii	46.6	3e-76
EUC63334	nitrilase/cyanide hydratase and apolipoprotein N-acyltransfe protein, putative	318	1086054	Eukaryota	Fungi	Basidiomycota	Agaricomycotina	Agaricomycetes	Agaricomycetes incertae sedis		Rhizoctonia	Rhizoctonia solani	Rhizoctonia solani AG-3 Rhs1AP	43.29	3e-76
XP_013614110	PREDICTED: nitrilase 2-like	350	109376	Eukaryota	Viridiplantae	Tracheophyta	Pentapetalae	Brassicales	Brassicaceae	Brassiceae	Brassica	Brassica oleracea	Brassica oleracea var. oleracea	41.49	3e-76
XP_002269316	PREDICTED: bifunctional nitrilase/nitrile hydratase NIT4B	329	29760	Eukaryota	Viridiplantae	Tracheophyta	Pentapetalae	Vitales	Vitaceae	Vitis	Vitis	Vitis vinifera	Vitis vinifera	44.44	4e-76
CBI37425	unnamed protein product, partial	352	29760	Eukaryota	Viridiplantae	Tracheophyta	Pentapetalae	Vitales	Vitaceae	Vitis	Vitis	Vitis vinifera	Vitis vinifera	44.44	4e-76
WP_044899164	nitrilase	321	33936	Bacteria	Bacteria	Firmicutes	Bacilli	Bacillales	Bacillaceae		Aeribacillus	Aeribacillus pallidus	Aeribacillus pallidus	43.61	4e-76
WP_032857336	nitrilase	310	1284393	Bacteria	Bacteria	Proteobacteria	Gammaproteobacteria	Pseudomonadales	Pseudomonadaceae		Pseudomonas	Pseudomonas sp.	Pseudomonas sp. FH4	43.32	4e-76
WP_044742102	nitrilase	317	1490051	Bacteria	Bacteria	Firmicutes	Bacilli	Bacillales	Bacillaceae		Anoxybacillus	Anoxybacillus sp.	Anoxybacillus sp. ATCC BAA-2555	41.3	5e-76
WP_042627538	nitrilase	310	337	Bacteria	Bacteria	Proteobacteria	Betaproteobacteria	Burkholderiales	Burkholderiaceae		Burkholderia	Burkholderia glumae	Burkholderia glumae	43.32	6e-76
XP_002268780	PREDICTED: bifunctional nitrilase/nitrile hydratase NIT4B	329	29760	Eukaryota	Viridiplantae	Tracheophyta	Pentapetalae	Vitales	Vitaceae	Vitis	Vitis	Vitis vinifera	Vitis vinifera	44.63	7e-76
AAK57436	nitrilase-like protein	350	3708	Eukaryota	Viridiplantae	Tracheophyta	Pentapetalae	Brassicales	Brassicaceae	Brassiceae	Brassica	Brassica napus	Brassica napus	41.18	7e-76
WP_006831079	nitrilase	317	161360	Bacteria	Bacteria	Firmicutes	Bacilli	Bacillales	Planococcaceae		Planococcus	Planococcus antarcticus	Planococcus antarcticus	41.59	8e-76
CBI37418	unnamed protein product, partial	313	29760	Eukaryota	Viridiplantae	Tracheophyta	Pentapetalae	Vitales	Vitaceae	Vitis	Vitis	Vitis vinifera	Vitis vinifera	44.63	9e-76
WP_052067334	nitrilase	331	68239	Bacteria	Bacteria	Actinobacteria	Actinobacteria	Streptomycetales	Streptomycetaceae		Streptomyces	Streptomyces mirabilis	Streptomyces mirabilis	43.93	1e-75
WP_033949244	nitrilase	315	1571532	Bacteria	Bacteria	Actinobacteria	Actinobacteria	Streptomycetales	Streptomycetaceae		Streptomyces	Streptomyces sp.	Streptomyces sp. CNQ431	43.59	1e-75
WP_017918664	nitrilase	310	28095	Bacteria	Bacteria	Proteobacteria	Betaproteobacteria	Burkholderiales	Burkholderiaceae		Burkholderia	Burkholderia gladioli	Burkholderia gladioli	43.55	1e-75
WP_024765803	nitrilase	309	46680	Bacteria	Bacteria	Proteobacteria	Gammaproteobacteria	Pseudomonadales	Pseudomonadaceae		Pseudomonas	Pseudomonas nitroreducens	Pseudomonas nitroreducens	43.51	1e-75
WP_023416974	MULTISPECIES: Plant-induced nitrilase hydrolysesbeta-cyano-L-alanine	315	1883	Bacteria	Bacteria	Actinobacteria	Actinobacteria	Streptomycetales	Streptomycetaceae		Streptomyces	Streptomyces	Streptomyces	43.27	1e-75
WP_051591290	nitrilase	292	1340434	Bacteria	Bacteria	Firmicutes	Bacilli	Bacillales	Bacillaceae		Bacillus	Bacillus sp.	Bacillus sp. UNC438CL73TsuS30	43.14	1e-75
BAG72074	putative nitrilase	344	51351	Eukaryota	Viridiplantae	Tracheophyta	Pentapetalae	Brassicales	Brassicaceae	Brassiceae	Brassica	Brassica rapa	Brassica rapa subsp. pekinensis	41.27	1e-75
WP_017728809	nitrilase	338	1134413	Bacteria	Bacteria	Firmicutes	Bacilli	Bacillales	Bacillaceae		Bacillus	Bacillus ligniniphilus	Bacillus ligniniphilus	40.95	1e-75
WP_051106095	nitrilase	368	1306990	Bacteria	Bacteria	Actinobacteria	Actinobacteria	Streptomycetales	Streptomycetaceae		Streptomyces	Streptomyces hokutonensis	Streptomyces hokutonensis	43.23	2e-75
NP_001288810	nitrilase 2-like	350	3711	Eukaryota	Viridiplantae	Tracheophyta	Pentapetalae	Brassicales	Brassicaceae	Brassiceae	Brassica	Brassica rapa	Brassica rapa	41.67	2e-75
XP_013633760	PREDICTED: nitrilase 2-like	350	109376	Eukaryota	Viridiplantae	Tracheophyta	Pentapetalae	Brassicales	Brassicaceae	Brassiceae	Brassica	Brassica oleracea	Brassica oleracea var. oleracea	41.67	2e-75
BAG72073	putative nitrilase	344	51351	Eukaryota	Viridiplantae	Tracheophyta	Pentapetalae	Brassicales	Brassicaceae	Brassiceae	Brassica	Brassica rapa	Brassica rapa subsp. pekinensis	41.67	2e-75
GAP20993	predicted amidohydrolase	306	229920	Bacteria	Bacteria	Chloroflexi	Anaerolineae	Anaerolineales	Anaerolineaceae		Leptolinea	Leptolinea tardivitalis	Leptolinea tardivitalis	41.08	2e-75
NP_001288883	nitrilase 2-like	344	3711	Eukaryota	Viridiplantae	Tracheophyta	Pentapetalae	Brassicales	Brassicaceae	Brassiceae	Brassica	Brassica rapa	Brassica rapa	40.95	2e-75
WP_005487979	Plant-induced nitrilase hydrolyses beta-cyano-L-alanine	319	43595	Bacteria	Bacteria	Firmicutes	Clostridia	Halanaerobiales	Halanaerobiaceae		Halanaerobium	Halanaerobium saccharolyticum	Halanaerobium saccharolyticum	40.51	2e-75
WP_017727852	nitrilase	318	1134413	Bacteria	Bacteria	Firmicutes	Bacilli	Bacillales	Bacillaceae		Bacillus	Bacillus ligniniphilus	Bacillus ligniniphilus	43.87	3e-75
WP_034652911	nitrilase	318	1404	Bacteria	Bacteria	Firmicutes	Bacilli	Bacillales	Bacillaceae		Bacillus	Bacillus megaterium	Bacillus megaterium	42.99	3e-75
XP_013649807	PREDICTED: nitrilase 2-like	344	3708	Eukaryota	Viridiplantae	Tracheophyta	Pentapetalae	Brassicales	Brassicaceae	Brassiceae	Brassica	Brassica napus	Brassica napus	40.95	3e-75
WP_029099747	nitrilase	321	33942	Bacteria	Bacteria	Firmicutes	Bacilli	Bacillales	Paenibacillaceae		Brevibacillus	Brevibacillus thermoruber	Brevibacillus thermoruber	43.28	4e-75
XP_006291435	hypothetical protein CARUB_v10017572mg	306	81985	Eukaryota	Viridiplantae	Tracheophyta	Pentapetalae	Brassicales	Brassicaceae	Camelineae	Capsella	Capsella rubella	Capsella rubella	44.41	5e-75
WP_010685771	hypothetical protein	318	39956	Bacteria	Bacteria	Proteobacteria	Alphaproteobacteria	Rhizobiales	Methylobacteriaceae		Methylobacterium	Methylobacterium mesophilicum	Methylobacterium mesophilicum	44.09	5e-75
WP_021295896	hypothetical protein	306	1450	Bacteria	Bacteria	Firmicutes	Bacilli	Bacillales	Alicyclobacillaceae		Alicyclobacillus	Alicyclobacillus acidoterrestris	Alicyclobacillus acidoterrestris	42.49	5e-75
KDC10339	hydrolase, carbon-nitrogen family, partial	358	1458261	Bacteria	Bacteria	Proteobacteria	Betaproteobacteria	Burkholderiales	Alcaligenaceae		Bordetella	Bordetella bronchiseptica	Bordetella bronchiseptica E012	42	5e-75
WP_019153588	nitrilase	315	1287657	Bacteria	Bacteria	Firmicutes	Bacilli	Bacillales	Bacillaceae		Bacillus	Bacillus massiliosenegalensis	Bacillus massiliosenegalensis	41.74	5e-75
WP_049693668	nitrilase	317	1302659	Bacteria	Bacteria	Firmicutes	Bacilli	Bacillales	Planococcaceae		Planococcus	Planococcus sp.	Planococcus sp. L10.15	41.19	5e-75
WP_035298351	nitrilase	321	33942	Bacteria	Bacteria	Firmicutes	Bacilli	Bacillales	Paenibacillaceae		Brevibacillus	Brevibacillus thermoruber	Brevibacillus thermoruber	43.28	7e-75
WP_013400891	MULTISPECIES: nitrilase	321	129337	Bacteria	Bacteria	Firmicutes	Bacilli	Bacillales	Bacillaceae		Geobacillus	Geobacillus	Geobacillus	42.02	7e-75
KKB73083	nitrilase	319	1609979	Bacteria	Bacteria	Firmicutes	Bacilli	Bacillales	Bacillaceae		Bacillus	Bacillus sp.	Bacillus sp. TH008	40.94	8e-75
EJS43326	YIL165C	119	1160507	Eukaryota	Fungi	Ascomycota	Saccharomycotina	Saccharomycetes	Saccharomycetaceae		Saccharomyces	Saccharomyces arboricola	Saccharomyces arboricola H-6	94.12	9e-75
WP_013453500	nitrilase	309	1006	Bacteria	Bacteria	Bacteroidetes	Cytophagia	Cytophagales	Flammeovirgaceae		Marivirga	Marivirga tractuosa	Marivirga tractuosa	40.76	9e-75
WP_053584195	nitrilase	315	1293441	Bacteria	Bacteria	Firmicutes	Bacilli	Bacillales	Bacillaceae		Lysinibacillus	Lysinibacillus contaminans	Lysinibacillus contaminans	41.82	1e-74
WP_021620629	hydrolase carbon-nitrogen family	323	1391	Bacteria	Bacteria	Firmicutes	Bacilli	Bacillales	Paenibacillaceae		Aneurinibacillus group	Aneurinibacillus aneurinilyticus	Aneurinibacillus aneurinilyticus	40.99	1e-74
WP_047203150	nitrilase	315	1408	Bacteria	Bacteria	Firmicutes	Bacilli	Bacillales	Bacillaceae		Bacillus	Bacillus pumilus	Bacillus pumilus	40.92	1e-74
WP_027066991	nitrilase	310	1249997	Bacteria	Bacteria	Bacteroidetes	Flavobacteriia	Flavobacteriales	Flavobacteriaceae		Maribacter	Maribacter sp.	Maribacter sp. Hel_I_7	40.66	1e-74
WP_031470466	nitrilase	305	1445613	Bacteria	Bacteria	Actinobacteria	Actinobacteria	Pseudonocardiales	Pseudonocardiaceae		Sciscionella	Sciscionella sp.	Sciscionella sp. SE31	43.77	2e-74
WP_028403246	nitrilase	323	363872	Bacteria	Bacteria	Firmicutes	Bacilli	Bacillales	Bacillaceae		Bacillus	Bacillus panaciterrae	Bacillus panaciterrae	42.11	2e-74
WP_006678449	nitrilase	318	130049	Bacteria	Bacteria	Firmicutes	Bacilli	Bacillales	Paenibacillaceae		Paenibacillus	Paenibacillus dendritiformis	Paenibacillus dendritiformis	41.56	2e-74
WP_034622023	nitrilase	315	561879	Bacteria	Bacteria	Firmicutes	Bacilli	Bacillales	Bacillaceae		Bacillus	Bacillus safensis	Bacillus safensis	41.23	2e-74
WP_007723939	nitrilase	318	1144308	Bacteria	Bacteria	Firmicutes	Bacilli	Bacillales	Paenibacillaceae		Brevibacillus	Brevibacillus sp.	Brevibacillus sp. BC25	42.72	3e-74
WP_028944432	nitrilase	310	321661	Bacteria	Bacteria	Proteobacteria	Gammaproteobacteria	Pseudomonadales	Pseudomonadaceae		Pseudomonas	Pseudomonas vranovensis	Pseudomonas vranovensis	42.31	3e-74
WP_053512693	nitrilase	320	1428	Bacteria	Bacteria	Firmicutes	Bacilli	Bacillales	Bacillaceae		Bacillus	Bacillus thuringiensis	Bacillus thuringiensis	41.93	3e-74
WP_013876964	nitrilase	321	1426	Bacteria	Bacteria	Firmicutes	Bacilli	Bacillales	Bacillaceae		Geobacillus	Geobacillus thermoglucosidasius	Geobacillus thermoglucosidasius	41.72	3e-74
CDY02731	BnaC02g07040D	346	3708	Eukaryota	Viridiplantae	Tracheophyta	Pentapetalae	Brassicales	Brassicaceae	Brassiceae	Brassica	Brassica napus	Brassica napus	41.32	3e-74
WP_046311250	nitrilase	315	561879	Bacteria	Bacteria	Firmicutes	Bacilli	Bacillales	Bacillaceae		Bacillus	Bacillus safensis	Bacillus safensis	40.85	3e-74
WP_051827085	nitrilase	341	1935	Bacteria	Bacteria	Actinobacteria	Actinobacteria	Streptomycetales	Streptomycetaceae		Streptomyces	Streptomyces violaceoruber	Streptomyces violaceoruber	42.58	4e-74
WP_003250640	nitrilase	321	1426	Bacteria	Bacteria	Firmicutes	Bacilli	Bacillales	Bacillaceae		Geobacillus	Geobacillus thermoglucosidasius	Geobacillus thermoglucosidasius	41.72	4e-74
WP_024425171	MULTISPECIES: nitrilase	315	1386	Bacteria	Bacteria	Firmicutes	Bacilli	Bacillales	Bacillaceae		Bacillus	Bacillus	Bacillus	41.23	4e-74
WP_044334517	nitrilase	315	561879	Bacteria	Bacteria	Firmicutes	Bacilli	Bacillales	Bacillaceae		Bacillus	Bacillus safensis	Bacillus safensis	40.92	4e-74
WP_017251738	nitrilase	318	1393	Bacteria	Bacteria	Firmicutes	Bacilli	Bacillales	Paenibacillaceae		Brevibacillus	Brevibacillus brevis	Brevibacillus brevis	42.72	5e-74
WP_047069642	nitrilase	318	54913	Bacteria	Bacteria	Firmicutes	Bacilli	Bacillales	Paenibacillaceae		Brevibacillus	Brevibacillus formosus	Brevibacillus formosus	42.72	6e-74
WP_047247360	nitrilase	312	1197874	Bacteria	Bacteria	Bacteroidetes	Flavobacteriia	Flavobacteriales	Flavobacteriaceae		Maribacter	Maribacter thermophilus	Maribacter thermophilus	41.2	6e-74
WP_048240264	nitrilase	315	1408	Bacteria	Bacteria	Firmicutes	Bacilli	Bacillales	Bacillaceae		Bacillus	Bacillus pumilus	Bacillus pumilus	40.85	9e-74
KMK70869	nitrilase	315	1408	Bacteria	Bacteria	Firmicutes	Bacilli	Bacillales	Bacillaceae		Bacillus	Bacillus pumilus	Bacillus pumilus	40.62	9e-74
WP_048034886	nitrilase	318	1393	Bacteria	Bacteria	Firmicutes	Bacilli	Bacillales	Paenibacillaceae		Brevibacillus	Brevibacillus brevis	Brevibacillus brevis	42.72	1e-73
WP_003353976	nitrilase	322	1479	Bacteria	Bacteria	Firmicutes	Bacilli	Bacillales	Bacillaceae		Bacillus	Bacillus smithii	Bacillus smithii	42.01	1e-73
WP_046131607	nitrilase	300	1609979	Bacteria	Bacteria	Firmicutes	Bacilli	Bacillales	Bacillaceae		Bacillus	Bacillus sp.	Bacillus sp. TH008	41.64	1e-73
WP_017437663	nitrilase	324	81408	Bacteria	Bacteria	Firmicutes	Bacilli	Bacillales	Bacillaceae		Geobacillus	Geobacillus caldoxylosilyticus	Geobacillus caldoxylosilyticus	41.18	1e-73
WP_043905108	nitrilase	324	1422	Bacteria	Bacteria	Firmicutes	Bacilli	Bacillales	Bacillaceae		Geobacillus	Geobacillus stearothermophilus	Geobacillus stearothermophilus	41.18	1e-73
WP_039178988	nitrilase	315	756828	Bacteria	Bacteria	Firmicutes	Bacilli	Bacillales	Bacillaceae		Bacillus	Bacillus sp.	Bacillus sp. WP8	40.24	1e-73
WP_003603369	nitrilase	318	408	Bacteria	Bacteria	Proteobacteria	Alphaproteobacteria	Rhizobiales	Methylobacteriaceae		Methylobacterium	Methylobacterium extorquens	Methylobacterium extorquens	42.53	2e-73
WP_016741846	MULTISPECIES: nitrilase	318	1385	Bacteria	Bacteria	Firmicutes	Bacilli	Bacillales	Bacilales sp.		Bacilales sp.	Bacilales sp.	Bacilales sp.	42.41	2e-73
WP_043066570	nitrilase	323	47500	Bacteria	Bacteria	Firmicutes	Bacilli	Bacillales	Paenibacillaceae		Aneurinibacillus	Aneurinibacillus migulanus	Aneurinibacillus migulanus	40.99	2e-73
WP_014553348	nitrilase	318	2331	Bacteria	Bacteria	Firmicutes	Clostridia	Halanaerobiales	Halanaerobiaceae		Halanaerobium	Halanaerobium praevalens	Halanaerobium praevalens	40.74	2e-73
WP_041117548	nitrilase	315	1408	Bacteria	Bacteria	Firmicutes	Bacilli	Bacillales	Bacillaceae		Bacillus	Bacillus pumilus	Bacillus pumilus	40.55	2e-73
WP_048622640	nitrilase	322	1479	Bacteria	Bacteria	Firmicutes	Bacilli	Bacillales	Bacillaceae		Bacillus	Bacillus smithii	Bacillus smithii	41.69	3e-73
WP_051554579	nitrilase	321	505250	Bacteria	Bacteria	Bacteroidetes	Flavobacteriia	Flavobacteriales	Flavobacteriaceae		Maribacter	Maribacter antarcticus	Maribacter antarcticus	40.96	3e-73
CBI37415	unnamed protein product, partial	326	29760	Eukaryota	Viridiplantae	Tracheophyta	Pentapetalae	Vitales	Vitaceae	Vitis	Vitis	Vitis vinifera	Vitis vinifera	43.62	5e-73
XP_002647071	C. briggsae CBR-NIT-1 protein, partial	307	6238	Eukaryota	Nematoda			Chromadorea	Rhabditidae		Caenorhabditis	Caenorhabditis briggsae	Caenorhabditis briggsae	42.54	6e-73
WP_042411882	nitrilase	324	81408	Bacteria	Bacteria	Firmicutes	Bacilli	Bacillales	Bacillaceae		Geobacillus	Geobacillus caldoxylosilyticus	Geobacillus caldoxylosilyticus	40.56	7e-73
ADM32891	nitrilase	310	77133	Bacteria	Bacteria	environmental samples						uncultured bacterium	uncultured bacterium	43	8e-73
WP_015893401	nitrilase	319	1393	Bacteria	Bacteria	Firmicutes	Bacilli	Bacillales	Paenibacillaceae		Brevibacillus	Brevibacillus brevis	Brevibacillus brevis	42.59	2e-72
WP_014753205	nitrilase	315	171437	Bacteria	Bacteria	Proteobacteria	Alphaproteobacteria	Rhodospirillales	Rhodospirillaceae		Tistrella	Tistrella mobilis	Tistrella mobilis	42.57	2e-72
WP_036154344	nitrilase	310	444515	Bacteria	Bacteria	Bacteroidetes	Flavobacteriia	Flavobacteriales	Flavobacteriaceae		Maribacter	Maribacter forsetii	Maribacter forsetii	41.39	2e-72
WP_027702427	nitrilase	306	1540	Bacteria	Bacteria	Firmicutes	Clostridia	Clostridiales	Peptostreptococcaceae		Peptoclostridium	[Clostridium] mangenotii	[Clostridium] mangenotii	40.65	4e-72
WP_012447532	nitrilase	309	375929	Bacteria	Bacteria	Firmicutes	Clostridia	Natranaerobiales	Natranaerobiaceae		Natranaerobius	Natranaerobius thermophilus	Natranaerobius thermophilus	40.06	6e-72
KCW50884	hypothetical protein EUGRSUZ_J00529	296	71139	Eukaryota	Viridiplantae	Tracheophyta	Pentapetalae	Myrtales	Myrtaceae	Myrtoideae	Eucalyptus	Eucalyptus grandis	Eucalyptus grandis	46.91	1e-71
WP_045182578	nitrilase	310	1619949	Bacteria	Bacteria	Proteobacteria	Gammaproteobacteria	Pseudomonadales	Pseudomonadaceae		Pseudomonas	Pseudomonas sp.	Pseudomonas sp. 5	42.67	1e-71
WP_017126444	hypothetical protein	315	117681	Bacteria	Bacteria	Proteobacteria	Gammaproteobacteria	Pseudomonadales	Pseudomonadaceae		Pseudomonas	Pseudomonas gingeri	Pseudomonas gingeri	40.57	1e-71
XP_009123306	PREDICTED: nitrilase 2	350	3711	Eukaryota	Viridiplantae	Tracheophyta	Pentapetalae	Brassicales	Brassicaceae	Brassiceae	Brassica	Brassica rapa	Brassica rapa	40.25	1e-71
BAG72075	putative nitrilase, partial	278	51351	Eukaryota	Viridiplantae	Tracheophyta	Pentapetalae	Brassicales	Brassicaceae	Brassiceae	Brassica	Brassica rapa	Brassica rapa subsp. pekinensis	45.69	3e-71
WP_020672697	hypothetical protein	310	381445	Bacteria	Bacteria	Actinobacteria	Actinobacteria	Pseudonocardiales	Pseudonocardiaceae		Amycolatopsis	Amycolatopsis nigrescens	Amycolatopsis nigrescens	42.37	3e-71
WP_045289650	nitrilase	318	412384	Bacteria	Bacteria	Firmicutes	Bacilli	Bacillales	Bacillaceae		Bacillus	Bacillus aryabhattai	Bacillus aryabhattai	42.41	5e-71
XP_007391960	hypothetical protein PHACADRAFT_86834	310	650164	Eukaryota	Fungi	Basidiomycota	Agaricomycotina	Agaricomycetes	Agaricomycetes incertae sedis		Phanerochaete	Phanerochaete carnosa	Phanerochaete carnosa HHB-10118-sp	40.19	5e-71
EJT97776	carbon-nitrogen hydrolase	340	745407	Eukaryota	Fungi	Basidiomycota	Agaricomycotina	Dacrymycetes	Dacrymycetaceae		Dacryopinax	Dacryopinax sp.	Dacryopinax sp. DJM-731 SS1	40.13	8e-71
CAP24462	Protein CBR-NIT-1	282	6238	Eukaryota	Nematoda			Chromadorea	Rhabditidae		Caenorhabditis	Caenorhabditis briggsae	Caenorhabditis briggsae	42.07	1e-70
WP_042276447	nitrilase	307	1301100	Bacteria	Bacteria	Firmicutes	Clostridia	Clostridiales	Clostridiaceae		Clostridium	Clostridium dakarense	Clostridium dakarense	40.65	1e-70
GAO46635	hypothetical protein G7K_0861-t1	626	698492	Eukaryota	Fungi	Ascomycota	Taphrinomycotina	Taphrinomycetes	Taphrinomycotina incertae sedis		Saitoella	Saitoella complicata	Saitoella complicata NRRL Y-17804	43.91	2e-70
KDQ63493	hypothetical protein JAAARDRAFT_29513	342	933084	Eukaryota	Fungi	Basidiomycota	Agaricomycotina	Agaricomycetes	Agaricomycetidae		Jaapia	Jaapia argillacea	Jaapia argillacea MUCL 33604	42.25	2e-70
XP_006286522	hypothetical protein CARUB_v10001274mg	344	81985	Eukaryota	Viridiplantae	Tracheophyta	Pentapetalae	Brassicales	Brassicaceae	Camelineae	Capsella	Capsella rubella	Capsella rubella	46.49	3e-70
WP_020571345	hypothetical protein	306	70998	Bacteria	Bacteria	Bacteroidetes	Sphingobacteria	Sphingobacteriales	Saprospiraceae		Lewinella	Lewinella persica	Lewinella persica	41.88	3e-70
XP_009595561	PREDICTED: bifunctional nitrilase/nitrile hydratase NIT4A-like isoform X3	292	4098	Eukaryota	Viridiplantae	Tracheophyta	Pentapetalae	Solanales	Solanaceae	Nicotianoideae	Nicotiana	Nicotiana tomentosiformis	Nicotiana tomentosiformis	45.35	1e-69
XP_009595560	PREDICTED: bifunctional nitrilase/nitrile hydratase NIT4A-like isoform X2	304	4098	Eukaryota	Viridiplantae	Tracheophyta	Pentapetalae	Solanales	Solanaceae	Nicotianoideae	Nicotiana	Nicotiana tomentosiformis	Nicotiana tomentosiformis	45.19	1e-69
XP_011627159	PREDICTED: bifunctional nitrilase/nitrile hydratase NIT4A isoform X2	315	13333	Eukaryota	Viridiplantae	Tracheophyta	Amborellales	Amborellales	Amborellaceae	Amborella	Amborella	Amborella trichopoda	Amborella trichopoda	44.82	1e-69
EAZ23921	hypothetical protein OsJ_07642	298	39947	Eukaryota	Viridiplantae	Tracheophyta	Liliopsida	Poales	Oryzoideae	Oryzeae	Oryza	Oryza sativa	Oryza sativa Japonica Group	50	2e-69
XP_006424151	hypothetical protein CICLE_v10028755mg	320	85681	Eukaryota	Viridiplantae	Tracheophyta	Pentapetalae	Sapindales	Rutaceae	Aurantioideae	Citrus	Citrus clementina	Citrus clementina	43.46	2e-69
CEM26536	unnamed protein product	325	1169540	Eukaryota	Alveolata		Chromerida		Vitrellaceae		Vitrella	Vitrella brassicaformis	Vitrella brassicaformis CCMP3155	41.86	3e-69
WP_038606313	nitrilase	299	237609	Bacteria	Bacteria	Proteobacteria	Gammaproteobacteria	Pseudomonadales	Pseudomonadaceae		Pseudomonas	Pseudomonas alkylphenolia	Pseudomonas alkylphenolia	42.53	4e-69
EST09478	hypothetical protein PSEUBRA_SCAF10g05440	334	1365824	Eukaryota	Fungi	Basidiomycota	Ustilaginomycotina	Ustilaginomycetes	Ustilaginaceae		Pseudozyma	Pseudozyma brasiliensis	Pseudozyma brasiliensis GHG001	41.81	8e-69
CBQ73854	related to nitrilase	337	999809	Eukaryota	Fungi	Basidiomycota	Ustilaginomycotina	Ustilaginomycetes	Ustilaginaceae		Sporisorium	Sporisorium reilianum	Sporisorium reilianum SRZ2	42.23	9e-69
EQI90346	bifunctional nitrilase/nitrile hydratase NIT4	289	1151395	Bacteria	Bacteria	Firmicutes	Clostridia	Clostridiales	Peptostreptococcaceae		Peptoclostridium	Peptoclostridium difficile	Peptoclostridium difficile P3	41	9e-69
XP_007877879	hypothetical protein PFL1_02175	365	1277687	Eukaryota	Fungi	Basidiomycota	Ustilaginomycotina	Ustilaginomycetes	Ustilaginaceae		Anthracocystis	Anthracocystis flocculosa	Anthracocystis flocculosa PF-1	43.2	1e-68
WP_003152465	nitrilase	310	287	Bacteria	Bacteria	Proteobacteria	Gammaproteobacteria	Pseudomonadales	Pseudomonadaceae		Pseudomonas	Pseudomonas aeruginosa	Pseudomonas aeruginosa	41.23	1e-68
WP_020532107	hypothetical protein	307	70993	Bacteria	Bacteria	Bacteroidetes	Cytophagia	Cytophagales	Flammeovirgaceae		Flexithrix	Flexithrix dorotheae	Flexithrix dorotheae	41.48	1e-67
CAN80864	hypothetical protein VITISV_033999	341	29760	Eukaryota	Viridiplantae	Tracheophyta	Pentapetalae	Vitales	Vitaceae	Vitis	Vitis	Vitis vinifera	Vitis vinifera	41.35	2e-67
AFD29893	nitrilase 4, partial	281	323352	Eukaryota	Viridiplantae	Tracheophyta	Pentapetalae	Brassicales	Brassicaceae	Brassiceae	Brassica	Brassica juncea	Brassica juncea var. tumida	44.53	3e-67
CDI54224	putative nitrilase	339	1398559	Eukaryota	Fungi	Basidiomycota	Ustilaginomycotina	Ustilaginomycetes	Ustilaginaceae		Melanopsichium	Melanopsichium pennsylvanicum	Melanopsichium pennsylvanicum 4	42.57	5e-67
AKA59452	nitrilase	301	1630014	Bacteria	Bacteria	environmental samples						uncultured bacterium	uncultured bacterium	43.13	4e-66
EKS70286	nitrilase/cyanide hydratase and apolipoprotein N-acyltransferase	222	406819	Bacteria	Bacteria	Proteobacteria	Betaproteobacteria	Burkholderiales	Burkholderiaceae		Burkholderia	Burkholderia sp.	Burkholderia sp. SJ98	51.16	5e-66
GAK65630	nitrilase	389	84753	Eukaryota	Fungi	Basidiomycota	Ustilaginomycotina	Ustilaginomycetes	Ustilaginaceae		Pseudozyma	Pseudozyma antarctica	Pseudozyma antarctica	41.84	6e-66
ETS61899	hypothetical protein PaG_04009	406	1391700	Eukaryota	Fungi	Basidiomycota	Ustilaginomycotina	Ustilaginomycetes	Ustilaginaceae		Pseudozyma	Pseudozyma aphidis	Pseudozyma aphidis DSM 70725	41.5	7e-66
XP_010265779	PREDICTED: bifunctional nitrilase/nitrile hydratase NIT4A-like isoform X2	241	4432	Eukaryota	Viridiplantae	Tracheophyta	eudicotyledons	Proteales	Nelumbonaceae	Nelumbo	Nelumbo	Nelumbo nucifera	Nelumbo nucifera	50.67	2e-65
KDB70439	LysR substrate-binding domain protein	299	1458263	Bacteria	Bacteria	Proteobacteria	Betaproteobacteria	Burkholderiales	Alcaligenaceae		Bordetella	Bordetella bronchiseptica	Bordetella bronchiseptica B20-10725633	47.14	3e-65
XP_011390062	putative nitrilase	337	237631	Eukaryota	Fungi	Basidiomycota	Ustilaginomycotina	Ustilaginomycetes	Ustilaginaceae		Ustilago	Ustilago maydis	Ustilago maydis 521	41.22	3e-65
EGA74506	Nit1p	125	764097	Eukaryota	Fungi	Ascomycota	Saccharomycotina	Saccharomycetes	Saccharomycetaceae		Saccharomyces	Saccharomyces cerevisiae	Saccharomyces cerevisiae AWRI796	99.07	1e-64
WP_018127144	hypothetical protein	299	287535	Bacteria	Bacteria	Bacteroidetes	Sphingobacteriia	Sphingobacteriales	Chitinophagaceae		Balneola	Balneola vulgaris	Balneola vulgaris	40.55	6e-64
XP_010425849	PREDICTED: nitrilase 3 isoform X2	224	90675	Eukaryota	Viridiplantae	Tracheophyta	Pentapetalae	Brassicales	Brassicaceae	Camelineae	Camelina	Camelina sativa	Camelina sativa	51.4	1e-63
XP_010467011	PREDICTED: nitrilase 3-like	224	90675	Eukaryota	Viridiplantae	Tracheophyta	Pentapetalae	Brassicales	Brassicaceae	Camelineae	Camelina	Camelina sativa	Camelina sativa	51.4	2e-63
XP_010503084	PREDICTED: nitrilase 3-like isoform X2	224	90675	Eukaryota	Viridiplantae	Tracheophyta	Pentapetalae	Brassicales	Brassicaceae	Camelineae	Camelina	Camelina sativa	Camelina sativa	50.93	2e-63
XP_008344936	PREDICTED: bifunctional nitrilase/nitrile hydratase NIT4B	234	3750	Eukaryota	Viridiplantae	Tracheophyta	Pentapetalae	Rosales	Rosaceae	Maloideae	Malus	Malus domestica	Malus domestica	49.78	7e-63
NP_566868	nitrilase 1	224	3702	Eukaryota	Viridiplantae	Tracheophyta	Pentapetalae	Brassicales	Brassicaceae	Camelineae	Arabidopsis	Arabidopsis thaliana	Arabidopsis thaliana	49.53	8e-63
XP_009344569	PREDICTED: bifunctional nitrilase/nitrile hydratase NIT4B-like isoform X1	234	225117	Eukaryota	Viridiplantae	Tracheophyta	Pentapetalae	Rosales	Rosaceae	Maloideae	Pyrus	Pyrus x bretschneideri	Pyrus x bretschneideri	49.33	1e-62
WP_038965986	nitrilase, partial	223	502063	Bacteria	Bacteria	Proteobacteria	Alphaproteobacteria	Rhizobiales	Bradyrhizobiaceae		Bradyrhizobium	Bradyrhizobium sp.	Bradyrhizobium sp. CCBAU 41267	48.15	1e-62
BAR60635	nitrilase	241	1355477	Bacteria	Bacteria	Proteobacteria	Alphaproteobacteria	Rhizobiales	Bradyrhizobiaceae		Bradyrhizobium	Bradyrhizobium diazoefficiens	Bradyrhizobium diazoefficiens	46.9	6e-62
XP_010246167	PREDICTED: bifunctional nitrilase/nitrile hydratase NIT4B	467	4432	Eukaryota	Viridiplantae	Tracheophyta	eudicotyledons	Proteales	Nelumbonaceae	Nelumbo	Nelumbo	Nelumbo nucifera	Nelumbo nucifera	43.4	3e-61
XP_009344570	PREDICTED: bifunctional nitrilase/nitrile hydratase NIT4B-like isoform X2	229	225117	Eukaryota	Viridiplantae	Tracheophyta	Pentapetalae	Rosales	Rosaceae	Maloideae	Pyrus	Pyrus x bretschneideri	Pyrus x bretschneideri	48.89	2e-60
XP_010262931	PREDICTED: bifunctional nitrilase/nitrile hydratase NIT4B-like	463	4432	Eukaryota	Viridiplantae	Tracheophyta	eudicotyledons	Proteales	Nelumbonaceae	Nelumbo	Nelumbo	Nelumbo nucifera	Nelumbo nucifera	40.43	3e-60
EIW09874	hypothetical protein CENPK1137D_5119	95	889517	Eukaryota	Fungi	Ascomycota	Saccharomycotina	Saccharomycetes	Saccharomycetaceae		Saccharomyces	Saccharomyces cerevisiae	Saccharomyces cerevisiae CEN.PK113-7D	98.95	2e-59
XP_010665048	PREDICTED: bifunctional nitrilase/nitrile hydratase NIT4B-like	241	29760	Eukaryota	Viridiplantae	Tracheophyta	Pentapetalae	Vitales	Vitaceae	Vitis	Vitis	Vitis vinifera	Vitis vinifera	48.11	1e-58
XP_006487762	PREDICTED: bifunctional nitrilase/nitrile hydratase NIT4A-like isoform X3	240	2711	Eukaryota	Viridiplantae	Tracheophyta	Pentapetalae	Sapindales	Rutaceae	Aurantioideae	Citrus	Citrus sinensis	Citrus sinensis	47.69	1e-58
ACS43894	Nitrilase (plasmid)	257	272630	Bacteria	Bacteria	Proteobacteria	Alphaproteobacteria	Rhizobiales	Methylobacteriaceae		Methylobacterium	Methylobacterium extorquens	Methylobacterium extorquens AM1	46.73	2e-57
AAR97390	nitrilase	321	155900	environmental samples	environmental samples	uncultured bacterium	uncultured bacterium	uncultured bacterium	uncultured bacterium		uncultured bacterium	uncultured bacterium	uncultured bacterium	40.13	2e-57
AAR97503	nitrilase	323	155900	environmental samples	environmental samples	uncultured bacterium	uncultured bacterium	uncultured bacterium	uncultured bacterium		uncultured bacterium	uncultured bacterium	uncultured bacterium	40.13	2e-57
AAR97487	nitrilase	321	155900	environmental samples	environmental samples	uncultured bacterium	uncultured bacterium	uncultured bacterium	uncultured bacterium		uncultured bacterium	uncultured bacterium	uncultured bacterium	40.06	4e-57
CAA46924	unnamed protein product	105	4932	Eukaryota	Fungi	Ascomycota	Saccharomycotina	Saccharomycetes	Saccharomycetaceae		Saccharomyces	Saccharomyces cerevisiae	Saccharomyces cerevisiae	98.92	5e-57
AAR97502	nitrilase	322	155900	environmental samples	environmental samples	uncultured bacterium	uncultured bacterium	uncultured bacterium	uncultured bacterium		uncultured bacterium	uncultured bacterium	uncultured bacterium	40.13	6e-57
XP_013642457	PREDICTED: nitrilase 2-like	220	3708	Eukaryota	Viridiplantae	Tracheophyta	Pentapetalae	Brassicales	Brassicaceae	Brassiceae	Brassica	Brassica napus	Brassica napus	47.64	2e-56
WP_019877824	hypothetical protein	309	35751	Bacteria	Bacteria	Actinobacteria	Actinobacteria	Frankiales	Sporichthyaceae		Sporichthya	Sporichthya polymorpha	Sporichthya polymorpha	40.44	2e-56
CDY08691	BnaC03g54910D	454	3708	Eukaryota	Viridiplantae	Tracheophyta	Pentapetalae	Brassicales	Brassicaceae	Brassiceae	Brassica	Brassica napus	Brassica napus	44.39	3e-56
EQE29470	bifunctional nitrilase/nitrile hydratase NIT4	240	1151260	Bacteria	Bacteria	Firmicutes	Clostridia	Clostridiales	Peptostreptococcaceae		Peptoclostridium	Peptoclostridium difficile	Peptoclostridium difficile CD34	41.18	3e-56
AAR97413	nitrilase	316	155900	environmental samples	environmental samples	uncultured bacterium					uncultured bacterium	uncultured bacterium	uncultured bacterium	40.13	6e-56
KHJ81814	hypothetical protein OESDEN_18497, partial	213	61180	Eukaryota	Nematoda			Chromadorea	Strongyloidea		Oesophagostomum	Oesophagostomum dentatum	Oesophagostomum dentatum	46.91	1e-52
ACQ44226	putative nitrilase/cyanide hydratase and apolipoprotein N-acyltransferase family protein	291	50452	Eukaryota	Viridiplantae	Tracheophyta	Pentapetalae	Brassicales	Brassicaceae	Arabideae	Arabis	Arabis alpina	Arabis alpina	51.46	1e-51
EQJ19026	bifunctional nitrilase/nitrile hydratase NIT4	254	1151400	Bacteria	Bacteria	Firmicutes	Clostridia	Clostridiales	Peptostreptococcaceae		Peptoclostridium	Peptoclostridium difficile	Peptoclostridium difficile P9	42.53	1e-50
WP_052334207	nitrilase	238	509635	Bacteria	Bacteria	Bacteroidetes	Sphingobacteriia	Sphingobacteriales	Sphingobacteriaceae		Pedobacter	Pedobacter sp.	Pedobacter sp. V48	40.83	4e-50
KDO00014	carbon-nitrogen hydrolase family protein	250	1460691	Bacteria	Bacteria	Proteobacteria	Gammaproteobacteria	Pseudomonadales	Pseudomonadaceae		Pseudomonas	Pseudomonas sp.	Pseudomonas sp. P482	41.22	1e-49
WP_008054871	nitrilase	250	1144337	Bacteria	Bacteria	Proteobacteria	Gammaproteobacteria	Pseudomonadales	Pseudomonadaceae		Pseudomonas	Pseudomonas sp.	Pseudomonas sp. GM78	40.08	2e-49
XP_007015743	Bifunctional nitrilase/nitrile hydratase NIT4 isoform 1	538	3641	Eukaryota	Viridiplantae	Tracheophyta	Pentapetalae	Malvales	Malvaceae	Byttnerioideae	Theobroma	Theobroma cacao	Theobroma cacao	52.98	3e-49
KFZ16852	hypothetical protein V501_02035	352	1420914	Eukaryota	Fungi	Ascomycota	Pezizomycotina	Leotiomycetes	Leotiomycetes incertae sedis		Pseudogymnoascus	Pseudogymnoascus sp.	Pseudogymnoascus sp. VKM F-4519 (FW-2642)	41.9	3e-49
EMS25613	beta-cyano-L-alanine hydratase/nitrilase, partial	243	1130832	Eukaryota	Fungi	Basidiomycota	Pucciniomycotina	Microbotryomycetes	Rhodosporidium		Rhodosporidium	Rhodosporidium toruloides	Rhodosporidium toruloides NP11	41.83	3e-49
KDD26119	hydrolase, carbon-nitrogen domain protein	178	1331234	Bacteria	Bacteria	Proteobacteria	Betaproteobacteria	Burkholderiales	Alcaligenaceae		Bordetella	Bordetella bronchiseptica	Bordetella bronchiseptica MBORD782	45.9	4e-49
KDB67930	hydrolase, carbon-nitrogen family, partial	173	1458263	Bacteria	Bacteria	Proteobacteria	Betaproteobacteria	Burkholderiales	Alcaligenaceae		Bordetella	Bordetella bronchiseptica	Bordetella bronchiseptica B20-10725633	48.59	6e-49
XP_002322807	hypothetical protein POPTR_0016s07510g	340	3694	Eukaryota	Viridiplantae	Tracheophyta	Pentapetalae	Malpighiales	Salicaceae	Saliceae	Populus	Populus trichocarpa	Populus trichocarpa	40.47	5e-48
KJB62047	hypothetical protein B456_009G398700	407	29730	Eukaryota	Viridiplantae	Tracheophyta	Pentapetalae	Malvales	Malvaceae	Malvoideae	Gossypium	Gossypium raimondii	Gossypium raimondii	40.32	7e-48
CDW98766	hypothetical protein, partial	164	49012	Eukaryota	Fungi	Basidiomycota	Ustilaginomycotina	Ustilaginomycetes	Ustilaginaceae		Sporisorium	Sporisorium scitamineum	Sporisorium scitamineum	50.29	1e-47
AFW72487	hypothetical protein ZEAMMB73_716738	193	4577	Eukaryota	Viridiplantae	Tracheophyta	Liliopsida	Poales	Panicoideae	Andropogonodae	Zea	Zea mays	Zea mays	48.65	4e-47
KFK39066	hypothetical protein AALP_AA3G196500	164	50452	Eukaryota	Viridiplantae	Tracheophyta	Pentapetalae	Brassicales	Brassicaceae	Arabideae	Arabis	Arabis alpina	Arabis alpina	50.6	1e-46
ABK24810	unknown	252	3332	Eukaryota	Viridiplantae	Tracheophyta	Acrogymnospermae	Pinales	Pinaceae	Picea	Picea	Picea sitchensis	Picea sitchensis	49.4	2e-46
XP_011043651	PREDICTED: bifunctional nitrilase/nitrile hydratase NIT4B-like	444	75702	Eukaryota	Viridiplantae	Tracheophyta	Pentapetalae	Malpighiales	Salicaceae	Saliceae	Populus	Populus euphratica	Populus euphratica	40.64	4e-46
ERN16210	hypothetical protein AMTR_s00030p00245780	126	13333	Eukaryota	Viridiplantae	Tracheophyta	Amborellales	Amborellales	Amborellaceae	Amborella	Amborella	Amborella trichopoda	Amborella trichopoda	63.79	1e-44
KIH54712	hypothetical protein ANCDUO_15139	178	51022	Eukaryota	Nematoda			Chromadorea	Ancylostomatoidea		Ancylostoma	Ancylostoma duodenale	Ancylostoma duodenale	46.41	3e-44
CCF39943	carbon-nitrogen hydrolase	430	80884	Eukaryota	Fungi	Ascomycota	Pezizomycotina	Sordariomycetes	Hypocreomycetidae		Colletotrichum	Colletotrichum higginsianum	Colletotrichum higginsianum	40.08	3e-43
KIE30181	nitrilase, partial	88	1355015	Bacteria	Bacteria	Actinobacteria	Actinobacteria	Streptomycetales	Streptomycetaceae		Streptomyces	Streptomyces pluripotens	Streptomyces pluripotens	75	5e-41

## Sheet: SOA1+2 (S288C SUC2)
Accession	NCBI annotation	Length	TaxID	Domain	Kingdom	Division	Order /Sub-division	Class	Family	Genus	Specie	Strain	%ID	E-value
NP_012104	beta-fructofuranosidase SUC2	532	559292	Eukaryota	Fungi	Ascomycota	Saccharomycotina	Saccharomycetes	Saccharomycetaceae	Saccharomyces	Saccharomyces cerevisiae	Saccharomyces cerevisiae S288c	100	0
CCJ31462	unnamed protein product	628	42068	Eukaryota	Fungi	Ascomycota	Taphrinomycotina	Pneumocystidomycetes	Pneumocystidaceae	Pneumocystis	Pneumocystis jirovecii	Pneumocystis jirovecii	100	0
4EQV_A	Chain A, Structure Of Saccharomyces Cerevisiae Invertase	512	559292	Eukaryota	Fungi	Ascomycota	Saccharomycotina	Saccharomycetes	Saccharomycetaceae	Saccharomyces	Saccharomyces cerevisiae	Saccharomyces cerevisiae S288c	100	0
XP_504435	YALI0E26719p	551	284591	Eukaryota	Fungi	Ascomycota	Saccharomycotina	Saccharomycetes	Dipodascaceae	Yarrowia	Yarrowia lipolytica	Yarrowia lipolytica CLIB122	99.8	0
AJR38481	Suc2p	532	1294310	Eukaryota	Fungi	Ascomycota	Saccharomycotina	Saccharomycetes	Saccharomycetaceae	Saccharomyces	Saccharomyces cerevisiae	Saccharomyces cerevisiae YJM450	99.6	0
AJR48570	Suc2p	532	1294360	Eukaryota	Fungi	Ascomycota	Saccharomycotina	Saccharomycetes	Saccharomycetaceae	Saccharomyces	Saccharomyces cerevisiae	Saccharomyces cerevisiae YJM1388	99.6	0
AJR38097	Suc2p	532	468558	Eukaryota	Fungi	Ascomycota	Saccharomycotina	Saccharomycetes	Saccharomycetaceae	Saccharomyces	Saccharomyces cerevisiae	Saccharomyces cerevisiae YJM326	99.6	0
AJR44959	Suc2p	532	1294388	Eukaryota	Fungi	Ascomycota	Saccharomycotina	Saccharomycetes	Saccharomycetaceae	Saccharomyces	Saccharomyces cerevisiae	Saccharomyces cerevisiae YJM1615	99.6	0
BAJ07817	invertase	532	4932	Eukaryota	Fungi	Ascomycota	Saccharomycotina	Saccharomycetes	Saccharomycetaceae	Saccharomyces	Saccharomyces cerevisiae	Saccharomyces cerevisiae	99.6	0
BAJ07820	invertase	532	4932	Eukaryota	Fungi	Ascomycota	Saccharomycotina	Saccharomycetes	Saccharomycetaceae	Saccharomyces	Saccharomyces cerevisiae	Saccharomyces cerevisiae	99.4	0
BAJ07814	invertase	532	4932	Eukaryota	Fungi	Ascomycota	Saccharomycotina	Saccharomycetes	Saccharomycetaceae	Saccharomyces	Saccharomyces cerevisiae	Saccharomyces cerevisiae	99.4	0
BAJ07828	invertase	532	4932	Eukaryota	Fungi	Ascomycota	Saccharomycotina	Saccharomycetes	Saccharomycetaceae	Saccharomyces	Saccharomyces cerevisiae	Saccharomyces cerevisiae	99.4	0
KOH49976	SUC2p Invertase	512	252598	Eukaryota	Fungi	Ascomycota	Saccharomycotina	Saccharomycetes	Saccharomycetaceae	Saccharomyces	Saccharomyces sp.	Saccharomyces sp. 'boulardii'	99.4	0
AJR47991	Suc2p	532	1294357	Eukaryota	Fungi	Ascomycota	Saccharomycotina	Saccharomycetes	Saccharomycetaceae	Saccharomyces	Saccharomyces cerevisiae	Saccharomyces cerevisiae YJM1385	99.4	0
AJR43228	Suc2p	532	1294333	Eukaryota	Fungi	Ascomycota	Saccharomycotina	Saccharomycetes	Saccharomycetaceae	Saccharomyces	Saccharomyces cerevisiae	Saccharomyces cerevisiae YJM1133	99.4	0
CAY80344	Suc2p	533	643680	Eukaryota	Fungi	Ascomycota	Saccharomycotina	Saccharomycetes	Saccharomycetaceae	Saccharomyces	Saccharomyces cerevisiae	Saccharomyces cerevisiae EC1118	99.4	0
EDV09641	invertase 2 external form precursor	532	285006	Eukaryota	Fungi	Ascomycota	Saccharomycotina	Saccharomycetes	Saccharomycetaceae	Saccharomyces	Saccharomyces cerevisiae	Saccharomyces cerevisiae RM11-1a	99.4	0
EDN61339	invertase	532	307796	Eukaryota	Fungi	Ascomycota	Saccharomycotina	Saccharomycetes	Saccharomycetaceae	Saccharomyces	Saccharomyces cerevisiae	Saccharomyces cerevisiae YJM789	99.3	0
AJR39437	Suc2p	532	1294314	Eukaryota	Fungi	Ascomycota	Saccharomycotina	Saccharomycetes	Saccharomycetaceae	Saccharomyces	Saccharomyces cerevisiae	Saccharomyces cerevisiae YJM541	99.3	0
EEU05449	Suc2p	532	574961	Eukaryota	Fungi	Ascomycota	Saccharomycotina	Saccharomycetes	Saccharomycetaceae	Saccharomyces	Saccharomyces cerevisiae	Saccharomyces cerevisiae JAY291	99.3	0
AJR36801	Suc2p	532	1294304	Eukaryota	Fungi	Ascomycota	Saccharomycotina	Saccharomycetes	Saccharomycetaceae	Saccharomyces	Saccharomyces cerevisiae	Saccharomyces cerevisiae YJM193	99.3	0
AJR46867	Suc2p	532	1294351	Eukaryota	Fungi	Ascomycota	Saccharomycotina	Saccharomycetes	Saccharomycetaceae	Saccharomyces	Saccharomyces cerevisiae	Saccharomyces cerevisiae YJM1341	99.3	0
BAJ07825	invertase	532	4932	Eukaryota	Fungi	Ascomycota	Saccharomycotina	Saccharomycetes	Saccharomycetaceae	Saccharomyces	Saccharomyces cerevisiae	Saccharomyces cerevisiae	99.3	0
AJR36606	Suc2p	532	1294303	Eukaryota	Fungi	Ascomycota	Saccharomycotina	Saccharomycetes	Saccharomycetaceae	Saccharomyces	Saccharomyces cerevisiae	Saccharomyces cerevisiae YJM189	99.3	0
AFN08663	invertase	532	4932	Eukaryota	Fungi	Ascomycota	Saccharomycotina	Saccharomycetes	Saccharomycetaceae	Saccharomyces	Saccharomyces cerevisiae	Saccharomyces cerevisiae	99.3	0
EGA86364	Suc2p	533	764100	Eukaryota	Fungi	Ascomycota	Saccharomycotina	Saccharomycetes	Saccharomycetaceae	Saccharomyces	Saccharomyces cerevisiae	Saccharomyces cerevisiae VL3	99.1	0
BAJ07809	invertase	532	4932	Eukaryota	Fungi	Ascomycota	Saccharomycotina	Saccharomycetes	Saccharomycetaceae	Saccharomyces	Saccharomyces cerevisiae	Saccharomyces cerevisiae	99.1	0
AJR47632	Suc2p	532	1294355	Eukaryota	Fungi	Ascomycota	Saccharomycotina	Saccharomycetes	Saccharomycetaceae	Saccharomyces	Saccharomyces cerevisiae	Saccharomyces cerevisiae YJM1381	99.1	0
BAJ07810	invertase	532	4932	Eukaryota	Fungi	Ascomycota	Saccharomycotina	Saccharomycetes	Saccharomycetaceae	Saccharomyces	Saccharomyces cerevisiae	Saccharomyces cerevisiae	99.1	0
BAJ07813	invertase	532	4932	Eukaryota	Fungi	Ascomycota	Saccharomycotina	Saccharomycetes	Saccharomycetaceae	Saccharomyces	Saccharomyces cerevisiae	Saccharomyces cerevisiae	99.1	0
BAJ07812	invertase	532	4932	Eukaryota	Fungi	Ascomycota	Saccharomycotina	Saccharomycetes	Saccharomycetaceae	Saccharomyces	Saccharomyces cerevisiae	Saccharomyces cerevisiae	98.9	0
BAL05199	invertase	532	4932	Eukaryota	Fungi	Ascomycota	Saccharomycotina	Saccharomycetes	Saccharomycetaceae	Saccharomyces	Saccharomyces cerevisiae	Saccharomyces cerevisiae	98.7	0
AAX82487	beta-fructosidase, partial	514	114526	Eukaryota	Fungi	Ascomycota	Saccharomycotina	Saccharomycetes	Saccharomycetaceae	Saccharomyces	Saccharomyces cariocanus	Saccharomyces cariocanus	98.3	0
BAL05198	invertase	532	4932	Eukaryota	Fungi	Ascomycota	Saccharomycotina	Saccharomycetes	Saccharomycetaceae	Saccharomyces	Saccharomyces cerevisiae	Saccharomyces cerevisiae	98.1	0
BAJ07818	invertase	532	4932	Eukaryota	Fungi	Ascomycota	Saccharomycotina	Saccharomycetes	Saccharomycetaceae	Saccharomyces	Saccharomyces cerevisiae	Saccharomyces cerevisiae	97.7	0
AJR51934	Suc2p	532	1294378	Eukaryota	Fungi	Ascomycota	Saccharomycotina	Saccharomycetes	Saccharomycetaceae	Saccharomyces	Saccharomyces cerevisiae	Saccharomyces cerevisiae YJM1463	97.7	0
BAJ07816	invertase	532	4932	Eukaryota	Fungi	Ascomycota	Saccharomycotina	Saccharomycetes	Saccharomycetaceae	Saccharomyces	Saccharomyces cerevisiae	Saccharomyces cerevisiae	97.7	0
AJR49090	Suc2p	532	1294363	Eukaryota	Fungi	Ascomycota	Saccharomycotina	Saccharomycetes	Saccharomycetaceae	Saccharomyces	Saccharomyces cerevisiae	Saccharomyces cerevisiae YJM1400	97.6	0
AJR36992	Suc2p	532	1294305	Eukaryota	Fungi	Ascomycota	Saccharomycotina	Saccharomycetes	Saccharomycetaceae	Saccharomyces	Saccharomyces cerevisiae	Saccharomyces cerevisiae YJM195	97.2	0
AJR38288	Suc2p	532	947044	Eukaryota	Fungi	Ascomycota	Saccharomycotina	Saccharomycetes	Saccharomycetaceae	Saccharomyces	Saccharomyces cerevisiae	Saccharomyces cerevisiae YJM428	97	0
AJR47440	Suc2p	532	1294354	Eukaryota	Fungi	Ascomycota	Saccharomycotina	Saccharomycetes	Saccharomycetaceae	Saccharomyces	Saccharomyces cerevisiae	Saccharomyces cerevisiae YJM1356	97	0
BAJ07815	invertase	532	4932	Eukaryota	Fungi	Ascomycota	Saccharomycotina	Saccharomycetes	Saccharomycetaceae	Saccharomyces	Saccharomyces cerevisiae	Saccharomyces cerevisiae	97	0
AJR39987	Suc2p	532	1294317	Eukaryota	Fungi	Ascomycota	Saccharomycotina	Saccharomycetes	Saccharomycetaceae	Saccharomyces	Saccharomyces cerevisiae	Saccharomyces cerevisiae YJM627	97	0
EGA60075	Suc2p	532	764101	Eukaryota	Fungi	Ascomycota	Saccharomycotina	Saccharomycetes	Saccharomycetaceae	Saccharomyces	Saccharomyces cerevisiae	Saccharomyces cerevisiae FostersO	96.6	0
P10594	RecName: Full=Invertase 1; AltName: Full=Beta-fructofuranosidase 1; AltName: Full=Saccharase; Flags: Precursor	532	4932	Eukaryota	Fungi	Ascomycota	Saccharomycotina	Saccharomycetes	Saccharomycetaceae	Saccharomyces	Saccharomyces cerevisiae	Saccharomyces cerevisiae	96.6	0
BAJ07830	invertase	532	27291	Eukaryota	Fungi	Ascomycota	Saccharomycotina	Saccharomycetes	Saccharomycetaceae	Saccharomyces	Saccharomyces paradoxus	Saccharomyces paradoxus	96.4	0
AJR51376	Suc2p	532	1294375	Eukaryota	Fungi	Ascomycota	Saccharomycotina	Saccharomycetes	Saccharomycetaceae	Saccharomyces	Saccharomyces cerevisiae	Saccharomyces cerevisiae YJM1447	96.4	0
BAJ07833	invertase	532	27291	Eukaryota	Fungi	Ascomycota	Saccharomycotina	Saccharomycetes	Saccharomycetaceae	Saccharomyces	Saccharomyces paradoxus	Saccharomyces paradoxus	96.2	0
BAJ07829	invertase	532	27291	Eukaryota	Fungi	Ascomycota	Saccharomycotina	Saccharomycetes	Saccharomycetaceae	Saccharomyces	Saccharomyces paradoxus	Saccharomyces paradoxus	96.1	0
AJR52508	Suc2p	532	1294381	Eukaryota	Fungi	Ascomycota	Saccharomycotina	Saccharomycetes	Saccharomycetaceae	Saccharomyces	Saccharomyces cerevisiae	Saccharomyces cerevisiae YJM1479	95.6	0
AHU88591	beta-fructosidase, partial	503	4932	Eukaryota	Fungi	Ascomycota	Saccharomycotina	Saccharomycetes	Saccharomycetaceae	Saccharomyces	Saccharomyces cerevisiae	Saccharomyces cerevisiae	95.2	0
CAF29076	invertase 4 precursor	532	4932	Eukaryota	Fungi	Ascomycota	Saccharomycotina	Saccharomycetes	Saccharomycetaceae	Saccharomyces	Saccharomyces cerevisiae	Saccharomyces cerevisiae	95.1	0
EGA56314	Suc2p	533	764102	Eukaryota	Fungi	Ascomycota	Saccharomycotina	Saccharomycetes	Saccharomycetaceae	Saccharomyces	Saccharomyces cerevisiae	Saccharomyces cerevisiae FostersB	95.1	0
AHU88590	beta-fructosidase, partial	503	4932	Eukaryota	Fungi	Ascomycota	Saccharomycotina	Saccharomycetes	Saccharomycetaceae	Saccharomyces	Saccharomyces cerevisiae	Saccharomyces cerevisiae	95	0
CBK52121	invertase	533	4931	Eukaryota	Fungi	Ascomycota	Saccharomycotina	Saccharomycetes	Saccharomycetaceae	Saccharomyces	Saccharomyces bayanus	Saccharomyces bayanus	94.9	0
AHU88588	beta-fructosidase, partial	503	4932	Eukaryota	Fungi	Ascomycota	Saccharomycotina	Saccharomycetes	Saccharomycetaceae	Saccharomyces	Saccharomyces cerevisiae	Saccharomyces cerevisiae	94.9	0
CAF31406	invertase 4 precursor	532	4931	Eukaryota	Fungi	Ascomycota	Saccharomycotina	Saccharomycetes	Saccharomycetaceae	Saccharomyces	Saccharomyces bayanus	Saccharomyces bayanus	94.9	0
AHU88587	beta-fructosidase, partial	503	4932	Eukaryota	Fungi	Ascomycota	Saccharomycotina	Saccharomycetes	Saccharomycetaceae	Saccharomyces	Saccharomyces cerevisiae	Saccharomyces cerevisiae	94.8	0
AHU88589	beta-fructosidase, partial	503	4932	Eukaryota	Fungi	Ascomycota	Saccharomycotina	Saccharomycetes	Saccharomycetaceae	Saccharomyces	Saccharomyces cerevisiae	Saccharomyces cerevisiae	94.7	0
P10596	RecName: Full=Invertase 4; AltName: Full=Beta-fructofuranosidase 4; AltName: Full=Saccharase; Flags: Precursor	532	4932	Eukaryota	Fungi	Ascomycota	Saccharomycotina	Saccharomycetes	Saccharomycetaceae	Saccharomyces	Saccharomyces cerevisiae	Saccharomyces cerevisiae	94.7	0
EJT44543	SUC2-like protein	533	226230	Eukaryota	Fungi	Ascomycota	Saccharomycotina	Saccharomycetes	Saccharomycetaceae	Saccharomyces	Saccharomyces kudriavzevii	Saccharomyces kudriavzevii IFO 1802	93.4	0
EHN01974	Suc2p	532	1095631	Eukaryota	Fungi	Ascomycota	Saccharomycotina	Saccharomycetes	Saccharomycetaceae	Saccharomyces	Saccharomyces cerevisiae	Saccharomyces cerevisiae x Saccharomyces kudriavzevii VIN7	93.2	0
AHU88586	beta-fructosidase, partial	514	706196	Eukaryota	Fungi	Ascomycota	Saccharomycotina	Saccharomycetes	Saccharomycetaceae	Saccharomyces	Saccharomyces arboricola	Saccharomyces arboricola	91.6	0
KOG98742	hypothetical protein DI49_2624	548	1080349	Eukaryota	Fungi	Ascomycota	Saccharomycotina	Saccharomycetes	Saccharomycetaceae	Saccharomyces	Saccharomyces eubayanus	Saccharomyces eubayanus	91.2	0
EJS43327	suc2p	532	1160507	Eukaryota	Fungi	Ascomycota	Saccharomycotina	Saccharomycetes	Saccharomycetaceae	Saccharomyces	Saccharomyces arboricola	Saccharomyces arboricola H-6	91.2	0
CCK70407	hypothetical protein KNAG_0E01410	539	1071383	Eukaryota	Fungi	Ascomycota	Saccharomycotina	Saccharomycetes	Saccharomycetaceae	Kazachstania	Kazachstania naganishii	Kazachstania naganishii CBS 8797	55.3	0
AGO10974	AaceriAFR529Wp	572	566037	Eukaryota	Fungi	Ascomycota	Saccharomycotina	Saccharomycetes	Saccharomycetaceae	Saccharomycetaceae sp.	Saccharomycetaceae sp.	Saccharomycetaceae sp. 'Ashbya aceri'	55	0
XP_003644516	hypothetical protein Ecym_1473	579	931890	Eukaryota	Fungi	Ascomycota	Saccharomycotina	Saccharomycetes	Saccharomycetaceae	Eremothecium	Eremothecium cymbalariae	Eremothecium cymbalariae DBVPG#7215	53.7	0
NP_986076	AFR529Wp	572	284811	Eukaryota	Fungi	Ascomycota	Saccharomycotina	Saccharomycetes	Saccharomycetaceae	Eremothecium	Eremothecium gossypii	Eremothecium gossypii ATCC 10895	53.5	0
AEY98213	FAFR529Wp	573	1034331	Eukaryota	Fungi	Ascomycota	Saccharomycotina	Saccharomycetes	Saccharomycetaceae	Eremothecium	Eremothecium gossypii	Eremothecium gossypii FDAG1	53.2	0
AAT70412	exoinulinase	533	4911	Eukaryota	Fungi	Ascomycota	Saccharomycotina	Saccharomycetes	Saccharomycetaceae	Kluyveromyces	Kluyveromyces marxianus	Kluyveromyces marxianus	52.6	0
CDF88022	BN860_00496g1_1	567	1333698	Eukaryota	Fungi	Ascomycota	Saccharomycotina	Saccharomycetes	Saccharomycetaceae	Zygosaccharomyces	Zygosaccharomyces bailii	Zygosaccharomyces bailii CLIB 213	51.8	0
XP_003682030	hypothetical protein TDEL_0E05760	522	4950	Eukaryota	Fungi	Ascomycota	Saccharomycotina	Saccharomycetes	Saccharomycetaceae	Torulaspora	Torulaspora delbrueckii	Torulaspora delbrueckii	51.6	0
P28999	RecName: Full=Inulinase; AltName: Full=2,1-beta-D-fructanfructanohydrolase; AltName: Full=Inulase; Flags: Precursor	555	4911	Eukaryota	Fungi	Ascomycota	Saccharomycotina	Saccharomycetes	Saccharomycetaceae	Kluyveromyces	Kluyveromyces marxianus	Kluyveromyces marxianus	51.4	0
AAD27873	inulinase precursor	555	4911	Eukaryota	Fungi	Ascomycota	Saccharomycotina	Saccharomycetes	Saccharomycetaceae	Kluyveromyces	Kluyveromyces marxianus	Kluyveromyces marxianus	51.2	0
CDH09148	related to Invertase 4	567	1355161	Eukaryota	Fungi	Ascomycota	Saccharomycotina	Saccharomycetes	Saccharomycetaceae	Zygosaccharomyces	Zygosaccharomyces bailii	Zygosaccharomyces bailii ISA1307	51.1	0
AFI42046	exoinulinase precursor	555	4911	Eukaryota	Fungi	Ascomycota	Saccharomycotina	Saccharomycetes	Saccharomycetaceae	Kluyveromyces	Kluyveromyces marxianus	Kluyveromyces marxianus	51	0
CAA48500	inulinase	556	4911	Eukaryota	Fungi	Ascomycota	Saccharomycotina	Saccharomycetes	Saccharomycetaceae	Kluyveromyces	Kluyveromyces marxianus	Kluyveromyces marxianus	51	0
AAN32611	inulinase	555	4911	Eukaryota	Fungi	Ascomycota	Saccharomycotina	Saccharomycetes	Saccharomycetaceae	Kluyveromyces	Kluyveromyces marxianus	Kluyveromyces marxianus	50.9	0
XP_002552368	KLTH0C03278p	599	559295	Eukaryota	Fungi	Ascomycota	Saccharomycotina	Saccharomycetes	Saccharomycetaceae	Lachancea	Lachancea thermotolerans	Lachancea thermotolerans CBS 6340	49.7	0
CEP64506	LALA0S12e00342g1_1	567	1245769	Eukaryota	Fungi	Ascomycota	Saccharomycotina	Saccharomycetes	Saccharomycetaceae	Lachancea	Lachancea lanzarotensis	Lachancea lanzarotensis	49.5	0
XP_001643480	hypothetical protein Kpol_489p3	602	436907	Eukaryota	Fungi	Ascomycota	Saccharomycotina	Saccharomycetes	Saccharomycetaceae	Vanderwaltozyma	Vanderwaltozyma polyspora	Vanderwaltozyma polyspora DSM 70294	51.1	1e-180
CEP62633	LALA0S06e00166g1_1	566	1245769	Eukaryota	Fungi	Ascomycota	Saccharomycotina	Saccharomycetes	Saccharomycetaceae	Lachancea	Lachancea lanzarotensis	Lachancea lanzarotensis	47.1	9e-179
XP_003683054	hypothetical protein TDEL_0G04760	525	4950	Eukaryota	Fungi	Ascomycota	Saccharomycotina	Saccharomycetes	Saccharomycetaceae	Torulaspora	Torulaspora delbrueckii	Torulaspora delbrueckii	52.1	2e-175
XP_461505	DEHA2F26818p	534	284592	Eukaryota	Fungi	Ascomycota	Saccharomycotina	Saccharomycetes	Debaryomycetaceae	Debaryomyces	Debaryomyces hansenii	Debaryomyces hansenii CBS767	48.4	5e-172
A5DHM6	RecName: Full=Extracellular exo-inulinase; Flags: Precursor	514	294746	Eukaryota	Fungi	Ascomycota	Saccharomycotina	Saccharomycetes	Debaryomycetaceae	Meyerozyma	Meyerozyma guilliermondii	Meyerozyma guilliermondii ATCC 6260	47.9	3e-170
XP_451456	hypothetical protein	609	284590	Eukaryota	Fungi	Ascomycota	Saccharomycotina	Saccharomycetes	Saccharomycetaceae	Kluyveromyces	Kluyveromyces lactis	Kluyveromyces lactis NRRL Y-1140	47.6	5e-170
CDH10904	related to Inulinase	522	1355161	Eukaryota	Fungi	Ascomycota	Saccharomycotina	Saccharomycetes	Saccharomycetaceae	Zygosaccharomyces	Zygosaccharomyces bailii	Zygosaccharomyces bailii ISA1307	46.5	7e-170
A8W7I5	RecName: Full=Extracellular exo-inulinase inuE; Flags: Precursor	514	4929	Eukaryota	Fungi	Ascomycota	Saccharomycotina	Saccharomycetes	Debaryomycetaceae	Meyerozyma	Meyerozyma guilliermondii	Meyerozyma guilliermondii	47.7	1e-169
ADN34605	fructofuranosidase	535	27300	Eukaryota	Fungi	Ascomycota	Saccharomycotina	Saccharomycetes	Debaryomycetaceae	Schwanniomyces	Schwanniomyces occidentalis	Schwanniomyces occidentalis	47.8	2e-169
ABW75766	extracellular inulinase	514	4929	Eukaryota	Fungi	Ascomycota	Saccharomycotina	Saccharomycetes	Debaryomycetaceae	Meyerozyma	Meyerozyma guilliermondii	Meyerozyma guilliermondii	47.7	2e-169
CDH17150	related to Inulinase	522	1355161	Eukaryota	Fungi	Ascomycota	Saccharomycotina	Saccharomycetes	Saccharomycetaceae	Zygosaccharomyces	Zygosaccharomyces bailii	Zygosaccharomyces bailii ISA1307	46.5	2e-169
CDF91423	ZYBA0S11-02520g1_1	522	1333698	Eukaryota	Fungi	Ascomycota	Saccharomycotina	Saccharomycetes	Saccharomycetaceae	Zygosaccharomyces	Zygosaccharomyces bailii	Zygosaccharomyces bailii CLIB 213	46.5	2e-169
3U75_A	Chain A, Structure Of E230a-fructofuranosidase From Schwanniomyces Occidentalis Complexed With Fructosylnystose	535	27300	Eukaryota	Fungi	Ascomycota	Saccharomycotina	Saccharomycetes	Debaryomycetaceae	Schwanniomyces	Schwanniomyces occidentalis	Schwanniomyces occidentalis	47.6	6e-169
3U14_A	Chain A, Structure Of D50a-fructofuranosidase From Schwanniomyces Occidentalis Complexed With Inulin	535	27300	Eukaryota	Fungi	Ascomycota	Saccharomycotina	Saccharomycetes	Debaryomycetaceae	Schwanniomyces	Schwanniomyces occidentalis	Schwanniomyces occidentalis	47.6	1e-168
XP_001485048	hypothetical protein PGUG_02777	514	294746	Eukaryota	Fungi	Ascomycota	Saccharomycotina	Saccharomycetes	Debaryomycetaceae	Meyerozyma	Meyerozyma guilliermondii	Meyerozyma guilliermondii ATCC 6260	47.9	3e-168
3KF5_A	Chain A, Structure Of Invertase From Schwanniomyces Occidentalis	512	27300	Eukaryota	Fungi	Ascomycota	Saccharomycotina	Saccharomycetes	Debaryomycetaceae	Schwanniomyces	Schwanniomyces occidentalis	Schwanniomyces occidentalis	48.3	4e-167
3KF3_A	Chain A, Structure Of Fructofuranosidase From Schwanniomyces Occidentalis Complexed With Fructose	509	27300	Eukaryota	Fungi	Ascomycota	Saccharomycotina	Saccharomycetes	Debaryomycetaceae	Schwanniomyces	Schwanniomyces occidentalis	Schwanniomyces occidentalis	48.8	9e-167
CEG84857	Putative Beta-fructofuranosidase	489	58291	Eukaryota	Fungi	Fungi incertae sedis	Mucoromycotina	Mucorales	Rhizopodaceae	Rhizopus	Rhizopus microsporus	Rhizopus microsporus	49.2	5e-166
XP_004198669	Piso0_002053	511	559304	Eukaryota	Fungi	Ascomycota	Saccharomycotina	Saccharomycetes	Debaryomycetaceae	Millerozyma	Millerozyma farinosa	Millerozyma farinosa CBS 7064	46.6	3e-161
KND99275	inulinase	521	498019	Eukaryota	Fungi	Ascomycota	Saccharomycotina	Saccharomycetes	Metschnikowiaceae	Clavispora	Candida auris	Candida auris	45.7	3e-161
BAM95317	beta-fructofuranosidase	522	936053	Eukaryota	Fungi	Fungi incertae sedis	Mucoromycotina	Mucorales	Rhizopodaceae	Rhizopus	Rhizopus delemar	Rhizopus delemar	46.4	3e-160
XP_002495523	ZYRO0B13376p	526	559307	Eukaryota	Fungi	Ascomycota	Saccharomycotina	Saccharomycetes	Saccharomycetaceae	Zygosaccharomyces	Zygosaccharomyces rouxii	Zygosaccharomyces rouxii CBS 732	45.2	3e-160
BAM95316	beta-fructofuranosidase	522	936053	Eukaryota	Fungi	Fungi incertae sedis	Mucoromycotina	Mucorales	Rhizopodaceae	Rhizopus	Rhizopus delemar	Rhizopus delemar	46.4	5e-160
CEP22864	inv1	539	4903	Eukaryota	Fungi	Ascomycota	Saccharomycotina	Saccharomycetes	Phaffomycetaceae	Cyberlindnera	Cyberlindnera jadinii	Cyberlindnera jadinii	45.7	7e-156
CAA73208	beta-D-fructofuranoside fructohydrolase (invertase)	533	4903	Eukaryota	Fungi	Ascomycota	Saccharomycotina	Saccharomycetes	Phaffomycetaceae	Cyberlindnera	Cyberlindnera jadinii	Cyberlindnera jadinii	47.5	3e-155
CCF77887	inulinase	511	1142140	Eukaryota	Fungi	Ascomycota	Saccharomycotina	Saccharomycetes	Metschnikowiaceae	Clavispora	Candida kutaonensis	Candida kutaonensis	48	9e-154
P24133	RecName: Full=Invertase; AltName: Full=Beta-fructofuranosidase; AltName: Full=Saccharase; Flags: Precursor	533	27300	Eukaryota	Fungi	Ascomycota	Saccharomycotina	Saccharomycetes	Debaryomycetaceae	Schwanniomyces	Schwanniomyces occidentalis	Schwanniomyces occidentalis	44.9	7e-152
CDR47607	CYFA0S34e00628g1_1	537	36022	Eukaryota	Fungi	Ascomycota	Saccharomycotina	Saccharomycetes	Phaffomycetaceae	Cyberlindnera	Cyberlindnera fabianii	Cyberlindnera fabianii	44.9	2e-149
XP_011274839	Invertase	566	1041607	Eukaryota	Fungi	Ascomycota	Saccharomycotina	Saccharomycetes	Phaffomycetaceae	Wickerhamomyces	Wickerhamomyces ciferrii	Wickerhamomyces ciferrii	44	7e-149
BAM95319	beta-fructofuranosidase	522	29923	Eukaryota	Fungi	Fungi incertae sedis	Mucoromycotina	Mucorales	Mucoraceae	Amylomyces	Amylomyces rouxii	Amylomyces rouxii	43.2	1e-148
P40912	RecName: Full=Invertase; AltName: Full=Beta-fructofuranosidase 2; AltName: Full=Saccharase; Flags: Precursor	550	4927	Eukaryota	Fungi	Ascomycota	Saccharomycotina	Saccharomycetes	Phaffomycetaceae	Wickerhamomyces	Wickerhamomyces anomalus	Wickerhamomyces anomalus	43.8	2e-147
XP_011274840	Invertase	555	1041607	Eukaryota	Fungi	Ascomycota	Saccharomycotina	Saccharomycetes	Phaffomycetaceae	Wickerhamomyces	Wickerhamomyces ciferrii	Wickerhamomyces ciferrii	42.5	1e-146
XP_011274833	Invertase	546	1041607	Eukaryota	Fungi	Ascomycota	Saccharomycotina	Saccharomycetes	Phaffomycetaceae	Wickerhamomyces	Wickerhamomyces ciferrii	Wickerhamomyces ciferrii	41.8	1e-140
XP_008034329	hypothetical protein TRAVEDRAFT_141481	540	717944	Eukaryota	Fungi	Basidiomycota	Agaricomycotina	Agaricomycetes	Coriolaceae	Trametes	Trametes versicolor	Trametes versicolor FP-101664 SS1	43.3	5e-109
KIJ52043	glycoside hydrolase family 32 protein	562	990650	Eukaryota	Fungi	Basidiomycota	Agaricomycotina	Agaricomycetes	Sphaerobolaceae	Sphaerobolus	Sphaerobolus stellatus	Sphaerobolus stellatus SS14	43.7	9e-109
XP_013285389	hypothetical protein Z517_04607	551	1442368	Eukaryota	Fungi	Ascomycota	Pezizomycotina	Eurotiomycetes	Herpotrichiellaceae	Fonsecaea	Fonsecaea pedrosoi	Fonsecaea pedrosoi CBS 271.37	42.6	2e-107
XP_013432327	hypothetical protein M436DRAFT_77255	546	1043004	Eukaryota	Fungi	Ascomycota	Pezizomycotina	Dothideomycetes	Aureobasidiaceae	Aureobasidium	Aureobasidium namibiae	Aureobasidium namibiae CBS 147.97	44.6	3e-106
XP_003843701	hypothetical protein LEMA_P013520.1	629	985895	Eukaryota	Fungi	Ascomycota	Pezizomycotina	Dothideomycetes	Pleosporomycetidae	Leptosphaeria	Leptosphaeria maculans	Leptosphaeria maculans JN3	43.4	3e-106
KIY02090	hypothetical protein Z520_02228	551	1442371	Eukaryota	Fungi	Ascomycota	Pezizomycotina	Eurotiomycetes	Herpotrichiellaceae	Fonsecaea	Fonsecaea multimorphosa	Fonsecaea multimorphosa CBS 102226	41.7	3e-106
XP_002175417	invertase	549	402676	Eukaryota	Fungi	Ascomycota	Taphrinomycotina	Schizosaccharomycetes	Schizosaccharomycetaceae	Schizosaccharomyces	Schizosaccharomyces japonicus	Schizosaccharomyces japonicus yFS275	40.3	9e-106
KIW34667	hypothetical protein PV07_01434	548	569365	Eukaryota	Fungi	Ascomycota	Pezizomycotina	Eurotiomycetes	Herpotrichiellaceae	Cladophialophora	Cladophialophora immunda	Cladophialophora immunda	42.8	2e-105
XP_003196854	beta-fructofuranosidase	519	367775	Eukaryota	Fungi	Basidiomycota	Agaricomycotina	Tremellomycetes	Tremellaceae	Filobasidiella	Cryptococcus gattii	Cryptococcus gattii WM276	41.6	2e-105
KIY30859	beta-fructofuranosidase	519	1296102	Eukaryota	Fungi	Basidiomycota	Agaricomycotina	Tremellomycetes	Tremellaceae	Filobasidiella	Cryptococcus gattii	Cryptococcus gattii E566	41.6	2e-105
KIR25950	beta-fructofuranosidase	519	1296106	Eukaryota	Fungi	Basidiomycota	Agaricomycotina	Tremellomycetes	Tremellaceae	Filobasidiella	Cryptococcus gattii	Cryptococcus gattii LA55	41.6	4e-105
CDO68168	Glycoside Hydrolase Family 32 protein	483	5643	Eukaryota	Fungi	Basidiomycota	Agaricomycotina	Agaricomycetes	Coriolaceae	Trametes	Trametes cinnabarina	Trametes cinnabarina	43	6e-105
KGB78171	beta-fructofuranosidase	519	294750	Eukaryota	Fungi	Basidiomycota	Agaricomycotina	Tremellomycetes	Tremellaceae	Filobasidiella	Cryptococcus gattii	Cryptococcus gattii R265	41.4	8e-105
XP_007700490	glycoside hydrolase family 32 protein	592	665912	Eukaryota	Fungi	Ascomycota	Pezizomycotina	Dothideomycetes	Pleosporomycetidae	Bipolaris	Bipolaris sorokiniana	Bipolaris sorokiniana ND90Pr	42.5	1e-104
KIR97384	beta-fructofuranosidase	519	1334442	Eukaryota	Fungi	Basidiomycota	Agaricomycotina	Tremellomycetes	Tremellaceae	Filobasidiella	Cryptococcus gattii	Cryptococcus gattii 2001/935-1	41.4	1e-104
KIR57563	beta-fructofuranosidase	519	1296111	Eukaryota	Fungi	Basidiomycota	Agaricomycotina	Tremellomycetes	Tremellaceae	Filobasidiella	Cryptococcus gattii	Cryptococcus gattii CA1873	41.2	1e-104
KKY24889	putative invertase precursor	563	420778	Eukaryota	Fungi	Ascomycota	Pezizomycotina	Dothideomycetes	Botryosphaeriaceae	Diplodia	Diplodia seriata	Diplodia seriata	42	2e-104
XP_007380418	hypothetical protein PUNSTDRAFT_82296	545	741275	Eukaryota	Fungi	Basidiomycota	Agaricomycotina	Agaricomycetes	Punctulariaceae	Punctularia	Punctularia strigosozonata	Punctularia strigosozonata HHB-11173 SS5	42.7	3e-104
XP_012048353	beta-fructofuranosidase	519	235443	Eukaryota	Fungi	Basidiomycota	Agaricomycotina	Tremellomycetes	Tremellaceae	Filobasidiella	Cryptococcus neoformans	Cryptococcus neoformans var. grubii H99	42.3	3e-104
KIR44507	beta-fructofuranosidase	519	1296109	Eukaryota	Fungi	Basidiomycota	Agaricomycotina	Tremellomycetes	Tremellaceae	Filobasidiella	Cryptococcus gattii	Cryptococcus gattii CA1280	41	4e-104
KIR51126	beta-fructofuranosidase	519	1296112	Eukaryota	Fungi	Basidiomycota	Agaricomycotina	Tremellomycetes	Tremellaceae	Filobasidiella	Cryptococcus gattii	Cryptococcus gattii Ru294	40.8	6e-104
KIW06912	hypothetical protein PV09_02581	584	253628	Eukaryota	Fungi	Ascomycota	Pezizomycotina	Dothideomycetes	Sympoventuriaceae	Verruconis	Verruconis gallopava	Verruconis gallopava	42.1	8e-104
XP_567775	beta-fructofuranosidase	519	214684	Eukaryota	Fungi	Basidiomycota	Agaricomycotina	Tremellomycetes	Tremellaceae	Filobasidiella	Cryptococcus neoformans	Cryptococcus neoformans var. neoformans JEC21	41.8	8e-104
KIR31096	beta-fructofuranosidase	519	1296117	Eukaryota	Fungi	Basidiomycota	Agaricomycotina	Tremellomycetes	Tremellaceae	Filobasidiella	Cryptococcus gattii	Cryptococcus gattii MMRL2647	41.2	8e-104
CCT67704	related to SUC2-invertase (sucrose hydrolyzing enzyme)	546	1279085	Eukaryota	Fungi	Ascomycota	Pezizomycotina	Sordariomycetes	Nectriaceae	Fusarium	Fusarium fujikuroi	Fusarium fujikuroi IMI 58289	43.3	1e-103
EGU82388	hypothetical protein FOXB_07109	546	660025	Eukaryota	Fungi	Ascomycota	Pezizomycotina	Sordariomycetes	Nectriaceae	Fusarium	Fusarium oxysporum	Fusarium oxysporum Fo5176	43	1e-103
XP_007581291	putative glycoside hydrolase family 32 protein	563	1287680	Eukaryota	Fungi	Ascomycota	Pezizomycotina	Dothideomycetes	Botryosphaeriaceae	Neofusicoccum	Neofusicoccum parvum	Neofusicoccum parvum UCRNP2	43.3	2e-103
EXK82628	beta-fructofuranosidase	546	1089458	Eukaryota	Fungi	Ascomycota	Pezizomycotina	Sordariomycetes	Nectriaceae	Fusarium	Fusarium oxysporum	Fusarium oxysporum f. sp. raphani 54005	43	2e-103
EWZ47266	beta-fructofuranosidase	546	660027	Eukaryota	Fungi	Ascomycota	Pezizomycotina	Sordariomycetes	Nectriaceae	Fusarium	Fusarium oxysporum	Fusarium oxysporum Fo47	43	2e-103
EMT67142	Invertase 2	548	1229665	Eukaryota	Fungi	Ascomycota	Pezizomycotina	Sordariomycetes	Nectriaceae	Fusarium	Fusarium oxysporum	Fusarium oxysporum f. sp. cubense race 4	42.8	2e-103
KDR77324	hypothetical protein GALMADRAFT_442459	555	685588	Eukaryota	Fungi	Basidiomycota	Agaricomycotina	Agaricomycetes	Strophariaceae	Galerina	Galerina marginata	Galerina marginata CBS 339.88	41.4	2e-103
KIR83202	beta-fructofuranosidase	519	1296105	Eukaryota	Fungi	Basidiomycota	Agaricomycotina	Tremellomycetes	Tremellaceae	Filobasidiella	Cryptococcus gattii	Cryptococcus gattii IND107	41	2e-103
EXM19871	beta-fructofuranosidase	546	1089449	Eukaryota	Fungi	Ascomycota	Pezizomycotina	Sordariomycetes	Nectriaceae	Fusarium	Fusarium oxysporum	Fusarium oxysporum f. sp. vasinfectum 25433	43	3e-103
ENH67908	Invertase 2	546	1229664	Eukaryota	Fungi	Ascomycota	Pezizomycotina	Sordariomycetes	Nectriaceae	Fusarium	Fusarium oxysporum	Fusarium oxysporum f. sp. cubense race 1	43	3e-103
EXL92338	beta-fructofuranosidase	546	1089451	Eukaryota	Fungi	Ascomycota	Pezizomycotina	Sordariomycetes	Nectriaceae	Fusarium	Fusarium oxysporum	Fusarium oxysporum f. sp. cubense tropical race 4 54006	42.8	3e-103
KIR39907	beta-fructofuranosidase	519	1296110	Eukaryota	Fungi	Basidiomycota	Agaricomycotina	Tremellomycetes	Tremellaceae	Filobasidiella	Cryptococcus gattii	Cryptococcus gattii Ram5	40.8	3e-103
EXL41143	beta-fructofuranosidase	546	1089448	Eukaryota	Fungi	Ascomycota	Pezizomycotina	Sordariomycetes	Nectriaceae	Fusarium	Fusarium oxysporum	Fusarium oxysporum f. sp. radicis-lycopersici 26381	43	4e-103
KEQ67433	hypothetical protein M437DRAFT_80080	546	1043003	Eukaryota	Fungi	Ascomycota	Pezizomycotina	Dothideomycetes	Aureobasidiaceae	Aureobasidium	Aureobasidium melanogenum	Aureobasidium melanogenum CBS 110374	43.4	7e-103
KEQ82708	hypothetical protein M438DRAFT_321871	546	1043002	Eukaryota	Fungi	Ascomycota	Pezizomycotina	Dothideomycetes	Aureobasidiaceae	Aureobasidium	Aureobasidium pullulans	Aureobasidium pullulans EXF-150	41.8	8e-103
XP_008715260	hypothetical protein HMPREF1541_02683	563	1220924	Eukaryota	Fungi	Ascomycota	Pezizomycotina	Eurotiomycetes	Cyphellophoraceae	Cyphellophora	Cyphellophora europaea	Cyphellophora europaea CBS 101466	40.7	8e-103
EWG53516	beta-fructofuranosidase	546	334819	Eukaryota	Fungi	Ascomycota	Pezizomycotina	Sordariomycetes	Nectriaceae	Fusarium	Fusarium verticillioides	Fusarium verticillioides 7600	42.9	1e-102
KFG78865	beta-fructofuranosidase	573	5530	Eukaryota	Fungi	Ascomycota	Pezizomycotina	Sordariomycetes	Clavicipitaceae	Metarhizium	Metarhizium anisopliae	Metarhizium anisopliae	41.4	1e-102
EXK44586	beta-fructofuranosidase	546	1089452	Eukaryota	Fungi	Ascomycota	Pezizomycotina	Sordariomycetes	Nectriaceae	Fusarium	Fusarium oxysporum	Fusarium oxysporum f. sp. melonis 26406	42.8	2e-102
ENH78107	invertase precursor	555	1213857	Eukaryota	Fungi	Ascomycota	Pezizomycotina	Sordariomycetes	Glomerellaceae	Colletotrichum	Colletotrichum orbiculare	Colletotrichum orbiculare MAFF 240422	42.5	2e-102
KID88713	beta-fructofuranosidase	573	1276136	Eukaryota	Fungi	Ascomycota	Pezizomycotina	Sordariomycetes	Clavicipitaceae	Metarhizium	Metarhizium guizhouense	Metarhizium guizhouense ARSEF 977	41.2	2e-102
KIE02458	beta-fructofuranosidase, partial	573	1276143	Eukaryota	Fungi	Ascomycota	Pezizomycotina	Sordariomycetes	Clavicipitaceae	Metarhizium	Metarhizium majus	Metarhizium majus ARSEF 297	41.2	2e-102
XP_008038953	hypothetical protein TRAVEDRAFT_149280	547	717944	Eukaryota	Fungi	Basidiomycota	Agaricomycotina	Agaricomycetes	Coriolaceae	Trametes	Trametes versicolor	Trametes versicolor FP-101664 SS1	42	3e-102
XP_007818930	beta-fructofuranosidase	573	655844	Eukaryota	Fungi	Ascomycota	Pezizomycotina	Sordariomycetes	Clavicipitaceae	Metarhizium	Metarhizium robertsii	Metarhizium robertsii ARSEF 23	41.3	3e-102
NP_588300	beta-fructofuranosidase	581	284812	Eukaryota	Fungi	Ascomycota	Taphrinomycotina	Schizosaccharomycetes	Schizosaccharomycetaceae	Schizosaccharomyces	Schizosaccharomyces pombe	Schizosaccharomyces pombe 972h-	40.3	3e-102
KJK82055	hypothetical protein H634G_02248	573	1291518	Eukaryota	Fungi	Ascomycota	Pezizomycotina	Sordariomycetes	Clavicipitaceae	Metarhizium	Metarhizium anisopliae	Metarhizium anisopliae BRIP 53293	41.2	4e-102
EWZ01227	beta-fructofuranosidase	546	909455	Eukaryota	Fungi	Ascomycota	Pezizomycotina	Sordariomycetes	Nectriaceae	Fusarium	Fusarium oxysporum	Fusarium oxysporum FOSC 3-a	42.8	6e-102
XP_011318248	hypothetical protein FGSG_02339	549	229533	Eukaryota	Fungi	Ascomycota	Pezizomycotina	Sordariomycetes	Nectriaceae	Fusarium	Fusarium graminearum	Fusarium graminearum PH-1	42.8	1e-101
KID76555	beta-fructofuranosidase, partial	573	1276141	Eukaryota	Fungi	Ascomycota	Pezizomycotina	Sordariomycetes	Clavicipitaceae	Metarhizium	Metarhizium brunneum	Metarhizium brunneum ARSEF 3297	40.8	1e-101
XP_009255179	hypothetical protein FPSE_03784	549	1028729	Eukaryota	Fungi	Ascomycota	Pezizomycotina	Sordariomycetes	Nectriaceae	Fusarium	Fusarium pseudograminearum	Fusarium pseudograminearum CS3096	42.2	2e-101
KPA39223	beta-fructofuranosidase	550	179993	Eukaryota	Fungi	Ascomycota	Pezizomycotina	Sordariomycetes	Nectriaceae	Fusarium	Fusarium langsethiae	Fusarium langsethiae	41.7	6e-101
KIL84568	beta-fructofuranosidase	544	40199	Eukaryota	Fungi	Ascomycota	Pezizomycotina	Sordariomycetes	Nectriaceae	Fusarium	Fusarium avenaceum	Fusarium avenaceum	41.6	6e-101
EKG18834	Glycoside hydrolase family 32	499	1126212	Eukaryota	Fungi	Ascomycota	Pezizomycotina	Dothideomycetes	Botryosphaeriaceae	Macrophomina	Macrophomina phaseolina	Macrophomina phaseolina MS6	44.1	1e-100
XP_007779844	hypothetical protein W97_03760	571	1168221	Eukaryota	Fungi	Ascomycota	Pezizomycotina	Eurotiomycetes	Herpotrichiellaceae	Coniosporium	Coniosporium apollinis	Coniosporium apollinis CBS 100218	41.4	2e-100
XP_001801302	hypothetical protein SNOG_11049	576	321614	Eukaryota	Fungi	Ascomycota	Pezizomycotina	Dothideomycetes	Pleosporomycetidae	Parastagonospora	Parastagonospora nodorum	Parastagonospora nodorum SN15	41.1	2e-100
XP_007747040	beta-fructofuranosidase	502	1182543	Eukaryota	Fungi	Ascomycota	Pezizomycotina	Eurotiomycetes	Herpotrichiellaceae	Cladophialophora	Cladophialophora psammophila	Cladophialophora psammophila CBS 110553	41	2e-100
XP_001591738	hypothetical protein SS1G_07184	551	665079	Eukaryota	Fungi	Ascomycota	Pezizomycotina	Leotiomycetes	Sclerotiniaceae	Sclerotinia	Sclerotinia sclerotiorum	Sclerotinia sclerotiorum 1980 UF-70	40.6	2e-100
CCD50866	glycoside hydrolase family 32 protein	559	999810	Eukaryota	Fungi	Ascomycota	Pezizomycotina	Leotiomycetes	Sclerotiniaceae	Botrytis	Botrytis cinerea	Botrytis cinerea T4	40.4	3e-100
XP_008596554	glycoside hydrolase family 32 protein	578	655819	Eukaryota	Fungi	Ascomycota	Pezizomycotina	Sordariomycetes	Cordycipitaceae	Beauveria	Beauveria bassiana	Beauveria bassiana ARSEF 2860	40.8	7e-100
XP_007814506	invertase precursor	574	655827	Eukaryota	Fungi	Ascomycota	Pezizomycotina	Sordariomycetes	Clavicipitaceae	Metarhizium	Metarhizium acridum	Metarhizium acridum CQMa 102	40.4	7e-100
KEY66625	hypothetical protein S7711_01920	580	1280523	Eukaryota	Fungi	Ascomycota	Pezizomycotina	Sordariomycetes	Stachybotriaceae	Stachybotrys	Stachybotrys chartarum	Stachybotrys chartarum IBT 7711	42.1	2e-99
KFA48863	hypothetical protein S40293_01559	580	1280524	Eukaryota	Fungi	Ascomycota	Pezizomycotina	Sordariomycetes	Stachybotriaceae	Stachybotrys	Stachybotrys chartarum	Stachybotrys chartarum IBT 40293	42.1	3e-99
KGQ09579	Invertase 2	578	1245745	Eukaryota	Fungi	Ascomycota	Pezizomycotina	Sordariomycetes	Cordycipitaceae	Beauveria	Beauveria bassiana	Beauveria bassiana D1-5	40.8	3e-99
XP_007591846	beta-fructofuranosidase	536	1445577	Eukaryota	Fungi	Ascomycota	Pezizomycotina	Sordariomycetes	Glomerellaceae	Colletotrichum	Colletotrichum fioriniae	Colletotrichum fioriniae PJ7	42.2	7e-99
XP_007366735	hypothetical protein DICSQDRAFT_107360	527	732165	Eukaryota	Fungi	Basidiomycota	Agaricomycotina	Agaricomycetes	Polyporaceae	Dichomitus	Dichomitus squalens	Dichomitus squalens LYAD-421 SS1	40.4	8e-99
KFA62741	hypothetical protein S40285_05036	591	1283841	Eukaryota	Fungi	Ascomycota	Pezizomycotina	Sordariomycetes	Stachybotriaceae	Stachybotrys	Stachybotrys chlorohalonata	Stachybotrys chlorohalonata IBT 40285	41.5	1e-98
EHL02573	putative Invertase 4	540	1104152	Eukaryota	Fungi	Ascomycota	Pezizomycotina	Leotiomycetes	Helotiaceae	Glarea	Glarea lozoyensis	Glarea lozoyensis 74030	40.4	4e-98
XP_008087230	Arabinanase/levansucrase/invertase	571	1116229	Eukaryota	Fungi	Ascomycota	Pezizomycotina	Leotiomycetes	Helotiaceae	Glarea	Glarea lozoyensis	Glarea lozoyensis ATCC 20868	40.4	7e-98
XP_007929110	glycoside hydrolase family 32 protein	573	383855	Eukaryota	Fungi	Ascomycota	Pezizomycotina	Dothideomycetes	Mycosphaerellaceae	Pseudocercospora	Pseudocercospora fijiensis	Pseudocercospora fijiensis CIRAD86	41.1	1e-96
ESZ98017	glycoside hydrolase family 32 protein	543	1432307	Eukaryota	Fungi	Ascomycota	Pezizomycotina	Leotiomycetes	Sclerotiniaceae	Sclerotinia	Sclerotinia borealis	Sclerotinia borealis F-4157	40.2	4e-96
XP_007864062	hypothetical protein GLOTRDRAFT_120322	538	670483	Eukaryota	Fungi	Basidiomycota	Agaricomycotina	Agaricomycetes	Gloeophyllaceae	Gloeophyllum	Gloeophyllum trabeum	Gloeophyllum trabeum ATCC 11539	40.8	7e-96
XP_013342120	glycoside hydrolase family 32 protein	532	1043005	Eukaryota	Fungi	Ascomycota	Pezizomycotina	Dothideomycetes	Aureobasidiaceae	Aureobasidium	Aureobasidium subglaciale	Aureobasidium subglaciale EXF-2481	41.3	4e-95
XP_007297898	invertase precursor	575	1072389	Eukaryota	Fungi	Ascomycota	Pezizomycotina	Leotiomycetes	Dermateaceae	Marssonina	Marssonina brunnea	Marssonina brunnea f. sp. 'multigermtubi' MB_m1	40.4	3e-93
XP_007779131	hypothetical protein W97_03042	498	1168221	Eukaryota	Fungi	Ascomycota	Pezizomycotina	Eurotiomycetes	Herpotrichiellaceae	Coniosporium	Coniosporium apollinis	Coniosporium apollinis CBS 100218	40.3	6e-93
CDW98393	hypothetical protein, partial	481	49012	Eukaryota	Fungi	Basidiomycota	Ustilaginomycotina	Ustilaginomycetes	Ustilaginaceae	Sporisorium	Sporisorium scitamineum	Sporisorium scitamineum	47.3	3e-92
KJX94869	beta-fructofuranosidase like protein	566	1047168	Eukaryota	Fungi	Ascomycota	Pezizomycotina	Dothideomycetes	Mycosphaerellaceae	Zymoseptoria	Zymoseptoria brevis	Zymoseptoria brevis	40.6	5e-91
KDE80951	beta-fructofuranosidase	483	1197718	Eukaryota	Fungi	Ascomycota	Pezizomycotina	Eurotiomycetes	Aspergillaceae	Aspergillus	Aspergillus oryzae	Aspergillus oryzae 100-8	44	2e-90
XP_003851072	putative beta-Fructofuranosidase	564	336722	Eukaryota	Fungi	Ascomycota	Pezizomycotina	Dothideomycetes	Mycosphaerellaceae	Zymoseptoria	Zymoseptoria tritici	Zymoseptoria tritici IPO323	40.5	3e-90
XP_001228803	hypothetical protein CHGG_02287	580	306901	Eukaryota	Fungi	Ascomycota	Pezizomycotina	Sordariomycetes	Chaetomiaceae	Chaetomium	Chaetomium globosum	Chaetomium globosum CBS 148.51	40.4	3e-89
XP_007366734	hypothetical protein DICSQDRAFT_171036	558	732165	Eukaryota	Fungi	Basidiomycota	Agaricomycotina	Agaricomycetes	Polyporaceae	Dichomitus	Dichomitus squalens	Dichomitus squalens LYAD-421 SS1	40.8	1e-88
XP_749260	beta-fructofuranosidase	514	330879	Eukaryota	Fungi	Ascomycota	Pezizomycotina	Eurotiomycetes	Aspergillaceae	Aspergillus	Aspergillus fumigatus	Aspergillus fumigatus Af293	50.2	5e-88
EDP53788	beta-fructofuranosidase, putative	514	451804	Eukaryota	Fungi	Ascomycota	Pezizomycotina	Eurotiomycetes	Aspergillaceae	Aspergillus	Aspergillus fumigatus	Aspergillus fumigatus A1163	50.2	8e-88
KDQ22307	glycoside hydrolase family 32 protein	539	1137138	Eukaryota	Fungi	Basidiomycota	Agaricomycotina	Agaricomycetes	Pleurotaceae	Pleurotus	Pleurotus ostreatus	Pleurotus ostreatus PC15	48.7	1e-84
CDO91976	unnamed protein product	616	1427455	Eukaryota	Fungi	Ascomycota	Saccharomycotina	Saccharomycetes	Saccharomycetaceae	Kluyveromyces	Kluyveromyces dobzhanskii	Kluyveromyces dobzhanskii CBS 2104	59.6	3e-83
WP_049860358	sucrose-6-phosphate hydrolase	518	1681194	Bacteria	Bacteria	Proteobacteria	Gammaproteobacteria	Pseudomonadales	Pseudomonadaceae	Pseudomonas	Pseudomonas sp.	Pseudomonas sp. RIT-PI-a	46.2	4e-83
XP_006960690	hypothetical protein WALSEDRAFT_22750	532	671144	Eukaryota	Fungi	Basidiomycota	Agaricomycotina	Wallemiomycetes	Wallemiales incertae sedis	Wallemia	Wallemia mellicola	Wallemia mellicola CBS 633.66	45.2	4e-80
WP_022833766	glycosyl hydrolase family 32, partial	481	100480	Bacteria	Bacteria	Bacteroidetes	Bacteroidetes sp.	Bacteroidetes sp.	Bacteroidetes sp.	Bacteroidetes sp.	Cytophagales bacterium	Cytophagales bacterium B6	44.4	3e-77
WP_037533151	glycosyl hydrolase family 32	502	259	Bacteria	Bacteria	Bacteroidetes	Sphingobacteriia	Sphingobacteriales	Sphingobacteriaceae	Sphingobacterium	Sphingobacterium thalpophilum	Sphingobacterium thalpophilum	43.6	1e-76
WP_010663833	glycosyl hydrolase family 32	510	989	Bacteria	Bacteria	Bacteroidetes	Bacteroidia	Bacteroidales	Marinilabiliaceae	Marinilabilia	Marinilabilia salmonicolor	Marinilabilia salmonicolor	42.7	2e-75
WP_008640297	levanase	397	1246484	Bacteria	Bacteria	Firmicutes	Bacilli	Bacillales	Bacillaceae	Halobacillus	Halobacillus sp.	Halobacillus sp. BAB-2008	43.4	5e-75
GAO41593	putative exo-beta-D-fructosidase	502	1220578	Bacteria	Bacteria	Bacteroidetes	Sphingobacteriia	Sphingobacteriales	Chitinophagaceae	Flavihumibacter	Flavihumibacter petaseus	Flavihumibacter petaseus NBRC 106054	43.2	7e-74
WP_013349634	glycoside hydrolase family 32 protein	490	256701	Bacteria	Bacteria	Actinobacteria	Actinobacteria	Micrococcales	Micrococcaceae	Arthrobacter	Arthrobacter arilaitensis	Arthrobacter arilaitensis	43.8	5e-73
CDW73151	levanase	561	5949	Eukaryota	Alveolata	Ciliophora	Spirotrichea	Sporadotrichida	Oxytrichidae	Stylonychia	Stylonychia lemnae	Stylonychia lemnae	42.9	1e-72
WP_051314945	hypothetical protein	506	254410	Bacteria	Bacteria	Firmicutes	Bacilli	Bacillales	Bacillaceae	Bacillus	Bacillus aurantiacus	Bacillus aurantiacus	42.1	1e-72
WP_035340775	glycoside hydrolase	482	127886	Bacteria	Bacteria	Firmicutes	Bacilli	Bacillales	Bacillaceae	Bacillus	Bacillus hemicellulosilyticus	Bacillus hemicellulosilyticus	44.4	2e-72
WP_008623587	sucrose-6-phosphate hydrolase	504	1245591	Bacteria	Bacteria	Bacteroidetes	Cytophagia	Cytophagales	Cyclobacteriaceae	Mariniradius	Mariniradius saccharolyticus	Mariniradius saccharolyticus	41.3	2e-72
WP_010677742	glycosyl hydrolase	485	1033734	Bacteria	Bacteria	Firmicutes	Bacilli	Bacillales	Bacillaceae	Bacillus	Bacillus timonensis	Bacillus timonensis	44.1	3e-72
WP_007901230	2,6-beta-D-fructofuranosidase	574	363265	Bacteria	Bacteria	Bacteroidetes	Bacteroidia	Bacteroidales	Prevotellaceae	Prevotella	Prevotella stercorea	Prevotella stercorea	44.7	4e-72
CDE32920	glycosyl hydrolase family 32	574	1263103	Bacteria	Bacteria	Bacteroidetes	Bacteroidia	Bacteroidales	Prevotellaceae	Prevotella	Prevotella stercorea	Prevotella stercorea CAG:629	44.7	6e-72
CDE61203	levanase	518	1262913	Bacteria	Bacteria	Bacteroidetes	Bacteroidia	Bacteroidales	Porphyromonadaceae	Parabacteroides	Parabacteroides sp.	Parabacteroides sp. CAG:409	42.4	7e-71
WP_010094658	levanase, partial	387	101571	Bacteria	Bacteria	Proteobacteria	Betaproteobacteria	Burkholderiales	Burkholderiaceae	Burkholderia	Burkholderia ubonensis	Burkholderia ubonensis	41.2	8e-71
WP_028376544	glycosyl hydrolase family 32	521	1392488	Bacteria	Bacteria	Bacteroidetes	Flavobacteriia	Flavobacteriales	Flavobacteriaceae	Leeuwenhoekiella	Leeuwenhoekiella sp.	Leeuwenhoekiella sp. Hel_I_48	44.4	1e-70
WP_009230724	2,6-beta-D-fructofuranosidase	599	652721	Bacteria	Bacteria	Bacteroidetes	Bacteroidia	Bacteroidales	Prevotellaceae	Prevotella	Prevotella sp.	Prevotella sp. oral taxon 317	40.7	1e-70
WP_043451080	glycosyl hydrolase family 32	506	361575	Bacteria	Bacteria	Actinobacteria	Actinobacteria	Micrococcales	Micrococcaceae	Arthrobacter	Arthrobacter phenanthrenivorans	Arthrobacter phenanthrenivorans	41.6	2e-70
WP_044065098	MULTISPECIES: 2,6-beta-D-fructofuranosidase	571	838	Bacteria	Bacteria	Bacteroidetes	Bacteroidia	Bacteroidales	Prevotellaceae	Prevotella	Prevotella	Prevotella	41.3	2e-70
WP_015846765	glycosyl hydrolase	487	324057	Bacteria	Bacteria	Firmicutes	Bacilli	Bacillales	Paenibacillaceae	Paenibacillus	Paenibacillus sp.	Paenibacillus sp. JDR-2	40.1	2e-70
WP_052201257	MULTISPECIES: hypothetical protein	480	53246	Bacteria	Bacteria	Proteobacteria	Gammaproteobacteria	Alteromonadales	Pseudoalteromonadaceae	Pseudoalteromonas	Pseudoalteromonas	Pseudoalteromonas	44.4	3e-70
CDF15240	glycosyl hydrolase family 32	625	1262754	Bacteria	Bacteria	Bacteroidetes	Bacteroidia	Bacteroidales	Bacteroidaceae	Bacteroides	Bacteroides sp.	Bacteroides sp. CAG:98	43.2	3e-70
WP_005942996	hypothetical protein	625	204516	Bacteria	Bacteria	Bacteroidetes	Bacteroidia	Bacteroidales	Bacteroidaceae	Bacteroides	Bacteroides massiliensis	Bacteroides massiliensis	43.2	3e-70
WP_051552748	2,6-beta-D-fructofuranosidase	498	392838	Bacteria	Bacteria	Bacteroidetes	Bacteroidia	Bacteroidales	Bacteroidaceae	Bacteroides	Bacteroides propionicifaciens	Bacteroides propionicifaciens	44.9	4e-70
KHM45516	hypothetical protein PL71_16685	482	1315273	Bacteria	Bacteria	Proteobacteria	Gammaproteobacteria	Alteromonadales	Pseudoalteromonadaceae	Pseudoalteromonas	Pseudoalteromonas flavipulchra	Pseudoalteromonas flavipulchra NCIMB 2033 = ATCC BAA-314	44.4	4e-70
CDC27683	glycoside Hydrolase Family 32	575	1262925	Bacteria	Bacteria	Bacteroidetes	Bacteroidia	Bacteroidales	Prevotellaceae	Prevotella	Prevotella sp.	Prevotella sp. CAG:386	43.9	4e-70
WP_043449608	glycosyl hydrolase family 32	526	361575	Bacteria	Bacteria	Actinobacteria	Actinobacteria	Micrococcales	Micrococcaceae	Arthrobacter	Arthrobacter phenanthrenivorans	Arthrobacter phenanthrenivorans	41.7	4e-70
WP_007645999	Glycosyl hydrolase family 32 domain protein	487	1134474	Bacteria	Bacteria	Proteobacteria	Gammaproteobacteria	Cellvibrionales	Cellvibrionaceae	Cellvibrio	Cellvibrio sp.	Cellvibrio sp. BR	41.3	4e-70
WP_051069804	2,6-beta-D-fructofuranosidase	512	392838	Bacteria	Bacteria	Bacteroidetes	Bacteroidia	Bacteroidales	Bacteroidaceae	Bacteroides	Bacteroides propionicifaciens	Bacteroides propionicifaciens	44.9	6e-70
WP_008564690	2,6-beta-D-fructofuranosidase	577	439703	Bacteria	Bacteria	Bacteroidetes	Bacteroidia	Bacteroidales	Prevotellaceae	Prevotella	Prevotella maculosa	Prevotella maculosa	42.7	6e-70
WP_022317424	MULTISPECIES: glycoside hydrolase family 32	571	838	Bacteria	Bacteria	Bacteroidetes	Bacteroidia	Bacteroidales	Prevotellaceae	Prevotella	Prevotella	Prevotella	41.4	8e-70
BAI39501	fructanase	599	840	Bacteria	Bacteria	Bacteroidetes	Bacteroidia	Bacteroidales	Prevotellaceae	Prevotella	Prevotella loescheii	Prevotella loescheii	40.2	9e-70
WP_031536430	glycoside hydrolase	485	1408303	Bacteria	Bacteria	Firmicutes	Bacilli	Bacillales	Bacillaceae	Bacillus	Bacillus sp.	Bacillus sp. MB2021	43.7	1e-69
WP_025830118	2,6-beta-D-fructofuranosidase	577	439703	Bacteria	Bacteria	Bacteroidetes	Bacteroidia	Bacteroidales	Prevotellaceae	Prevotella	Prevotella maculosa	Prevotella maculosa	42.9	1e-69
WP_010518225	glycosyl hydrolase family 32	521	393060	Bacteria	Bacteria	Bacteroidetes	Flavobacteriia	Flavobacteriales	Flavobacteriaceae	Mesoflavibacter	Mesoflavibacter zeaxanthinifaciens	Mesoflavibacter zeaxanthinifaciens	42.4	1e-69
WP_009236788	2,6-beta-D-fructofuranosidase	599	655809	Bacteria	Bacteria	Bacteroidetes	Bacteroidia	Bacteroidales	Prevotellaceae	Prevotella	Prevotella sp.	Prevotella sp. oral taxon 472	40.5	1e-69
WP_026292478	2,6-beta-D-fructofuranosidase	599	840	Bacteria	Bacteria	Bacteroidetes	Bacteroidia	Bacteroidales	Prevotellaceae	Prevotella	Prevotella loescheii	Prevotella loescheii	40.2	1e-69
WP_044262871	glycosyl hydrolase family 32	530	982	Bacteria	Bacteria	Bacteroidetes	Bacteroidia	Bacteroidales	Marinilabiliaceae	Saccharicrinis	Saccharicrinis fermentans	Saccharicrinis fermentans	45.8	2e-69
WP_035917023	glycosyl hydrolase family 32	523	1392489	Bacteria	Bacteria	Bacteroidetes	Flavobacteriia	Flavobacteriales	Flavobacteriaceae	Leeuwenhoekiella	Leeuwenhoekiella sp.	Leeuwenhoekiella sp. MAR_2009_132	45.5	2e-69
WP_027952542	levanase	510	52229	Bacteria	Bacteria	Bacteroidetes	Bacteroidia	Bacteroidales	Prevotellaceae	Hallella	Hallella seregens	Hallella seregens	44	2e-69
WP_033193462	glycoside hydrolase	487	1216008	Bacteria	Bacteria	Firmicutes	Bacilli	Bacillales	Bacillaceae	Amphibacillus	Amphibacillus jilinensis	Amphibacillus jilinensis	42.9	2e-69
WP_013601205	glycosyl hydrolase family 32	510	361575	Bacteria	Bacteria	Actinobacteria	Actinobacteria	Micrococcales	Micrococcaceae	Arthrobacter	Arthrobacter phenanthrenivorans	Arthrobacter phenanthrenivorans	41.8	4e-69
EMT65659	Levanase	546	1229665	Eukaryota	Fungi	Ascomycota	Pezizomycotina	Sordariomycetes	Nectriaceae	Fusarium	Fusarium oxysporum	Fusarium oxysporum f. sp. cubense race 4	40.2	5e-69
WP_005845638	levanase	510	52227	Bacteria	Bacteria	Bacteroidetes	Bacteroidia	Bacteroidales	Prevotellaceae	Prevotella	Prevotella dentalis	Prevotella dentalis	43.7	8e-69
EJP28652	fructan beta-fructosidase family protein	564	1032506	Bacteria	Bacteria	Bacteroidetes	Bacteroidia	Bacteroidales	Prevotellaceae	Prevotella	Prevotella sp.	Prevotella sp. MSX73	41.3	8e-69
WP_036732513	glycoside hydrolase	484	1227352	Bacteria	Bacteria	Firmicutes	Bacilli	Bacillales	Paenibacillaceae	Paenibacillus	Paenibacillus sp.	Paenibacillus sp. FSL R7-277	43.1	9e-69
WP_007134937	2,6-beta-D-fructofuranosidase	563	228604	Bacteria	Bacteria	Bacteroidetes	Bacteroidia	Bacteroidales	Prevotellaceae	Prevotella	Prevotella salivae	Prevotella salivae	41.5	1e-68
WP_036927604	2,6-beta-D-fructofuranosidase	601	1032506	Bacteria	Bacteria	Bacteroidetes	Bacteroidia	Bacteroidales	Prevotellaceae	Prevotella	Prevotella sp.	Prevotella sp. MSX73	41.3	2e-68
WP_036871949	2,6-beta-D-fructofuranosidase	570	28127	Bacteria	Bacteria	Bacteroidetes	Bacteroidia	Bacteroidales	Prevotellaceae	Prevotella	Prevotella buccalis	Prevotella buccalis	40.8	2e-68
WP_048798567	2,6-beta-D-fructofuranosidase	601	28129	Bacteria	Bacteria	Bacteroidetes	Bacteroidia	Bacteroidales	Prevotellaceae	Prevotella	Prevotella denticola	Prevotella denticola	41.2	3e-68
EFB31932	glycosyl hydrolase family 32	577	649760	Bacteria	Bacteria	Bacteroidetes	Bacteroidia	Bacteroidales	Prevotellaceae	Prevotella	Prevotella oris	Prevotella oris F0302	43.4	4e-68
WP_050756906	2,6-beta-D-fructofuranosidase	576	28135	Bacteria	Bacteria	Bacteroidetes	Bacteroidia	Bacteroidales	Prevotellaceae	Prevotella	Prevotella oris	Prevotella oris	43.4	4e-68
WP_004340385	2,6-beta-D-fructofuranosidase	601	28126	Bacteria	Bacteria	Bacteroidetes	Bacteroidia	Bacteroidales	Prevotellaceae	Prevotella	Prevotella buccae	Prevotella buccae	41.2	5e-68
WP_047941433	glycoside hydrolase	487	1397	Bacteria	Bacteria	Firmicutes	Bacilli	Bacillales	Bacillaceae	Bacillus	Bacillus circulans	Bacillus circulans	43.1	6e-68
WP_026286005	2,6-beta-D-fructofuranosidase	577	28135	Bacteria	Bacteria	Bacteroidetes	Bacteroidia	Bacteroidales	Prevotellaceae	Prevotella	Prevotella oris	Prevotella oris	43.1	9e-68
WP_016205333	glycosyl hydrolase	486	115979	Bacteria	Bacteria	Firmicutes	Bacilli	Bacillales	Bacillaceae	Bacillus	Bacillus nealsonii	Bacillus nealsonii	42.8	9e-68
WP_053397658	2,6-beta-D-fructofuranosidase	597	1676614	Bacteria	Bacteria	Bacteroidetes	Bacteroidia	Bacteroidales	Prevotellaceae	Prevotella	Prevotella sp.	Prevotella sp. 109	41.1	1e-67
KOO69560	2,6-beta-D-fructofuranosidase	592	1676614	Bacteria	Bacteria	Bacteroidetes	Bacteroidia	Bacteroidales	Prevotellaceae	Prevotella	Prevotella sp.	Prevotella sp. 109	41.1	1e-67
WP_039807548	glycoside hydrolase	475	1508404	Bacteria	Bacteria	Firmicutes	Bacilli	Bacillales	Planococcaceae	Jeotgalibacillus	Jeotgalibacillus sp.	Jeotgalibacillus sp. D5	43.2	2e-67
EFI48389	levanase (2,6-beta-D-fructanfructanohydrolase)	577	563008	Bacteria	Bacteria	Bacteroidetes	Bacteroidia	Bacteroidales	Prevotellaceae	Prevotella	Prevotella oris	Prevotella oris C735	42.8	2e-67
WP_044199015	hypothetical protein	486	1211851	Bacteria	Bacteria	Bacteroidetes	Cytophagia	Cytophagales	Cytophagaceae	Dyadobacter	Dyadobacter tibetensis	Dyadobacter tibetensis	42.8	2e-67
WP_050749419	2,6-beta-D-fructofuranosidase	569	28135	Bacteria	Bacteria	Bacteroidetes	Bacteroidia	Bacteroidales	Prevotellaceae	Prevotella	Prevotella oris	Prevotella oris	42.8	2e-67
WP_053074962	glycoside hydrolase	483	161536	Bacteria	Bacteria	Firmicutes	Bacilli	Bacillales	Bacillaceae	Ornithinibacillus	Ornithinibacillus californiensis	Ornithinibacillus californiensis	42.7	2e-67
WP_052810352	MULTISPECIES: hypothetical protein	494	662	Bacteria	Bacteria	Proteobacteria	Gammaproteobacteria	Vibrionales	Vibrionaceae	Vibrio	Vibrio	Vibrio	42.3	2e-67
GAB07491	putative glycosidase	552	1075090	Bacteria	Bacteria	Actinobacteria	Actinobacteria	Corynebacteriales	Gordoniaceae	Gordonia	Gordonia amarae	Gordonia amarae NBRC 15530	42	2e-67
WP_048716656	glycoside hydrolase	485	1579338	Bacteria	Bacteria	Firmicutes	Bacilli	Bacillales	Bacillaceae	Bacillus	Bacillus sp.	Bacillus sp. 522_BSPC	41.8	4e-67
WP_025067131	2,6-beta-D-fructofuranosidase	562	28129	Bacteria	Bacteria	Bacteroidetes	Bacteroidia	Bacteroidales	Prevotellaceae	Prevotella	Prevotella denticola	Prevotella denticola	43.4	5e-67
WP_024871022	hypothetical protein	497	1283284	Bacteria	Bacteria	Proteobacteria	Gammaproteobacteria	Aeromonadales	Aeromonadaceae	Tolumonas	Tolumonas sp.	Tolumonas sp. BRL6-1	41.1	6e-67
CDA65190	levanase	633	1263102	Bacteria	Bacteria	Bacteroidetes	Bacteroidia	Bacteroidales	Prevotellaceae	Prevotella	Prevotella copri	Prevotella copri CAG:164	45.8	7e-67
WP_025332910	glycoside hydrolase	482	365617	Bacteria	Bacteria	Firmicutes	Bacilli	Bacillales	Paenibacillaceae	Paenibacillus	Paenibacillus sabinae	Paenibacillus sabinae	42.5	7e-67
WP_004351077	2,6-beta-D-fructofuranosidase	566	28127	Bacteria	Bacteria	Bacteroidetes	Bacteroidia	Bacteroidales	Prevotellaceae	Prevotella	Prevotella buccalis	Prevotella buccalis	40.3	7e-67
WP_003322074	glycosyl hydrolase	477	1445	Bacteria	Bacteria	Firmicutes	Bacilli	Bacillales	Bacillaceae	Bacillus	Bacillus alcalophilus	Bacillus alcalophilus	43.6	8e-67
WP_004354045	2,6-beta-D-fructofuranosidase	562	28129	Bacteria	Bacteria	Bacteroidetes	Bacteroidia	Bacteroidales	Prevotellaceae	Prevotella	Prevotella denticola	Prevotella denticola	43.4	1e-66
WP_013670854	2,6-beta-D-fructofuranosidase	562	28129	Bacteria	Bacteria	Bacteroidetes	Bacteroidia	Bacteroidales	Prevotellaceae	Prevotella	Prevotella denticola	Prevotella denticola	43.4	1e-66
WP_050942826	hypothetical protein	479	36821	Bacteria	Bacteria	Actinobacteria	Actinobacteria	Corynebacteriales	Gordoniaceae	Gordonia	Gordonia amarae	Gordonia amarae	41.8	1e-66
WP_004381087	2,6-beta-D-fructofuranosidase	576	28136	Bacteria	Bacteria	Bacteroidetes	Bacteroidia	Bacteroidales	Prevotellaceae	Prevotella	Prevotella oulorum	Prevotella oulorum	41.6	1e-66
WP_025071195	2,6-beta-D-fructofuranosidase	576	28136	Bacteria	Bacteria	Bacteroidetes	Bacteroidia	Bacteroidales	Prevotellaceae	Prevotella	Prevotella oulorum	Prevotella oulorum	41.4	1e-66
GAP53596	levanase	434	1588022	Bacteria	Bacteria	Actinobacteria	Actinobacteria	Micrococcales	Micrococcaceae	Arthrobacter	Arthrobacter sp.	Arthrobacter sp. Hiyo6	44	3e-66
WP_042220065	glycoside hydrolase	478	160799	Bacteria	Bacteria	Firmicutes	Bacilli	Bacillales	Paenibacillaceae	Paenibacillus	Paenibacillus borealis	Paenibacillus borealis	40.8	4e-66
WP_036853483	2,6-beta-D-fructofuranosidase	562	28129	Bacteria	Bacteria	Bacteroidetes	Bacteroidia	Bacteroidales	Prevotellaceae	Prevotella	Prevotella denticola	Prevotella denticola	43	5e-66
KIF26903	glycosyl hydrolase family 32, partial	377	1574475	Bacteria	Bacteria	Cyanobacteria	Oscillatoriophycideae	Chroococcales	Merismopediaceae	Aphanocapsa	Aphanocapsa montana	Aphanocapsa montana BDHKU210001	40.2	5e-66
WP_028900702	2,6-beta-D-fructofuranosidase	576	1433844	Bacteria	Bacteria	Bacteroidetes	Bacteroidia	Bacteroidales	Prevotellaceae	Prevotella	Prevotella sp.	Prevotella sp. HJM029	41.6	7e-66
ERJ99591	fructan beta-fructosidase family protein	551	1395125	Bacteria	Bacteria	Bacteroidetes	Bacteroidia	Bacteroidales	Prevotellaceae	Prevotella	Prevotella salivae	Prevotella salivae F0493	40.3	7e-66
WP_052026751	2,6-beta-D-fructofuranosidase	563	228604	Bacteria	Bacteria	Bacteroidetes	Bacteroidia	Bacteroidales	Prevotellaceae	Prevotella	Prevotella salivae	Prevotella salivae	40.3	8e-66
WP_015879209	glycosyl hydrolase family 32	486	43948	Bacteria	Bacteria	Proteobacteria	Gammaproteobacteria	Aeromonadales	Aeromonadaceae	Tolumonas	Tolumonas auensis	Tolumonas auensis	41.4	9e-66
WP_026951587	glycosyl hydrolase family 32	496	226504	Bacteria	Bacteria	Bacteroidetes	Cytophagia	Cytophagales	Cyclobacteriaceae	Algoriphagus	Algoriphagus mannitolivorans	Algoriphagus mannitolivorans	41.8	1e-65
AIA75723	glycosyl hydrolase family 32	498	213554	Bacteria	Bacteria	Proteobacteria	Gammaproteobacteria	Oceanospirillales	Halomonadaceae	Halomonas	Halomonas campaniensis	Halomonas campaniensis	41.5	1e-65
WP_036917754	2,6-beta-D-fructofuranosidase	559	1433844	Bacteria	Bacteria	Bacteroidetes	Bacteroidia	Bacteroidales	Prevotellaceae	Prevotella	Prevotella sp.	Prevotella sp. HJM029	41	1e-65
WP_018886846	hypothetical protein	488	225917	Bacteria	Bacteria	Firmicutes	Bacilli	Bacillales	Paenibacillaceae	Paenibacillus	Paenibacillus massiliensis	Paenibacillus massiliensis	40.3	1e-65
WP_028268185	glycosyl hydrolase family 32	525	1101188	Bacteria	Bacteria	Actinobacteria	Actinobacteria	Micrococcales	Micrococcaceae	Arthrobacter	Arthrobacter sp.	Arthrobacter sp. MA-N2	40.3	2e-65
WP_004358781	2,6-beta-D-fructofuranosidase	567	28132	Bacteria	Bacteria	Bacteroidetes	Bacteroidia	Bacteroidales	Prevotellaceae	Prevotella	Prevotella melaninogenica	Prevotella melaninogenica	43.2	3e-65
CCY01522	putative uncharacterized protein	563	1262938	Bacteria	Bacteria	Bacteroidetes	Bacteroidia	Bacteroidales	Prevotellaceae	Prevotella	Prevotella sp.	Prevotella sp. CAG:924	40.2	3e-65
WP_010146789	fructan beta-fructosidase	452	1078471	Bacteria	Bacteria	Actinobacteria	Actinobacteria	Micrococcales	Intrasporangiaceae	Serinicoccus	Serinicoccus profundi	Serinicoccus profundi	40.5	4e-65
WP_052299122	2,6-beta-D-fructofuranosidase	567	28132	Bacteria	Bacteria	Bacteroidetes	Bacteroidia	Bacteroidales	Prevotellaceae	Prevotella	Prevotella melaninogenica	Prevotella melaninogenica	43.5	6e-65
ADK95916	glycosyl hydrolase family 32	535	553174	Bacteria	Bacteria	Bacteroidetes	Bacteroidia	Bacteroidales	Prevotellaceae	Prevotella	Prevotella melaninogenica	Prevotella melaninogenica ATCC 25845	43.5	6e-65
WP_036895574	2,6-beta-D-fructofuranosidase	563	712461	Bacteria	Bacteria	Bacteroidetes	Bacteroidia	Bacteroidales	Prevotellaceae	Prevotella	Prevotella sp.	Prevotella sp. oral taxon 306	40.5	6e-65
WP_006281711	2,6-beta-D-fructofuranosidase	578	77095	Bacteria	Bacteria	Bacteroidetes	Bacteroidia	Bacteroidales	Prevotellaceae	Prevotella	Prevotella bryantii	Prevotella bryantii	43.2	7e-65
EID32846	putative fructan beta-fructosidase	558	1095752	Bacteria	Bacteria	Bacteroidetes	Bacteroidia	Bacteroidales	Prevotellaceae	Prevotella	Prevotella sp.	Prevotella sp. oral taxon 306 str. F0472	40.5	7e-65
WP_024820181	levanase	539	1115632	Bacteria	Bacteria	Actinobacteria	Actinobacteria	Micrococcales	Micrococcaceae	Arthrobacter	Arthrobacter sp.	Arthrobacter sp. 31Y	40.7	9e-65
WP_025837085	2,6-beta-D-fructofuranosidase	564	589437	Bacteria	Bacteria	Bacteroidetes	Bacteroidia	Bacteroidales	Prevotellaceae	Prevotella	Prevotella scopos	Prevotella scopos	41.8	1e-64
WP_039179579	glycosyl hydrolase family 32	493	115561	Bacteria	Bacteria	Proteobacteria	Gammaproteobacteria	Oceanospirillales	Halomonadaceae	Halomonas	Halomonas hydrothermalis	Halomonas hydrothermalis	40.9	1e-64
WP_045254153	hypothetical protein	459	104336	Bacteria	Bacteria	Actinobacteria	Actinobacteria	Micrococcales	Microbacteriaceae	Microbacterium	Microbacterium foliorum	Microbacterium foliorum	40.8	2e-64
WP_051214713	2,6-beta-D-fructofuranosidase	578	77095	Bacteria	Bacteria	Bacteroidetes	Bacteroidia	Bacteroidales	Prevotellaceae	Prevotella	Prevotella bryantii	Prevotella bryantii	42.9	3e-64
WP_016914198	hypothetical protein	493	502821	Bacteria	Bacteria	Proteobacteria	Gammaproteobacteria	Oceanospirillales	Halomonadaceae	Halomonas	Halomonas stevensii	Halomonas stevensii	40.8	3e-64
WP_006254414	2,6-beta-D-fructofuranosidase	633	76122	Bacteria	Bacteria	Bacteroidetes	Bacteroidia	Bacteroidales	Prevotellaceae	Alloprevotella	Alloprevotella tannerae	Alloprevotella tannerae	40.3	4e-64
WP_024988974	2,6-beta-D-fructofuranosidase	576	77768	Bacteria	Bacteria	Bacteroidetes	Bacteroidia	Bacteroidales	Prevotellaceae	Prevotella	Prevotella albensis	Prevotella albensis	41.6	8e-64
WP_009752121	glycosyl hydrolase family 32	635	712469	Bacteria	Bacteria	Bacteroidetes	Bacteroidia	Bacteroidales	Prevotellaceae	Alloprevotella	Prevotella sp.	Prevotella sp. oral taxon 473	43.6	1e-63
WP_022911047	glycosyl hydrolase family 32	476	396389	Bacteria	Bacteria	Actinobacteria	Actinobacteria	Propionibacteriales	Propionibacteriaceae	Aestuariimicrobium	Aestuariimicrobium kwangyangense	Aestuariimicrobium kwangyangense	43	1e-63
WP_011774122	levanase	557	43663	Bacteria	Bacteria	Actinobacteria	Actinobacteria	Micrococcales	Micrococcaceae	Arthrobacter	Arthrobacter aurescens	Arthrobacter aurescens	41.1	1e-63
WP_014921166	levanase	557	1118963	Bacteria	Bacteria	Actinobacteria	Actinobacteria	Micrococcales	Micrococcaceae	Arthrobacter	Arthrobacter sp.	Arthrobacter sp. Rue61a	41.1	1e-63
WP_004382921	2,6-beta-D-fructofuranosidase	562	28137	Bacteria	Bacteria	Bacteroidetes	Bacteroidia	Bacteroidales	Prevotellaceae	Prevotella	Prevotella veroralis	Prevotella veroralis	41	1e-63
WP_028275776	glycosyl hydrolase family 32	517	218158	Bacteria	Bacteria	Actinobacteria	Actinobacteria	Micrococcales	Micrococcaceae	Arthrobacter	Arthrobacter sp.	Arthrobacter sp. I3	40.6	2e-63
WP_026284651	2,6-beta-D-fructofuranosidase	562	28137	Bacteria	Bacteria	Bacteroidetes	Bacteroidia	Bacteroidales	Prevotellaceae	Prevotella	Prevotella veroralis	Prevotella veroralis	40.7	3e-63
KKO61496	Levanase precursor	423	1649647	Bacteria	Bacteria	Proteobacteria	Betaproteobacteria	Burkholderiales	Oxalobacteraceae	Janthinobacterium	Janthinobacterium sp.	Janthinobacterium sp. KBS0711	43.5	9e-63
WP_025257073	hypothetical protein	473	1298865	Bacteria	Bacteria	Proteobacteria	Gammaproteobacteria	Alteromonadales	Alteromonadaceae	Alteromonas	Alteromonas sp.	Alteromonas sp. ALT199	41.8	3e-62
WP_022922962	glycosyl hydrolase family 32	434	384677	Bacteria	Bacteria	Actinobacteria	Actinobacteria	Micrococcales	Intrasporangiaceae	Ornithinimicrobium	Ornithinimicrobium pekingense	Ornithinimicrobium pekingense	40.9	3e-62
WP_050568951	hypothetical protein	482	190895	Bacteria	Bacteria	Proteobacteria	Gammaproteobacteria	Vibrionales	Vibrionaceae	Vibrio	Vibrio rotiferianus	Vibrio rotiferianus	41.4	8e-62
WP_017446604	hypothetical protein	482	1234606	Bacteria	Bacteria	Proteobacteria	Gammaproteobacteria	Alteromonadales	Alteromonadaceae	Gayadomonas	Gayadomonas joobiniege	Gayadomonas joobiniege	42.1	2e-61
ETT02182	fructan beta-fructosidase family protein	546	1161412	Bacteria	Bacteria	Bacteroidetes	Bacteroidia	Bacteroidales	Prevotellaceae	Prevotella	Prevotella sp.	Prevotella sp. ICM33	41.2	2e-61
WP_036921981	2,6-beta-D-fructofuranosidase	564	1161412	Bacteria	Bacteria	Bacteroidetes	Bacteroidia	Bacteroidales	Prevotellaceae	Prevotella	Prevotella sp.	Prevotella sp. ICM33	40.9	2e-61
WP_009010979	2,6-beta-D-fructofuranosidase	564	563031	Bacteria	Bacteria	Bacteroidetes	Bacteroidia	Bacteroidales	Prevotellaceae	Prevotella	Prevotella sp.	Prevotella sp. C561	40.9	3e-61
WP_007137480	glycosyl hydrolase family 32	532	229204	Bacteria	Bacteria	Bacteroidetes	Flavobacteriia	Flavobacteriales	Flavobacteriaceae	Flavobacterium	Flavobacterium frigoris	Flavobacterium frigoris	41.5	5e-61
WP_013662891	fructan beta-fructosidase	479	119864	Bacteria	Bacteria	Proteobacteria	Gammaproteobacteria	Oceanospirillales	Oceanospirillaceae	Marinomonas	Marinomonas mediterranea	Marinomonas mediterranea	40.8	9e-59
GAL72412	sucrose-6-phosphate hydrolase	353	504487	Bacteria	Bacteria	Bacteroidetes	Flavobacteriia	Flavobacteriales	Flavobacteriaceae	Jejuia	Jejuia pallidilutea	Jejuia pallidilutea	41.5	2e-58
WP_052415084	hypothetical protein	359	504487	Bacteria	Bacteria	Bacteroidetes	Flavobacteriia	Flavobacteriales	Flavobacteriaceae	Jejuia	Jejuia pallidilutea	Jejuia pallidilutea	41.5	3e-58
AAB51115	fructofuranosidase	550	1144522	Eukaryota	Protist	Parabasalia	Tritrichomonadea	Tritrichomonadida	Tritrichomonadidae	Tritrichomonas	Tritrichomonas foetus	Tritrichomonas foetus	40.7	3e-58
WP_024292356	hypothetical protein	456	69825	Bacteria	Bacteria	Firmicutes	Clostridia	Clostridiales	Lachnospiraceae	Lachnoclostridium	[Clostridium] indolis	[Clostridium] indolis	41.1	6e-52
WP_024344980	hypothetical protein	456	81424	Bacteria	Bacteria	Firmicutes	Clostridia	Clostridiales	Lachnospiraceae	Lachnoclostridium	[Clostridium] methoxybenzovorans	[Clostridium] methoxybenzovorans	40.6	6e-52
WP_034620831	hypothetical protein, partial	448	58134	Bacteria	Bacteria	Firmicutes	Clostridia	Clostridiales	Lachnospiraceae	Lachnoclostridium	[Desulfotomaculum] guttoideum	[Desulfotomaculum] guttoideum	41.1	8e-52
KKO96981	hypothetical protein THAR02_10916	634	5544	Eukaryota	Fungi	Ascomycota	Pezizomycotina	Sordariomycetes	Hypocreaceae	Trichoderma	Trichoderma harzianum	Trichoderma harzianum	41	5e-49
EEZ77061	glycosyl hydrolase family 32	630	649743	Bacteria	Bacteria	Actinobacteria	Actinobacteria	Actinomycetales	Actinomycetaceae	Actinomyces	Actinomyces sp.	Actinomyces sp. oral taxon 848 str. F0332	42.3	1e-46
KIW90058	hypothetical protein Z519_09489	483	1442370	Eukaryota	Fungi	Ascomycota	Pezizomycotina	Eurotiomycetes	Herpotrichiellaceae	Cladophialophora	Cladophialophora bantiana	Cladophialophora bantiana CBS 173.52	40.7	6e-45
EIT72151	hypothetical protein WQQ_22880	630	1172194	Bacteria	Bacteria	Proteobacteria	Gammaproteobacteria	Nevskiales	Sinobacteraceae	Hydrocarboniphaga	Hydrocarboniphaga effusa	Hydrocarboniphaga effusa AP103	46.1	1e-43
